# Supplementary material for: Characterisation of a low methane emission rice cultivar suitable for cultivation in high latitude light and temperature conditions
Source: Environ Sci Pollut Res Int. 2023 Jul 27;30(40):92950–62. doi: 10.1007/s11356-023-28985-w (PMC10447601; doi:10.1007/s11356-023-28985-w)
Supplement: Supplementary file 2 — ESM 2 [file 11356_2023_28985_MOESM2_ESM.xlsx]

## Sheet: Heij-O vs Nipp-O
ID	Basemean	log2foldchange	lfcse	stat	pvalue	padj	Description	Gene.Symbol
Os01g0100100	651.416	-0.0680767	0.0812376	-0.837994	0.402034	0.517805	RabGAP/TBC domain containing protein.
Os01g0100200	3.06885	0.499002	0.996362	0.500825	0.616495	0.714499	Conserved hypothetical protein.
Os01g0100300	0.708762	-0.478873	1.881	-0.254584	0.799044	0.86248	Cytochrome P450 domain containing protein.
Os01g0100400	80.6425	0.778146	0.225791	3.44631	0.000568288	0.00166155	Similar to Pectinesterase-like protein.
Os01g0100466	0.835691	2.28377	1.68331	1.35671	0.174873	0.26557	Hypothetical protein.
Os01g0100500	542.521	0.154362	0.0895437	1.72388	0.0847304	0.144547	Immunoglobulin-like domain containing protein.
Os01g0100600	554.909	0.559005	0.0851308	6.56643	5.15373e-11	3.63244e-10	Single-stranded nucleic acid binding R3H domain containing protein.
Os01g0100650	2.19586	-1.76804	1.17485	-1.50491	0.132347	0.21028	Hypothetical gene.
Os01g0100700	785.003	1.41719	0.163916	8.64583	5.34135e-18	6.84237e-17	Similar to 40S ribosomal protein S5-1.
Os01g0100800	323.152	-0.00910088	0.105766	-0.0860475	0.931429	0.954542	Protein of unknown function DUF1664 family protein.
Os01g0100900	1123.4	-0.0614217	0.106382	-0.57737	0.56369	0.669608	Sphingosine-1-phosphate lyase, Disease resistance response	SPL1, OsSPL1
Os01g0101150	63.6029	1.92766	0.234257	8.22883	1.89048e-16	2.16993e-15	Hypothetical conserved gene.
Os01g0101175	0.568745	0.242473	2.16985	0.111747	0.911024	na	Non-protein coding transcript.
Os01g0101200	781.858	3.62322	0.230438	15.7232	1.04917e-55	1.42256e-53	2, 3-diketo-5-methylthio-1-phosphopentane phosphatase domain containing protein.
Os01g0101300	165.049	-1.06369	0.149679	-7.10648	1.19042e-12	9.79449e-12	Similar to MRNA, partial cds, clone: RAFL22-26-L17. (Fragment).
Os01g0101600	1632.21	0.213214	0.0855497	2.49228	0.0126925	0.0277637	Immunoglobulin-like fold domain containing protein.
Os01g0101700	264.475	-0.86423	0.147857	-5.84506	5.06395e-09	2.91695e-08	Similar to chaperone protein dnaJ 20.
Os01g0101800	7.21417	-3.59739	0.720168	-4.9952	5.87738e-07	2.64389e-06	Conserved hypothetical protein.
Os01g0101850	0.451688	-0.272912	2.11616	-0.128966	0.897385	na	Hypothetical protein.
Os01g0102000	3.01661	-2.4181	1.06233	-2.27622	0.0228327	0.0466937	Phosphoesterase family protein.
Os01g0102300	1225.24	0.972129	0.106012	9.17001	4.72967e-20	7.10025e-19	Thylakoid lumen protein, Photosynthesis and chloroplast development	OsTLP27
Os01g0102400	15.6719	1.57092	0.461721	3.4023	0.000668202	0.00193181	Histone-fold domain containing protein.
Os01g0102500	160.408	-0.193231	0.149194	-1.29517	0.195262	0.290457	Conserved hypothetical protein.
Os01g0102600	2755.28	1.27522	0.11211	11.3747	5.5868e-30	1.75179e-28	Shikimate kinase domain containing protein.
Os01g0102700	627.524	-0.302714	0.107643	-2.81222	0.00492015	0.0119177	Translocon-associated beta family protein.
Os01g0102800	222.889	0.122103	0.121255	1.007	0.313937	0.426128	Similar to chromatin remodeling complex subunit.
Os01g0102850	30.1229	0.324233	0.261228	1.24119	0.214537	0.31363	Similar to nitrilase 2.
Os01g0102900	38614.2	2.44402	0.178462	13.6949	1.089e-42	7.50275e-41	Light-regulated protein, Regulation of light-dependent attachment of LEAF-TYPE FERREDOXIN-NADP+ OXIDOREDUCTASE (LFNR) to the thylakoid membrane	LIR1, Lir1
Os01g0103000	87.2523	1.05414	0.259511	4.06203	4.86478e-05	0.000168402	Snf7 family protein.
Os01g0103050	3.01826	1.20321	1.2327	0.976073	0.329028	0.441889	Non-protein coding transcript.
Os01g0103075	2.234	-0.0785245	1.15989	-0.0677	0.946024	0.964777	Hypothetical protein.
Os01g0103100	42.9489	0.125771	0.290387	0.433114	0.664932	0.755192	Nitrate transporter, Regulation of nitrogen use efficiency (NUE)	OsNPF6.1
Os01g0103400	44.622	0.0789828	0.31838	0.248077	0.804075	0.86577	Hypothetical gene.
Os01g0103600	637.042	0.647709	0.124086	5.21984	1.79078e-07	8.5822e-07	Similar to sterol-8, 7-isomerase.
Os01g0103650	0.267108	-2.11293	3.94525	-0.535563	0.592261	na	Hypothetical gene.
Os01g0103700	109.909	0.206458	0.159364	1.29551	0.195145	0.290342	Conserved hypothetical protein.
Os01g0103800	374.641	-0.143258	0.104407	-1.37211	0.170029	0.259274	Conserved hypothetical protein.
Os01g0103900	8.15981	-1.26377	0.528072	-2.39317	0.0167034	0.0354177	Polynucleotidyl transferase, Ribonuclease H fold domain containing protein.
Os01g0104000	355.141	0.084671	0.103115	0.82113	0.411572	0.527391	C-type lectin domain containing protein.
Os01g0104100	1866.12	0.104531	0.0623118	1.67754	0.0934369	0.156876	Chaperone protein to regulate catalase (CAT) activity, Cold inducible zinc finger protein, Tolerance to cold, salt and drought	OsNCA1a, OsCOIN
Os01g0104200	1.46344	1.28589	1.46692	0.876592	0.380708	0.496151	No apical meristem (NAM) protein domain containing protein.
Os01g0104350	75.635	-0.354883	0.194948	-1.8204	0.0686984	0.120856	Non-protein coding transcript.
Os01g0104400	2863.6	0.475679	0.0919219	5.17482	2.28135e-07	1.07939e-06	S-type euonymus-related lectin (EUL), Response to ABA treatment	OsEULS3
Os01g0104600	784.322	-0.00507782	0.11877	-0.0427532	0.965898	0.978659	Homolog of Arabidopsis DE-ETIOLATED1 (DET1), Modulation of the ABA signaling pathway and ABA biosynthesis, Regulation of chlorophyll content	OsDET1
Os01g0104800	552.175	0.657698	0.145765	4.51205	6.42037e-06	2.5288e-05	Sas10/Utp3 family protein.
Os01g0104900	9.85946	-0.0483692	0.466276	-0.103735	0.91738	0.944708	Transferase family protein.
Os01g0105300	1.38704	-1.18056	1.30763	-0.90282	0.366621	0.481397	Similar to HAT family dimerisation domain containing protein, expressed.
Os01g0105400	296.205	0.0554393	0.0961569	0.57655	0.564244	0.669998	Similar to Kinesin heavy chain.
Os01g0105700	0.329519	0	3.87888	0	1	na	Basic helix-loop-helix dimerisation region bHLH domain containing protein.
Os01g0105800	84.0608	0.59435	0.196389	3.0264	0.00247486	0.00639365	Similar to Iron sulfur assembly protein 1.
Os01g0105900	794.228	0.262934	0.0841136	3.12593	0.00177241	0.00471848	PfkB carbohydrate kinase protein, Regulation of plant height and leaf structure	DNL-4
Os01g0106200	438.334	-0.293921	0.106126	-2.76955	0.00561333	0.0134183	Similar to RER1A protein (AtRER1A).
Os01g0106300	2.14547	-1.36183	1.21568	-1.12022	0.26262	0.369169	Similar to Isoflavone reductase homolog IRL (EC 1.3.1.-).
Os01g0106400	39.0117	4.35954	0.400774	10.8778	1.47107e-27	3.80506e-26	Isoflavone reductase-like protein, Homeostasis of reactive oxygen species (ROS)	OsIRL
Os01g0106500	163.732	0.483998	0.131327	3.68543	0.000228315	0.000712292	Conserved hypothetical protein.
Os01g0106600	29.4201	-0.03688	0.275897	-0.133673	0.893661	0.929204	Similar to Chitin-binding lectin 1 precursor (PL-I).
Os01g0106700	956.22	1.15665	0.0850742	13.5958	4.24295e-42	2.83124e-40	PI3Kc (Phosphoinositide 3-kinasecatalytic domain) and FATC (FRAP, ATM, TRRAP C-terminal) domain containing protein, ATM homolog, Accurate repair of meiotic double-strand breaks	OsATM
Os01g0106750	155.562	1.07963	0.144393	7.47705	7.6011e-14	6.93204e-13	NA	NA
Os01g0106800	735.489	-0.0252274	0.0735109	-0.343178	0.731464	0.808972	Similar to RING-box protein 1A (Regulator of cullins 1a) (dRbx1).
Os01g0106900	4961.54	-0.116494	0.112245	-1.03785	0.299338	0.410292	Deoxyxylulose 5-phosphate reductoisomerase	OsDXR
Os01g0107000	933.774	0.236199	0.0943762	2.50274	0.0123235	0.0270522	Similar to peroxin Pex14.
Os01g0107400	43.4979	-1.39419	0.247553	-5.63189	1.78242e-08	9.65295e-08	Conserved hypothetical protein.
Os01g0107700	30.9309	-0.475843	0.314058	-1.51514	0.129737	0.206773	Similar to LIMONENE cyclase like protein.
Os01g0107750	0.384427	-0.571279	3.76798	-0.151614	0.879491	na	Hypothetical protein.
Os01g0107900	3154.83	0.567855	0.0860751	6.5972	4.18983e-11	2.98177e-10	Protein of unknown function DUF3506 domain containing protein.
Os01g0108000	489.137	0.188505	0.102699	1.8355	0.0664317	0.117418	Conserved hypothetical protein.
Os01g0108200	913.054	0.256439	0.0953355	2.68986	0.00714817	0.0166482	Similar to Prolyl endopeptidase (EC 3.4.21.26) (Post-proline cleaving enzyme) (PE).
Os01g0108400	24.705	4.52011	1.00995	4.4756	7.61974e-06	2.97086e-05	Helix-loop-helix DNA-binding domain containing protein.
Os01g0108500	2.22263	2.66198	2.09121	1.27293	0.203041	0.299941	Protein of unknown function DUF3778 domain containing protein.
Os01g0108600	420.259	1.0087	0.107968	9.34266	9.39466e-21	1.49579e-19	Basic helix-loop-helix dimerisation region bHLH domain containing protein.
Os01g0108800	11.8742	-1.32832	0.59618	-2.22805	0.0258773	0.0520879	Protein of unknown function DUF936, plant family protein.
Os01g0109000	162.326	-1.27548	0.157817	-8.082	6.37154e-16	6.97885e-15	Similar to Late embryogenesis abundant protein, group 3.
Os01g0109201	15.9259	-3.23634	0.445699	-7.26127	3.83482e-13	3.29297e-12	Hypothetical gene.
Os01g0109300	992.159	-0.649832	0.114591	-5.67089	1.42058e-08	7.81596e-08	Similar to predicted protein.
Os01g0109432	0.0978647	-0.478868	4.78482	-0.100081	0.92028	na	Hypothetical gene.
Os01g0109500	18.9687	0.788201	0.369833	2.13123	0.0330699	0.0646549	Conserved hypothetical protein.
Os01g0109700	2645.35	-0.0243101	0.0680101	-0.357448	0.720756	0.801008	Similar to Paired amphipathic helix repeat-containing protein / transcription regulator-related.
Os01g0109750	132.038	0.3206	0.144583	2.21741	0.0265948	0.053409	Paired amphipathic helix domain containing protein.
Os01g0110050	13.6697	1.06895	0.471412	2.26754	0.0233574	0.0476389	Pi homeostasis	PHO1;1 CIS-NAT, OsPHO1;1 cis-NAT
Os01g0110100	115.556	0.106078	0.205212	0.516918	0.605214	0.705085	Phosphate (Pi) transporter, Pi homeostasis	PHO1;1, OsPHO1;1
Os01g0110200	3.92162	-3.08007	1.14195	-2.6972	0.00699258	0.0163263	Conserved hypothetical protein.
Os01g0110400	377.504	-1.31649	0.102012	-12.9053	4.20422e-38	2.17491e-36	Similar to Acetyl-CoA C-acetyltransferase.
Os01g0110500	140.546	0.0194881	0.131302	0.148422	0.88201	0.921743	Protein kinase, core domain containing protein.
Os01g0110600	0.243989	-0.478869	4.10332	-0.116703	0.907095	na	Hypothetical protein.
Os01g0110700	10.2196	-0.215554	0.4993	-0.431712	0.665951	0.756055	Similar to Phosphoenolpyruvate carboxylase (EC 4.1.1.31).
Os01g0110800	5.79883	3.63902	0.921367	3.94959	7.82868e-05	0.000262464	Leucine-rich repeat, plant specific containing protein.
Os01g0111100	188.118	4.156	0.356339	11.6631	1.96859e-31	6.8289e-30	Cyclophilin-like domain containing protein.
Os01g0111200	952.883	0.129718	0.0778116	1.66708	0.0954981	0.159808	Like-Sm ribonucleoprotein (LSM)-related domain domain containing protein.
Os01g0111300	37.59	1.43095	0.280356	5.10403	3.3249e-07	1.54028e-06	Conserved hypothetical protein.
Os01g0111400	159.421	-0.557276	0.151778	-3.67165	0.000240986	0.000749621	Zinc finger, BED-type predicted domain containing protein.
Os01g0111700	59.1321	3.15392	0.350627	8.99508	2.36065e-19	3.36843e-18	Conserved hypothetical protein.
Os01g0111800	18.214	-0.530674	0.406728	-1.30474	0.191982	0.286511	Conserved hypothetical protein.
Os01g0111900	62.3126	-0.798427	0.240299	-3.32263	0.000891715	0.0025165	Glutelin family protein.
Os01g0112050	2.80607	0.465872	0.93002	0.500926	0.616423	0.714444	Non-protein coding transcript.
Os01g0112100	95.6898	0.844716	0.207537	4.07019	4.69757e-05	0.000163012	Conserved hypothetical protein.
Os01g0112201	0.344504	-1.18591	2.78251	-0.426203	0.66996	na	Hypothetical protein.
Os01g0112300	220.158	0.0177323	0.116907	0.151679	0.87944	0.919894	Hypothetical conserved gene.
Os01g0112400	0.0441199	0	4.78482	0	1	na	Major intrinsic protein family protein.
Os01g0112500	440.83	-0.224787	0.102669	-2.18943	0.0285655	0.0568478	Similar to Plakoglobin/armadillo/beta-catenin-like protein (Fragment).
Os01g0112600	0.0421231	0	4.78482	0	1	na	Conserved hypothetical protein.
Os01g0112800	0.0886079	-0.478868	4.78482	-0.100081	0.92028	na	Disease resistance protein domain containing protein.
Os01g0113000	18.1432	0.87201	0.343547	2.53826	0.0111406	0.0247168	Hypothetical conserved gene.
Os01g0113200	4.07644	-2.43991	1.14357	-2.13359	0.0328763	0.0643314	Similar to Receptor serine/threonine kinase.
Os01g0113300	7.6534	-0.129711	0.653003	-0.198637	0.842546	0.894447	Similar to ARK protein (Fragment).
Os01g0113350	39.606	-1.46144	0.266799	-5.47769	4.30902e-08	2.22758e-07	Membrane-associated kinase-1, Response to bacterial pathogen B. glumae.	MAK1
Os01g0113400	81.5477	0.64948	0.164504	3.94811	7.87715e-05	0.00026403	Similar to Receptor-like kinase.
Os01g0113450	4.40437	-0.860066	0.748267	-1.14941	0.250387	0.355486	Hypothetical protein.
Os01g0113500	48.4998	-2.2093	0.308242	-7.16741	7.64285e-13	6.36955e-12	Similar to Receptor-like kinase.
Os01g0113600	15.5619	-0.507716	0.402548	-1.26126	0.207216	0.30481	Hypothetical protein.
Os01g0113650	39.7389	1.87877	0.322228	5.83057	5.52376e-09	3.17135e-08	Hypothetical conserved gene.
Os01g0113700	117.72	0.790638	0.155008	5.10062	3.38548e-07	1.56635e-06	Similar to Receptor-like kinase.
Os01g0113750	0.393467	0	4.51174	0	1	na	Non-protein coding transcript.
Os01g0113800	6.30533	-0.0953772	0.743485	-0.128284	0.897924	0.931963	Protein kinase, core domain containing protein.
Os01g0113900	332.107	1.9819	0.132347	14.975	1.06952e-50	1.15067e-48	Similar to Receptor-like protein kinase.
Os01g0113950	26.8567	2.89079	0.459747	6.28779	3.22024e-10	2.08873e-09	Hypothetical protein.
Os01g0114000	0.665591	0.963819	2.14979	0.448332	0.653914	0.746274	Similar to H0315A08.1 protein.
Os01g0114100	209.451	1.58128	0.158139	9.99926	1.53547e-23	2.98587e-22	Similar to Protein kinase RLK17.
Os01g0114150	1.49209	1.06205	1.03974	1.02145	0.307039	0.418584	Non-protein coding transcript.
Os01g0114200	14.1834	0.995582	0.422463	2.35661	0.0184425	0.0386773	Conserved hypothetical protein.
Os01g0114300	478.607	1.93198	0.126724	15.2456	1.76082e-52	2.05042e-50	Similar to Receptor-like protein kinase (Fragment).
Os01g0114550	7.14806	-0.112516	0.62998	-0.178603	0.858249	0.905131	Non-protein coding transcript.
Os01g0114600	26.3928	3.83158	0.497647	7.69938	1.36725e-14	1.33418e-13	Similar to Receptor-like protein kinase.
Os01g0114700	37.605	8.23931	1.07505	7.66408	1.80118e-14	1.7382e-13	Similar to Receptor-like kinase.
Os01g0114800	29.9371	3.13622	0.414323	7.56951	3.74632e-14	3.53153e-13	Similar to H0215A08.3 protein.
Os01g0115100	158.583	1.69818	0.183459	9.25645	2.11347e-20	3.27373e-19	Hypothetical conserved gene.
Os01g0115200	23.6827	1.11139	0.358358	3.10134	0.00192646	0.00508708	Similar to OSIGBa0140C02.7 protein.
Os01g0115300	22.8332	-7.34336	1.05031	-6.99163	2.71719e-12	2.16893e-11	Hypothetical gene.
Os01g0115500	17.6876	3.93751	0.688097	5.72232	1.05077e-08	5.84734e-08	Similar to Receptor-like kinase.
Os01g0115533	0.324577	0.242472	3.85382	0.0629173	0.949832	na	Non-protein coding transcript.
Os01g0115566	83.7958	2.92697	0.256186	11.4252	3.12931e-30	9.99159e-29	Similar to Receptor-like kinase.
Os01g0115600	248.891	4.85827	0.280067	17.3468	2.08392e-67	5.0309e-65	Similar to LRK14.
Os01g0115700	184.886	1.70723	0.193341	8.83015	1.04536e-18	1.41031e-17	Similar to Receptor-like kinase.
Os01g0115725	12.5868	0.907162	0.528274	1.71722	0.0859392	0.146147	Hypothetical protein.
Os01g0115750	155.995	0.509207	0.17116	2.97504	0.0029295	0.00745276	Similar to Receptor-like protein kinase.
Os01g0115752	9.36974	0.352579	0.508354	0.69357	0.487952	0.600957	Non-protein coding transcript.
Os01g0115800	224.891	1.24217	0.15423	8.054	8.01331e-16	8.69372e-15	Similar to Receptor-like kinase.
Os01g0115900	288.424	1.25136	0.186684	6.70311	2.04023e-11	1.50068e-10	Similar to Receptor-like protein kinase.
Os01g0115950	0.704175	0.929651	2.08262	0.446385	0.655319	0.747419	Hypothetical protein.
Os01g0116000	8.26802	2.13688	0.62428	3.42295	0.000619451	0.00180033	Similar to Receptor-like protein kinase.
Os01g0116100	8.36336	0.224978	0.51121	0.440089	0.659872	0.751198	Conserved hypothetical protein.
Os01g0116200	4.47205	2.19058	1.09978	1.99183	0.0463901	0.0864997	Protein kinase, core domain containing protein.
Os01g0116300	1.20718	2.69672	1.56205	1.7264	0.0842756	0.143862	Similar to Receptor-like kinase.
Os01g0116400	573.368	0.413214	0.128565	3.21405	0.00130879	0.00357756	Protein kinase, core domain containing protein.
Os01g0116600	656.507	0.861722	0.0933066	9.23537	2.57386e-20	3.95182e-19	Eukaryotic translation elongation factor 1 alpha (eEF1A)-like protein, Negative regulation of cell death, Defense response	SPL33
Os01g0116650	1.95704	-2.27966	1.34493	-1.695	0.0900746	0.151988	Hypothetical protein.
Os01g0116800	66.2828	-4.44579	0.33471	-13.2825	2.92465e-40	1.72997e-38	Similar to Receptor-like kinase.
Os01g0116900	613.314	0.00904007	0.0996395	0.0907278	0.927709	0.951814	Protein kinase, catalytic domain domain containing protein.
Os01g0116901	0.39117	-0.47887	3.58261	-0.133665	0.893667	na	Hypothetical protein.
Os01g0117000	138.684	0.867481	0.167086	5.19182	2.08252e-07	9.90838e-07	Similar to Receptor-like kinase ARK1AS.
Os01g0117025	0.177986	0.963811	4.78482	0.201431	0.840362	na	Hypothetical protein.
Os01g0117050	31.377	0.47083	0.274761	1.7136	0.0866018	0.147055	Non-protein coding transcript.
Os01g0117100	159.864	8.37862e-05	0.167525	0.000500143	0.999601	1	Similar to Receptor kinase LRK10.
Os01g0117200	229.36	0.809381	0.204138	3.96486	7.34388e-05	0.000246992	Similar to ARK protein (Fragment).
Os01g0117233	0.743881	0	2.93659	0	1	1	Non-protein coding transcript.
Os01g0117266	10.8715	3.88534	0.964226	4.02949	5.58975e-05	0.000191687	Conserved hypothetical protein.
Os01g0117300	60.069	3.38957	0.396646	8.54558	1.27896e-17	1.59703e-16	Similar to Receptor kinase LRK10.
Os01g0117400	20.76	1.47246	0.50121	2.93781	0.00330535	0.0083163	Similar to Receptor-like kinase.
Os01g0117500	48.6747	1.22705	0.229334	5.35049	8.7714e-08	4.37524e-07	Similar to Receptor kinase LRK10.
Os01g0117600	92.3634	1.22425	0.190867	6.41418	1.41582e-10	9.57007e-10	Protein kinase, catalytic domain domain containing protein.
Os01g0117650	0.380533	0	4.78482	0	1	na	Hypothetical protein.
Os01g0117700	11.2588	0.789286	0.425782	1.85373	0.0637776	0.113538	Similar to LRK14.
Os01g0117900	90.0909	1.96429	0.293054	6.70284	2.04406e-11	1.50313e-10	Similar to nodulin-like protein.
Os01g0118000	504.523	-0.771616	0.115788	-6.66401	2.66448e-11	1.94062e-10	Similar to Fructose-bisphosphate aldolase (EC 4.1.2.13) (Fragment).
Os01g0118033	0.226087	0.963813	4.11866	0.234012	0.814976	na	Non-protein coding transcript.
Os01g0118066	0.934811	-3.08106	2.2131	-1.39219	0.163865	0.251632	Non-protein coding transcript.
Os01g0118100	1379.01	-0.324111	0.0760008	-4.26458	2.00279e-05	7.33033e-05	Similar to Fructose-bisphosphate aldolase.
Os01g0118300	13.5511	-1.49422	0.616248	-2.42471	0.0153207	0.032814	Similar to Phosphatidyl serine synthase.
Os01g0118400	123.522	-0.405748	0.219987	-1.84442	0.0651215	0.115499	Similar to HGA6.
Os01g0118600	5.51606	-0.705353	0.756831	-0.931983	0.351345	0.465399	Similar to Hga5 protein.
Os01g0118700	92.605	-1.30513	0.221233	-5.89933	3.6498e-09	2.13383e-08	Similar to HGA4.
Os01g0119000	1.38743	-3.22006	1.59427	-2.01978	0.0434062	0.0817418	Glycosyltransferase AER61, uncharacterized domain containing protein.
Os01g0119050	3.2495	-5.34726	1.21631	-4.39631	1.10109e-05	4.19621e-05	Non-protein coding transcript.
Os01g0119100	29.1167	-2.89055	0.353678	-8.17282	3.01269e-16	3.39502e-15	Similar to Glycosyltransferase.
Os01g0119500	552.986	0.0178691	0.106782	0.167342	0.867101	0.911423	Protein of unknown function DUF1618 domain containing protein.
Os01g0120300	1772.03	1.11097	0.121261	9.1618	5.10406e-20	7.63142e-19	Similar to EMB2369 (EMBRYO DEFECTIVE 2369); ATP binding / aminoacyl-tRNA ligase/ leucine-tRNA ligase/ nucleotide binding.
Os01g0120400	213.122	-0.0987812	0.118088	-0.836502	0.402872	0.518506	Alanyl-tRNA synthetase, class IIc family protein.
Os01g0120500	1389.82	-0.0673188	0.116651	-0.577097	0.563874	0.66972	Similar to PAP fibrillin domain containing protein, expressed.
Os01g0120600	103.288	-0.95755	0.207516	-4.61433	3.94358e-06	1.59472e-05	Similar to Oxidoreductase NAD-binding domain containing protein, expressed.
Os01g0120700	577.363	-0.227677	0.0985006	-2.31142	0.0208095	0.0430065	Similar to sarcoplasmic reticulum histidine-rich calcium-binding protein.
Os01g0120800	1563.82	0.637217	0.0962546	6.62012	3.58919e-11	2.57807e-10	Similar to Eukaryotic translation initiation factor 3 subunit 10 (eIF-3 theta) (Eukaryotic translation initiation factor 3 large subunit) (eIF3a).
Os01g0121000	0.0902657	-1.16541	4.78185	-0.243716	0.807451	na	Conserved hypothetical protein.
Os01g0121100	601.815	-0.464812	0.0886725	-5.2419	1.58934e-07	7.66133e-07	Similar to SLL2.
Os01g0121200	33.761	-0.394343	0.402979	-0.978569	0.327793	0.440908	Zinc finger, RING/FYVE/PHD-type domain containing protein.
Os01g0121300	616.624	-0.284817	0.108118	-2.63431	0.0084308	0.0193197	Conserved hypothetical protein.
Os01g0121400	1.76867	-2.52134	1.38492	-1.82056	0.0686737	0.120827	Hypothetical protein.
Os01g0121500	19.743	1.3215	0.650825	2.0305	0.0423057	0.0798928	Conserved hypothetical protein.
Os01g0121600	46.3919	0.638029	0.351842	1.81339	0.0697711	0.122446	Conserved hypothetical protein.
Os01g0121700	1047.09	0.103815	0.0863044	1.2029	0.229016	0.331048	ABC transporter-like domain containing protein.
Os01g0121800	205.659	-0.624451	0.142623	-4.37833	1.19593e-05	4.53365e-05	Glycosyl transferase, family 14 protein.
Os01g0121950	0.157228	0	4.78482	0	1	na	Hypothetical conserved gene.
Os01g0122000	43.6381	0.272535	0.277076	0.983609	0.325308	0.43838	Conserved hypothetical protein.
Os01g0122200	0.0441199	0	4.78482	0	1	na	Seven In Absentia Homolog-type domain containing protein.
Os01g0123500	0.0791757	0	4.78482	0	1	na	Conserved hypothetical protein.
Os01g0123700	5.06958	0.907833	0.943668	0.962026	0.336037	0.449411	Zinc finger, RING-type domain containing protein.
Os01g0123800	0.388228	-1.19285	2.74265	-0.434924	0.663617	na	Seven-in-absentia protein, sina domain containing protein.
Os01g0123900	1542.71	-0.541756	0.223552	-2.42341	0.0153758	0.0329105	Similar to Bowman-Birk type proteinase inhibitor (EBI).
Os01g0124000	297.209	-2.32606	0.481268	-4.83319	1.34361e-06	5.76633e-06	Similar to Bowman Birk trypsin inhibitor.
Os01g0124100	15.9411	1.63205	0.581888	2.80476	0.00503545	0.0121741	Proteinase inhibitor I12, Bowman-Birk family protein.
Os01g0124200	56.4505	-3.07742	0.976254	-3.15227	0.00162007	0.00434289	Bowman-Birk type trypsin inhibitor, Target of a fungal effector and an NLR receptor for innate immunity, Resistance to fungal pathogen M. oryzae	APIP4
Os01g0124650	75.9922	-0.440459	0.410763	-1.07229	0.283588	0.392984	Hypothetical conserved gene.
Os01g0124700	0.444988	0	4.78482	0	1	na	Hypothetical protein.
Os01g0124900	24.0953	7.90058	1.04506	7.55995	4.0324e-14	3.78798e-13	Seven-in-absentia protein, sina domain containing protein.
Os01g0125000	0.0517227	-0.478868	4.78482	-0.100081	0.92028	na	Seven-in-absentia protein, sina domain containing protein.
Os01g0125550	70.7681	1.30372	0.278313	4.68436	2.80835e-06	1.15661e-05	Conserved hypothetical protein.
Os01g0125600	10.523	0.961418	0.485089	1.98194	0.0474857	0.088282	Heavy metal transport/detoxification protein domain containing protein.
Os01g0125700	77.6547	0.649347	0.188159	3.45105	0.000558417	0.00163414	Conserved hypothetical protein.
Os01g0125800	191.037	0.29885	0.111583	2.67827	0.00740036	0.0171892	Actin-interacting, WD40-repeat protein, Actin turnover	AIP1, OsAIP1, OsWD40-1
Os01g0125850	0.548382	-1.17454	2.20978	-0.531519	0.595059	na	Hypothetical protein.
Os01g0125900	813.304	-0.1442	0.0832747	-1.73162	0.0833414	0.142529	Ubiquitin-conjugating enzyme/RWD-like domain containing protein.
Os01g0126000	3.26282	1.68686	0.973925	1.73203	0.0832687	0.14243	Hypothetical gene.
Os01g0126100	1.19431	2.7876	1.4763	1.88824	0.0589943	0.106173	Multicopper oxidase	OsLPR1
Os01g0126200	839.461	-0.947003	0.165085	-5.73645	9.66795e-09	5.39725e-08	Multicopper oxidase	OsLPR2
Os01g0126401	4.15358	1.41878	0.836362	1.69637	0.0898159	0.151629	Hypothetical gene.
Os01g0126600	185.817	0.989411	0.144023	6.86982	6.42831e-12	4.94642e-11	Paralog of FACTOR OF DNA METHYLATION LIKE 1 (OsFDML1), Regulation of flower development	OsFDML2
Os01g0126900	0.0464849	-0.478868	4.78482	-0.100081	0.92028	na	Multicopper oxidase	OsLPR4
Os01g0127100	0.0474433	0	4.78482	0	1	na	Hypothetical protein.
Os01g0127200	0.0395879	0	4.78482	0	1	na	Multicopper oxidase, Maintenance of Pi homeostasis	OsLPR5, OsSTA2
Os01g0127300	942.097	1.54408	0.121669	12.6908	6.6523e-37	3.25426e-35	SufBD family protein.
Os01g0127400	295.184	2.14868	0.19002	11.3077	1.20265e-29	3.6816e-28	Protein of unknown function DUF3326 domain containing protein.
Os01g0127450	8.55332	-1.47038	0.596764	-2.46393	0.0137424	0.0298273	Similar to MYBL2 (ARABIDOPSIS MYB-LIKE 2); DNA binding / transcription factor.
Os01g0127500	0.153675	2.10684	4.75777	0.442822	0.657895	na	NAD(P)-binding domain containing protein.
Os01g0127600	0.66518	-2.74297	2.29153	-1.197	0.231305	0.33361	Similar to Bowman-Birk type proteinase inhibitor D-II precursor (IV).
Os01g0127700	218.043	-0.898503	0.268478	-3.34665	0.000817938	0.0023262	Conserved hypothetical protein.
Os01g0127900	47.7804	0.295621	0.244244	1.21035	0.226145	0.32768	Mannose-6-phosphate isomerase domain containing protein.
Os01g0128000	2.15507	-3.38473	1.58681	-2.13304	0.0329213	0.0644109	Myb transcription factor domain containing protein.
Os01g0128100	25.7459	-2.47985	0.393626	-6.30002	2.97606e-10	1.94009e-09	Similar to Bifunctional nuclease (Fragment).
Os01g0128200	278.552	-2.01705	0.231479	-8.71374	2.9401e-18	3.8392e-17	Similar to Nuclease I.
Os01g0128250	4.24094	-1.48434	0.92657	-1.60198	0.109161	0.178857	Hypothetical gene.
Os01g0128300	131.562	-1.03533	0.216521	-4.78168	1.73838e-06	7.3574e-06	Chloroplast-localized membrane protein homologous to Arabidopsis ABA4, Regulation of root growth and coleoptile elongation, Regulation of ethylen response	MHZ4
Os01g0128400	962.446	-0.586555	0.146673	-3.99907	6.35906e-05	0.000216122	Protein of unknown function DUF2359, TMEM214 domain containing protein.
Os01g0128700	32.0443	-0.977163	0.278856	-3.50419	0.000458006	0.00136082	Conserved hypothetical protein.
Os01g0128800	2598.39	-1.11264	0.104291	-10.6686	1.42764e-26	3.42979e-25	Similar to plant synaptotagmin.
Os01g0129500	36.3891	-0.27105	0.292328	-0.927212	0.353816	0.468004	Protein of unknown function DUF1666 family protein.
Os01g0129550	0.231924	-0.478869	4.15723	-0.11519	0.908295	na	Hypothetical gene.
Os01g0130000	298.416	0.0865903	0.160889	0.538198	0.590441	0.692767	Cation efflux protein family protein.
Os01g0130100	0.660243	-2.77798	1.86623	-1.48855	0.136606	na	Hypothetical gene.
Os01g0130200	51.5251	1.32062	0.348912	3.78495	0.000153738	0.000492805	Hypothetical conserved gene.
Os01g0130400	74.8898	0.419414	0.234918	1.78536	0.0742031	0.129057	Similar to Alpha-xylosidase precursor (Fragment).
Os01g0130500	0.97683	-2.63149	2.1126	-1.24562	0.212906	0.311722	Similar to Alpha-xylosidase precursor (Fragment).
Os01g0130900	38.6459	0.473371	0.509743	0.928645	0.353073	0.467271	Conserved hypothetical protein.
Os01g0131250	0.131645	0	4.78482	0	1	na	Hypothetical gene.
Os01g0131300	1701.98	0.488016	0.0804263	6.06787	1.29621e-09	7.95242e-09	Conserved hypothetical protein.
Os01g0131450	7.86318	-1.61166	0.709561	-2.27136	0.0231255	0.0472113	Hypothetical protein.
Os01g0131600	2915.44	-0.111535	0.09305	-1.19866	0.230661	0.332892	Hypothetical conserved gene.
Os01g0131800	173.505	-0.308741	0.13181	-2.34232	0.0191643	0.0400522	Signal peptidase 22 kDa subunit family protein.
Os01g0131900	0.154919	0	4.78482	0	1	na	Similar to Wound-induced protease inhibitor (WIP1).
Os01g0132000	93.2324	-3.33795	0.709087	-4.70739	2.50903e-06	1.03909e-05	Similar to Wound-induced protease inhibitor (WIP1).
Os01g0132050	2.12894	0.249869	0.973624	0.256638	0.797458	0.8613	Hypothetical protein.
Os01g0132100	7.22042	0.222479	0.507741	0.438174	0.66126	0.752288	Leucine-rich repeat domain containing protein.
Os01g0132200	0.0517227	-0.478868	4.78482	-0.100081	0.92028	na	Conserved hypothetical protein.
Os01g0132400	0.882701	-3.5012	1.63456	-2.14198	0.0321953	0.0631486	Conserved hypothetical protein.
Os01g0132500	40.5346	-1.32485	0.277966	-4.76622	1.87717e-06	7.90985e-06	Protein of unknown function DUF1639 domain containing protein.
Os01g0132700	101.665	-0.125468	0.145368	-0.863102	0.388082	0.503438	Surfeit locus 5 family protein.
Os01g0132766	103.865	-1.05349	0.194244	-5.42356	5.84239e-08	2.97702e-07	Zinc finger, C2H2-like domain containing protein.
Os01g0132800	1596.55	0.779312	0.101446	7.68205	1.56565e-14	1.5193e-13	Homologue of maize ZmCRS2, Regulation of the splicing of chloroplast gene introns	OsCRS2
Os01g0133100	2.7488	-3.19739	1.06607	-2.99924	0.00270654	0.00692948	Conserved hypothetical protein.
Os01g0133400	642.046	-0.111904	0.103307	-1.08322	0.278711	0.387492	Similar to Hexose transporter (Fragment).
Os01g0133500	309.533	-0.916322	0.122057	-7.50735	6.03367e-14	5.56064e-13	Beta-lactamase-like domain containing protein.
Os01g0133600	1.48708	-2.07493	1.74908	-1.1863	0.235505	0.338353	Hypothetical conserved gene.
Os01g0133866	0.150749	0	4.78482	0	1	na	Hypothetical protein.
Os01g0133900	3.07318	-3.67589	1.16206	-3.16325	0.00156016	0.00419695	Similar to predicted protein.
Os01g0134200	23.535	1.84888	0.315017	5.86915	4.38048e-09	2.53951e-08	Similar to Universal stress protein family protein.
Os01g0134500	325.55	-1.79723	0.142626	-12.601	2.08536e-36	9.87604e-35	Similar to Delta-7-sterol-C5(6)-desaturase (EC 1.3.3.-) (Delta-7-C-5 sterol desaturase) (Delta7-sterol-C5-desaturase).
Os01g0134700	174.898	-0.170953	0.439942	-0.388581	0.697586	0.782302	Calmodulin binding protein-like family protein.
Os01g0134800	0.106049	-1.2932	4.77722	-0.270702	0.78662	na	Similar to (1, 4)-beta-xylan endohydrolase, isoenzyme X-II (EC 3.2.1.8) (Fragment).
Os01g0134900	19.5506	-2.95448	0.727197	-4.06283	4.84808e-05	0.000167863	(1, 4)-beta-xylan endohydrolase, isoenzyme X-II (EC 3.2.1.8) (Fragment).
Os01g0135600	101.258	1.18812	0.253114	4.69402	2.67883e-06	1.10633e-05	Conserved hypothetical protein.
Os01g0135700	117.536	-1.55711	0.42599	-3.65527	0.000256913	0.000795326	Calmodulin-like protein, Calcium signalling during abiotic stress, Promotion of root growth and drought tolerance	OsCML16
Os01g0135800	2.36414	2.55145	1.26624	2.01499	0.043906	0.0825621	Similar to Cytosolic class I small heat shock protein 3B (Fragment).
Os01g0135900	893.465	0.0193211	0.178933	0.10798	0.914012	0.942548	Similar to Cytosolic class I small heat shock protein 3C (Fragment).
Os01g0136000	1.01147	-2.29753	1.82299	-1.26031	0.207557	0.305154	Similar to Cytosolic class I small heat-shock protein HSP17.5.
Os01g0136050	0.152434	-1.83649	4.74611	-0.386947	0.698795	na	Similar to 16.9 kDa heat shock protein.
Os01g0136100	7.08588	-0.0412212	0.760158	-0.0542272	0.956754	0.972574	16.9 kDa class I heat shock protein 1.
Os01g0136200	16.5861	-0.994463	0.392159	-2.53586	0.011217	0.0248715	16.9 kDa class I heat shock protein 1.
Os01g0136300	44.0613	0.233858	0.239439	0.976692	0.328722	0.441617	Conserved hypothetical protein.
Os01g0136400	534.987	0.0980561	0.10677	0.91839	0.358415	0.472865	Protein kinase, core domain containing protein.
Os01g0136450	29.6259	-0.770471	0.275581	-2.79581	0.00517703	0.0124859	Conserved hypothetical protein.
Os01g0136500	58.8043	-1.13501	0.196131	-5.787	7.1656e-09	4.05132e-08	Conserved hypothetical protein.
Os01g0136502	0.215384	0	3.53207	0	1	na	Hypothetical protein.
Os01g0136600	19.28	-7.79428	1.05751	-7.37043	1.70074e-13	1.5008e-12	Conserved hypothetical protein.
Os01g0136700	23.8675	5.6017	1.03573	5.40845	6.35712e-08	3.22515e-07	Conserved hypothetical protein.
Os01g0136800	154.913	1.10169	0.186518	5.90659	3.49259e-09	2.04554e-08	Protein kinase, core domain containing protein.
Os01g0136850	1.16398	1.86421	1.7028	1.09479	0.273608	0.381684	Hypothetical protein.
Os01g0136900	77.5955	2.10314	0.295862	7.10853	1.17287e-12	9.6528e-12	Similar to Stress-induced receptor-like kinase 2.
Os01g0137066	3.97523	3.83354	1.00398	3.81835	0.000134346	0.000434657	Non-protein coding transcript.
Os01g0137125	1.24042	1.64744	1.44494	1.14014	0.254226	0.359819	Hypothetical protein.
Os01g0137150	0.347604	-0.425367	2.80825	-0.15147	0.879605	na	Non-protein coding transcript.
Os01g0137200	10.4408	3.47414	0.689138	5.04129	4.62415e-07	2.10372e-06	Hypothetical conserved gene.
Os01g0137232	2.23843	2.35507	1.21083	1.945	0.0517747	0.0950654	Non-protein coding transcript.
Os01g0137250	26.7218	4.04713	0.465473	8.69466	3.47859e-18	4.50668e-17	Similar to Stress-induced receptor-like kinase 2.
Os01g0137266	0.655488	-1.72361	1.98545	-0.868122	0.385328	na	Hypothetical protein.
Os01g0137282	3.10027	-0.0378512	0.836414	-0.0452541	0.963905	0.9774	Conserved hypothetical protein.
Os01g0137300	37.1745	-7.30321	1.00675	-7.25426	4.0387e-13	3.46204e-12	Hypothetical protein.
Os01g0137400	18.0957	2.3304	0.493401	4.72313	2.3224e-06	9.66792e-06	Protein kinase, catalytic domain domain containing protein.
Os01g0137500	8.14678	0.307844	0.516268	0.596287	0.550983	0.65836	Protein kinase, catalytic domain domain containing protein.
Os01g0137550	4.51092	2.32322	0.761369	3.05137	0.00227799	0.00593097	Similar to H0215A08.3 protein.
Os01g0137700	31.2082	6.35128	1.02979	6.16753	6.93643e-10	4.36748e-09	Conserved hypothetical protein.
Os01g0137750	0.412638	-2.17122	2.62999	-0.825562	0.409053	na	Non-protein coding transcript.
Os01g0137800	0.644238	-1.21657	2.70255	-0.450155	0.652599	na	Non-protein coding transcript.
Os01g0137875	1.764	-2.3414	1.40052	-1.67181	0.0945609	0.158476	Non-protein coding transcript.
Os01g0137950	58.2805	5.88634	0.656918	8.96054	3.23093e-19	4.56202e-18	Similar to predicted protein.
Os01g0138100	4.19982	-1.86314	0.75447	-2.46947	0.0135312	0.0294162	Conserved hypothetical protein.
Os01g0138232	0.548998	-2.69354	2.89478	-0.930482	0.352121	na	Hypothetical protein.
Os01g0138300	357.469	5.81865	0.243831	23.8635	7.33693e-126	1.67587e-122	Conserved hypothetical protein.
Os01g0138350	6.39389	-0.315695	0.634777	-0.497332	0.618955	0.716846	Non-protein coding transcript.
Os01g0138400	23.6607	2.06578	0.515127	4.01023	6.06588e-05	0.000206916	Serine/threonine protein kinase domain containing protein.
Os01g0138451	0.0464849	-0.478868	4.78482	-0.100081	0.92028	na	Hypothetical protein.
Os01g0138500	163.115	-0.0444446	0.214433	-0.207266	0.835803	0.889418	Protein of unknown function DUF789 family protein.
Os01g0138600	37.1756	0.0596284	0.309659	0.192561	0.847303	0.897571	phosphotransferase system, PEP-utilising enzyme, N-terminal domain containing protein.
Os01g0138800	8.59916	1.35152	0.79834	1.69292	0.090471	0.152596	Peptidase C26 domain containing protein.
Os01g0138900	1576.61	-0.918322	0.128953	-7.12135	1.06872e-12	8.82251e-12	Mandelate racemase/muconate lactonizing enzyme family protein.
Os01g0139000	2.48909	-0.527235	1.17751	-0.447756	0.654329	0.746605	Reticulon family protein.
Os01g0139200	1510.45	-0.0791263	0.0999622	-0.791563	0.428616	0.543368	Octicosapeptide/Phox/Bem1p domain containing protein.
Os01g0139600	2.60624	-0.0783932	0.912237	-0.0859351	0.931518	0.9546	Similar to Lipid phosphate phosphatase 2 (EC 3.1.3.-) (AtLPP2) (Phosphatidic acid phosphatase 2) (AtPAP2) (Prenyl diphosphate phosphatase).
Os01g0139700	39.0281	0.974961	0.322965	3.01879	0.0025379	0.00654057	Conserved hypothetical protein.
Os01g0139900	0.986318	-0.184945	1.61676	-0.114392	0.908927	0.939359	Conserved hypothetical protein.
Os01g0140100	1.49464	-0.158462	1.51973	-0.10427	0.916955	0.944435	Peptidase A1 domain containing protein.
Os01g0140400	31.4493	-1.54934	0.252908	-6.1261	9.0059e-10	5.61809e-09	Similar to leucine-rich repeat protein-related.
Os01g0140500	560.501	0.739382	0.164743	4.48811	7.18593e-06	2.80984e-05	Similar to 60S ribosomal protein L26B.
Os01g0141000	27.5155	-3.19377	1.19852	-2.66476	0.00770441	0.0178257	AP2/ERF and B3 domain-containing protein, RAV family protein, Salt stress response, Repression of photoperiodic flowering	AP2/EREBP129, AP2/EREBP#129, OsRAV2, RAV2, OsRAV9, OsTEM1, OsRAV9/OsTEM1
Os01g0141100	1724.43	-0.94084	0.109898	-8.56104	1.11858e-17	1.40386e-16	Similar to Salt-induced AAA-Type ATPase.
Os01g0141150	7.71207	-2.89447	0.855287	-3.38421	0.000713836	0.00205474	Hypothetical gene.
Os01g0141300	1.4902	1.06243	1.36884	0.776154	0.437658	0.552473	Similar to vacuolar sorting protein 4b.
Os01g0141450	0.626441	1.75944	1.77172	0.993069	0.320676	na	Hypothetical gene.
Os01g0141600	1290.29	0.41309	0.114463	3.60893	0.000307466	0.000938904	Protein of unknown function DUF647 family protein.
Os01g0141700	414.562	0.306869	0.111375	2.75527	0.00586434	0.0139454	Similar to predicted protein.
Os01g0141900	253.441	0.35127	0.108571	3.2354	0.0012147	0.00334317	Conserved hypothetical protein.
Os01g0142100	2787.24	1.27101	0.110978	11.4528	2.27664e-30	7.34012e-29	Peptidase M50 family protein.
Os01g0142200	122.788	0.999264	0.133446	7.48814	6.9857e-14	6.38847e-13	Kinase binding protein CGI-121 domain containing protein.
Os01g0142300	1190.49	-2.56666	0.206915	-12.4044	2.473e-35	1.10095e-33	Glycosyl transferase, group 1 domain containing protein.
Os01g0142500	334.498	-1.36223	0.136295	-9.99466	1.6083e-23	3.12341e-22	Homeodomain-like containing protein.
Os01g0142600	12.9325	-0.890047	0.435095	-2.04564	0.0407921	0.0774228	Conserved hypothetical protein.
Os01g0142800	939.884	-1.05868	0.136076	-7.78008	7.24787e-15	7.24885e-14	Putative peptide transporter, Long-distance translocation of dimethylarsinate to rice grain	OsNPF8.1, OsPTR7, PTR7
Os01g0142875	4.79548	-2.46632	0.896269	-2.75176	0.00592759	0.0140789	Hypothetical protein.
Os01g0143100	284.855	0.43978	0.117957	3.7283	0.000192775	0.000608121	Adenine nucleotide translocator 1 domain containing protein.
Os01g0143300	250.313	0.57888	0.128324	4.51108	6.44987e-06	2.53941e-05	Similar to Glycine-rich protein (Fragment).
Os01g0143350	0.642807	0.242474	1.9358	0.125258	0.90032	na	Hypothetical gene.
Os01g0143700	1.33074	0.841	1.65112	0.509352	0.610505	0.709413	Similar to Mitochondrial glycoprotein.
Os01g0143800	2415.84	1.64965	0.113438	14.5423	6.53935e-48	6.0492e-46	Mitochondrial glycoprotein family protein.
Os01g0143900	57.9076	-0.169533	0.304319	-0.557091	0.577465	0.681176	Conserved hypothetical protein.
Os01g0144000	268.971	-0.321757	0.103816	-3.0993	0.00193976	0.00511992	Conserved hypothetical protein.
Os01g0144100	758.879	3.01222	0.195062	15.4424	8.48534e-54	1.04117e-51	Similar to Thylakoid lumenal 15 kDa protein, chloroplast precursor (p15).
Os01g0144200	280.082	0.558224	0.0992148	5.62642	1.83986e-08	9.94049e-08	Vacuolar import and degradation protein Vid24 domain containing protein.
Os01g0144300	0.321428	-0.478868	4.69341	-0.10203	0.918733	na	Conserved hypothetical protein.
Os01g0144340	247.39	0.249215	0.108587	2.29508	0.0217286	0.0447069	Similar to Actin-related protein 5.
Os01g0144380	0.138034	-0.478868	4.78482	-0.100081	0.92028	na	Hypothetical gene.
Os01g0144500	2.11618	-1.32646	1.05773	-1.25406	0.20982	0.307962	Ubiquitin fusion degradation protein UFD1 domain containing protein.
Os01g0144600	225.246	-0.114809	0.110596	-1.03809	0.299229	0.41016	Conserved hypothetical protein.
Os01g0144700	58.502	0.311144	0.210935	1.47507	0.140193	0.220726	Conserved hypothetical protein.
Os01g0144800	9.75057	-1.46784	0.657035	-2.23403	0.0254813	0.0514127	Protein of unknown function DUF3681 domain containing protein.
Os01g0144900	28.6218	-0.238615	0.326725	-0.730323	0.465193	0.579048	Hypothetical protein.
Os01g0145000	2.9647	-0.308975	1.10167	-0.280459	0.779125	0.846921	Hypothetical conserved gene.
Os01g0145200	44.4943	1.10387	0.26009	4.24419	2.19385e-05	7.97555e-05	Protein of unknown function DUF3681 domain containing protein.
Os01g0145600	45.0661	0.501974	0.255466	1.96493	0.0494221	0.0913161	Conserved hypothetical protein.
Os01g0146101	91.1673	1.14095	0.211551	5.39325	6.9193e-08	3.49306e-07	Conserved hypothetical protein.
Os01g0146200	1.75248	0.195217	1.13943	0.171328	0.863966	0.90916	Protein of unknown function DUF3681 domain containing protein.
Os01g0146801	1.23623	-3.58821	1.59483	-2.2499	0.0244552	0.0496053	Conserved hypothetical protein.
Os01g0147001	0.100811	-1.22124	4.77988	-0.255497	0.798339	na	Similar to H0212B02.9 protein.
Os01g0147200	1266.24	-0.400686	0.0654642	-6.1207	9.31652e-10	5.80455e-09	C-terminus family protein, Responsible for the dwarf nature with least penalty on yield	IWS1, ASD1
Os01g0147250	0.193966	-1.13855	4.78282	-0.238051	0.811842	na	Hypothetical gene.
Os01g0147300	26.8512	0.139239	0.294369	0.473011	0.636205	0.731824	Similar to membrane protein.
Os01g0147400	4.61648	-5.13136	1.19819	-4.28259	1.84727e-05	6.8022e-05	Uncharacterised domain XH domain containing protein.
Os01g0147600	15.9815	-1.58927	0.430089	-3.6952	0.00021971	0.000687106	Conserved hypothetical protein.
Os01g0147650	8.81068	-3.62933	0.849361	-4.27302	1.92846e-05	7.08097e-05	Non-protein coding transcript.
Os01g0147700	438.849	0.842271	0.0937569	8.98357	2.62124e-19	3.72595e-18	Region of unknown function XH domain containing protein.
Os01g0147800	4.52394	-1.36955	0.732801	-1.86892	0.0616341	0.110218	Domain of unknown function DUF547 domain containing protein.
Os01g0147850	0.702472	-0.371931	1.97609	-0.188216	0.850708	0.899862	Hypothetical protein.
Os01g0147900	8516.14	-0.279671	0.0763971	-3.66075	0.000251473	0.000780114	Triosephosphate isomerase, Glycolytic enzyme, Key component in XA3/XA26-mediated resistance to Xoo	OsTPI1, OsTPI1.1
Os01g0147950	18.7323	-2.41256	0.720882	-3.34668	0.000817849	0.0023262	Non-protein coding transcript.
Os01g0148000	362.183	0.0891721	0.121402	0.734516	0.462634	0.576381	Similar to predicted protein.
Os01g0148050	2242.74	-0.196614	0.0827068	-2.37724	0.0174427	0.0367884	Hypothetical conserved gene.
Os01g0148100	163.209	-3.10977	0.187219	-16.6103	5.87208e-62	1.09664e-59	Conserved hypothetical protein.
Os01g0148400	635.037	-1.61859	0.101087	-16.0118	1.05726e-57	1.5776e-55	Brix domain containing protein.
Os01g0148500	174.671	-8.96863	0.843739	-10.6296	2.17006e-26	5.17156e-25	Protein of unknown function DUF1677, Oryza sativa family protein.
Os01g0148700	521.393	0.909643	0.0996765	9.12596	7.11047e-20	1.05096e-18	Protein of unknown function DUF1677, Oryza sativa family protein.
Os01g0149200	299.544	6.75738	0.326203	20.7153	2.52339e-95	2.2706e-92	Hypothetical gene.
Os01g0149350	18.2582	1.25651	0.379888	3.30758	0.000941051	0.00264317	NB-ARC domain containing protein.
Os01g0149400	46.4661	-8.30934	1.04378	-7.96078	1.70954e-15	1.81297e-14	Hypothetical protein.
Os01g0149500	57.7014	1.54391	0.323422	4.77365	1.80917e-06	7.63847e-06	NBS-LRR domain-containing protein, Rice blast disease resistance	PIT, Pit, Pit(K59), Pit(Npb), Pi-t, PitNpb, PitK59
Os01g0149600	458.975	0.0846747	0.171361	0.494131	0.621214	0.718852	Histon H2B	H2B
Os01g0149700	5.43364	3.63041	0.910396	3.98773	6.67083e-05	0.000225968	Hypothetical conserved gene.
Os01g0149750	25.4079	-1.86418	0.345031	-5.40294	6.55571e-08	3.31854e-07	Hypothetical protein.
Os01g0149800	8204.33	-0.609496	0.146015	-4.17419	2.99052e-05	0.000106719	Metallothionein-like protein type 2.
Os01g0149900	543.73	-0.503686	0.121589	-4.14254	3.43479e-05	0.000121579	Conserved hypothetical protein.
Os01g0150000	1475.3	0.0706286	0.0622678	1.13427	0.25668	0.362635	Similar to Synaptic glycoprotein SC2.
Os01g0150100	190.778	-0.076403	0.122877	-0.621784	0.534084	0.643266	Similar to Geranylgeranyltransferase type I beta subunit.
Os01g0150200	177.619	-0.282296	0.13776	-2.04919	0.0404438	0.0768846	Protein-tyrosine phosphatase-like, PTPLA domain containing protein.
Os01g0150400	11.0519	0.37094	0.516348	0.718391	0.472516	0.586209	Similar to 3-hydroxyacyl-CoA dehydratase PASTICCINO 2A.
Os01g0150700	0.0474433	0	4.78482	0	1	na	Hypothetical conserved gene.
Os01g0150800	27.3792	0.713497	0.385699	1.84988	0.0643311	0.114338	Protein-tyrosine phosphatase-like, PTPLA domain containing protein.
Os01g0150900	2.0442	-2.09282	1.39798	-1.49703	0.134385	0.213028	Conserved hypothetical protein.
Os01g0150950	1.35745	-2.35283	1.45547	-1.61654	0.105978	0.174462	Conserved hypothetical protein.
Os01g0151100	1387.83	-0.331571	0.0662556	-5.00442	5.60299e-07	2.52504e-06	HSP20-like chaperone domain containing protein.
Os01g0151200	10538.8	0.0443469	0.0828733	0.535117	0.592569	0.694715	Similar to Inner membrane protein ALBINO3, chloroplast precursor. Splice isoform 2.
Os01g0151400	311.17	-1.29459	0.190561	-6.79358	1.09385e-11	8.24802e-11	Similar to Gamma-glutamyl transferase.
Os01g0151500	32.0401	0.838924	0.266937	3.14278	0.00167351	0.00447283	Similar to GGT4 (GAMMA-GLUTAMYL TRANSPEPTIDASE 4); gamma-glutamyltransferase/ glutathione gamma-glutamylcysteinyltransferase.
Os01g0151600	133.828	0.207654	0.151023	1.37498	0.169137	0.258153	Conserved hypothetical protein.
Os01g0151700	208.347	-3.6713	0.232639	-15.7811	4.20035e-56	5.88326e-54	Similar to Short-chain dehydrogenase Tic32.
Os01g0151750	0.404411	-1.16864	3.08743	-0.378515	0.705048	na	Hypothetical conserved gene.
Os01g0151900	65.819	2.49195	0.211161	11.8012	3.8479e-32	1.39341e-30	Pentatricopeptide repeat domain containing protein.
Os01g0152000	64.1689	0.141653	0.204691	0.692032	0.488917	0.601853	Protein kinase, core domain containing protein.
Os01g0152050	0.44652	-3.16684	4.11563	-0.769466	0.441617	na	Hypothetical protein.
Os01g0152200	0.948101	-2.81157	2.35047	-1.19617	0.231629	0.333946	F-box domain, Skp2-like domain containing protein.
Os01g0152300	161.161	-0.162421	0.182361	-0.890657	0.373113	0.488243	Similar to Histone H2B.1.
Os01g0152500	4.88256	-5.59297	1.14701	-4.87611	1.08196e-06	4.69704e-06	Hypothetical conserved gene.
Os01g0152600	1.4981	-0.222326	1.21648	-0.182761	0.854985	0.902843	Protein kinase, catalytic domain domain containing protein.
Os01g0152675	2.15234	0.779786	0.979308	0.796262	0.425879	0.540892	Non-protein coding transcript.
Os01g0152700	238.408	0.0944085	0.116492	0.810432	0.417692	0.533207	Similar to Histone H2B (CaH2B).
Os01g0152800	1.55659	-1.10071	1.52427	-0.722123	0.470219	0.584017	Protein kinase, core domain containing protein.
Os01g0152850	151.446	0.234509	0.177719	1.31955	0.186986	0.280664	Hypothetical protein.
Os01g0152900	422.117	-0.542227	0.110432	-4.91003	9.10623e-07	3.99292e-06	Similar to Histone H2B.1.
Os01g0152950	35.7625	-5.84473	0.669386	-8.73147	2.51386e-18	3.29711e-17	Cyclin-like F-box domain containing protein.
Os01g0152951	0.226053	2.36797	4.74415	0.499134	0.617685	na	Hypothetical conserved gene.
Os01g0153000	4.63104	5.38206	1.16331	4.62651	3.71888e-06	1.51056e-05	Protein kinase, catalytic domain domain containing protein.
Os01g0153050	33.1102	5.70106	0.757451	7.52665	5.20604e-14	4.83239e-13	Hypothetical protein.
Os01g0153100	807.43	0.794401	0.1158	6.86014	6.8793e-12	5.28113e-11	Similar to Histone H2B-3 (Fragment).
Os01g0153150	0.372004	0	4.78482	0	1	na	Hypothetical conserved gene.
Os01g0153200	38.8366	0.969261	0.244427	3.96543	7.32623e-05	0.000246473	Hypothetical conserved gene.
Os01g0153250	84.5664	1.08256	0.19246	5.62484	1.8568e-08	1.00283e-07	Hypothetical conserved gene.
Os01g0153275	0.152745	0	4.78482	0	1	na	Hypothetical protein.
Os01g0153300	1309.13	-0.073051	0.0696725	-1.04849	0.294413	0.404778	Similar to Histone H2B.1.
Os01g0153400	1258.08	0.703253	0.104644	6.72044	1.8118e-11	1.3403e-10	Similar to tRNA synthetase class II (D, K and N) family protein.
Os01g0153500	0.356001	-2.84915	3.62338	-0.786323	0.431678	na	Protein of unknown function DUF674 domain containing protein.
Os01g0153600	0.0532019	0	4.78482	0	1	na	Protein of unknown function DUF674 domain containing protein.
Os01g0153700	90.5392	-0.753961	0.181075	-4.16381	3.12986e-05	0.00011137	Conserved hypothetical protein.
Os01g0153800	0.0474433	0	4.78482	0	1	na	Similar to gibberellin receptor GID1L2.
Os01g0153950	0.416411	2.63597	2.6098	1.01003	0.312482	na	Protein of unknown function DUF674 domain containing protein.
Os01g0154000	14.405	6.04536	1.06736	5.66386	1.48004e-08	8.12351e-08	Conserved hypothetical protein.
Os01g0154100	0.0532019	0	4.78482	0	1	na	Protein of unknown function DUF674 domain containing protein.
Os01g0154200	0.184111	-1.74152	4.3136	-0.403727	0.686414	na	Protein of unknown function DUF674 domain containing protein.
Os01g0154500	4.28385	0.619019	0.669451	0.924667	0.355139	0.46944	Protein of unknown function DUF674 domain containing protein.
Os01g0154600	16.933	0.682839	0.365461	1.86843	0.0617021	0.110333	Protein of unknown function DUF674 domain containing protein.
Os01g0154950	1.46602	-1.81175	1.83299	-0.988411	0.322951	0.435968	Hypothetical gene.
Os01g0155000	8.29646	1.79409	0.918586	1.9531	0.0508072	0.0935377	Alpha/beta hydrolase fold-3 domain containing protein.
Os01g0155200	8.95469	1.94406	0.619693	3.13713	0.00170609	0.00455459	S-Domain receptor like kinase-11, Response to drought and chilling in tolerant genotypes, Response to B. glumae in resistant rice genotype CL 161	SDRLK-11
Os01g0155400	784.93	-0.185292	0.0753481	-2.45915	0.0139266	0.0301719	Conserved hypothetical protein.
Os01g0155500	654.236	0.376708	0.133266	2.82673	0.00470262	0.0114318	Protein kinase, catalytic domain domain containing protein.
Os01g0155600	830.509	-0.00798739	0.0916361	-0.0871642	0.930541	0.953967	Similar to Splicing factor RSZ33.
Os01g0155800	857.807	-2.25697	0.391082	-5.77108	7.87631e-09	4.43373e-08	Conserved hypothetical protein.
Os01g0156300	2.77921	-0.139576	1.13713	-0.122744	0.90231	0.934733	Similar to Cappuccino protein.
Os01g0157400	0.0982076	-1.22124	4.77988	-0.255497	0.798339	na	Conserved hypothetical protein.
Os01g0157500	0.131701	0	4.78482	0	1	na	Protein of unknown function DUF1110 domain containing protein.
Os01g0157600	0.131316	0	4.78482	0	1	na	Conserved hypothetical protein.
Os01g0157700	0.0875815	0	4.78482	0	1	na	Glycosyl transferase, family 43 domain containing protein.
Os01g0157800	44.2132	0.626941	0.227831	2.75178	0.0059273	0.0140789	Heat shock protein DnaJ, N-terminal domain containing protein.
Os01g0157900	546.925	-0.274941	0.184538	-1.48989	0.136254	0.215461	Protein of unknown function Cys-rich family protein.
Os01g0158000	349.723	-0.626698	0.106069	-5.90837	3.45505e-09	2.02556e-08	Importin alpha-2 subunit.
Os01g0158100	169.731	0.602149	0.183431	3.28269	0.0010282	0.00286626	Pentatricopeptide repeat containing protein.
Os01g0158200	581.436	-1.52695	0.111482	-13.6968	1.0607e-42	7.34185e-41	Similar to Serine carboxypeptidase II-1 precursor (EC 3.4.16.6) (CP-MII.1) (Fragment).
Os01g0158400	70.2148	-0.0100254	0.195191	-0.0513619	0.959037	0.974294	Galactose-binding like domain containing protein.
Os01g0158500	131.219	-0.667488	0.232822	-2.86694	0.00414457	0.0101971	Similar to arginyl-tRNA synthetase.
Os01g0158533	0.525939	-0.791387	2.34558	-0.337394	0.73582	na	Hypothetical protein.
Os01g0158566	20.4051	1.52584	0.348377	4.37987	1.1875e-05	4.50396e-05	Hypothetical conserved gene.
Os01g0158600	55.663	-3.57017	0.269505	-13.2471	4.68779e-40	2.72406e-38	Leucine-rich repeat, N-terminal domain containing protein.
Os01g0158800	2.1213	-4.50508	1.47219	-3.06012	0.0022125	0.00577859	Similar to PHD finger protein.
Os01g0158900	821.569	-0.711733	0.0849005	-8.38314	5.15353e-17	6.16058e-16	Zinc finger, NF-X1-type domain containing protein.
Os01g0159000	0.60203	-2.28032	1.7299	-1.31818	0.187444	na	Similar to cDNA clone:J023049H21, full insert sequence.	OsDOG1L-1
Os01g0159200	3.24169	-3.76355	1.41623	-2.65744	0.00787364	0.0181761	Similar to Fasciclin-like protein FLA18.
Os01g0159300	569.786	-0.947842	0.102451	-9.25169	2.20966e-20	3.4156e-19	Zinc finger, RING/FYVE/PHD-type domain containing protein.
Os01g0159400	568.922	0.525765	0.0891299	5.89887	3.66009e-09	2.139e-08	Similar to Acyl-coenzyme A oxidase 4, peroxisomal (EC 1.3.3.6) (AOX 4) (Short- chain acyl-CoA oxidase) (SAOX) (AtCX4) (G6p) (AtG6).
Os01g0159500	0.491535	1.64086	3.05003	0.537981	0.59059	na	Rapid ALkalinization Factor domain containing protein.
Os01g0159600	0.249589	2.5228	4.73714	0.532557	0.59434	na	Early methionine (Em)-like protein, Late embryogenesis abundant (LEA) protein	OsLEA1a
Os01g0159800	68.5107	0.593431	0.351795	1.68687	0.091629	0.154303	Similar to DNA binding protein.
Os01g0160100	208.852	-0.662175	0.27979	-2.36669	0.017948	0.0377255	Similar to Pyruvate decarboxylase isozyme 2 (EC 4.1.1.1) (PDC) (Fragment).
Os01g0160150	1.00758	-3.45378	1.80348	-1.91507	0.055484	0.100841	Hypothetical protein.
Os01g0160200	12.9471	6.74321	1.07769	6.25711	3.9218e-10	2.52392e-09	Leucine-rich repeat, N-terminal domain containing protein.
Os01g0160700	0.25773	0	4.78482	0	1	na	Leucine-rich repeat, N-terminal domain containing protein.
Os01g0160800	59.4691	-0.0652149	0.436411	-0.149435	0.881211	0.921182	Ribosome-inactivating protein, Defense against herbivorous insects	OsRIP1
Os01g0161000	312.697	11.4713	1.05224	10.9018	1.12962e-27	2.94753e-26	Hypothetical conserved gene.
Os01g0161200	7.78475	1.22769	0.555401	2.21045	0.0270738	0.0542389	Hypothetical protein.
Os01g0161300	542.478	2.65915	0.110123	24.1471	8.00452e-129	2.16078e-125	Hypothetical conserved gene.
Os01g0162001	3.04802	3.37262	1.15492	2.92021	0.00349794	0.00875765	Hypothetical gene.
Os01g0162200	33.4199	1.09697	0.485957	2.25735	0.0239865	0.0487645	Leucine-rich repeat domain containing protein.
Os01g0162300	87.8342	0.87554	0.436713	2.00484	0.0449802	0.0843048	Leucine-rich repeat, plant specific containing protein.
Os01g0162400	0.973061	-4.2583	1.7794	-2.39311	0.0167063	0.0354214	Conserved hypothetical protein.
Os01g0162500	12.5205	-3.37666	0.659989	-5.11624	3.11691e-07	1.44887e-06	Leucine-rich repeat-containing N-terminal, type 2 domain containing protein.
Os01g0162701	29.665	-1.53305	0.295419	-5.18941	2.1096e-07	1.0026e-06	Hypothetical gene.
Os01g0162800	81.0247	-2.08773	0.300358	-6.95081	3.63185e-12	2.86362e-11	Hypothetical conserved gene.
Os01g0162900	39.9396	2.12173	0.284897	7.44734	9.52382e-14	8.60622e-13	Hypothetical protein.
Os01g0163000	95.7433	3.43617	0.246194	13.9572	2.84462e-44	2.21701e-42	Leucine-rich repeat, N-terminal domain containing protein.
Os01g0164400	454.088	-0.277509	0.105088	-2.64073	0.00827277	0.0189942	Similar to TAF15b (TBP-ASSOCIATED FACTOR 15b); binding / nucleic acid binding / nucleotide binding / zinc ion binding.
Os01g0164500	341.026	1.00773	0.119298	8.44714	2.98514e-17	3.62391e-16	Similar to ATP-dependent RNA helicase-like protein.
Os01g0164600	1951.18	0.388767	0.116735	3.33033	0.000867424	0.00245448	Protein phosphatase 2C-related domain containing protein.
Os01g0164650	0.971539	-1.51882	1.85714	-0.817824	0.413458	0.529099	Non-protein coding transcript.
Os01g0164700	289.432	-0.460374	0.0970528	-4.74354	2.10016e-06	8.79332e-06	Uncharacterised protein family UPF0363 domain containing protein.
Os01g0164800	47.853	-0.695434	0.286931	-2.42369	0.0153636	0.0328892	Rice orthologue of human BRCA2, Double-strand break repair, Homologous recombination	OsBRCA2
Os01g0164900	7.72307	-0.249329	0.503647	-0.495046	0.620567	0.718239	NA	NA
Os01g0165000	183.455	0.285363	0.189148	1.50868	0.131381	0.208969	Transcription factor, Dehydration and salt stress tolerance	DREB2A, OsDREB2A
Os01g0165100	2.45625	-4.46863	1.33433	-3.34898	0.000811109	0.00230899	Conserved hypothetical protein.
Os01g0165200	14.8035	-0.279768	0.460716	-0.607245	0.543688	0.65158	KEAP1 ortholog, Regulation of the antioxidant response, Response to abiotic stresses, Plant growth and development	OsKEAP1
Os01g0165600	0.0983837	0.963811	4.78482	0.201431	0.840362	na	Similar to H0323C08.17 protein.
Os01g0165800	216.117	-0.325838	0.147119	-2.21479	0.0267744	0.0536898	DNA-binding HORMA domain containing protein.
Os01g0166100	311.781	-0.928587	0.0917627	-10.1194	4.53e-24	9.20697e-23	Similar to Ca(2+)-dependent nuclease.
Os01g0166200	0.0437809	-0.478868	4.78482	-0.100081	0.92028	na	Hypothetical protein.
Os01g0166300	48.1392	-0.0830362	0.204226	-0.40659	0.684309	0.771153	Similar to nuclease.
Os01g0166400	44.7953	3.60432	0.307101	11.7366	8.27451e-32	2.92156e-30	Similar to phosphatidylinositolglycan-related.
Os01g0166500	0.71758	2.35332	2.30794	1.01966	0.307888	0.419452	Conserved hypothetical protein.
Os01g0166700	832.969	-0.249843	0.0889386	-2.80916	0.00496702	0.0120185	Saposin family protein.
Os01g0166800	154.788	-0.890169	0.16546	-5.37997	7.44985e-08	3.74815e-07	Similar to ETG1 (E2F TARGET GENE 1).
Os01g0167100	20.0659	-1.8214	0.422385	-4.31217	1.61659e-05	6.00715e-05	Hypothetical protein.
Os01g0167400	59.342	1.09612	0.256596	4.27179	1.9391e-05	7.11299e-05	Similar to Protein synthesis inhibitor II (EC 3.2.2.22) (Ribosome-inactivating protein II) (rRNA N-glycosidase).
Os01g0167500	416.434	-0.709288	0.0986832	-7.18753	6.59759e-13	5.52323e-12	Protein of unknown function DUF250 domain containing protein.
Os01g0167600	2.6436	0.756936	1.09952	0.688422	0.491187	0.604072	Hypothetical conserved gene.
Os01g0167700	70.5928	-0.774355	0.215748	-3.58917	0.000331738	0.00100864	Conserved hypothetical protein.
Os01g0167750	31.2068	1.14187	0.285464	4.00003	6.33332e-05	0.000215346	Pentatricopeptide repeat domain containing protein.
Os01g0167800	64.3572	0.0578684	0.187839	0.308074	0.758026	0.830363	Conserved hypothetical protein.
Os01g0167900	7.56034	0.246806	0.564263	0.437396	0.661824	0.752806	KIP1-like domain containing protein.
Os01g0168100	871.561	-1.5965	0.12279	-13.002	1.19258e-38	6.39214e-37	KIP1-like domain containing protein.
Os01g0168200	119.836	0.54132	0.149463	3.62176	0.000292604	0.000896471	Similar to Thioredoxin-like protein.
Os01g0168300	233.143	-0.285055	0.109737	-2.59761	0.0093874	0.0212413	Conserved hypothetical protein.
Os01g0168350	0.142322	1.6362	4.78017	0.342289	0.732133	na	Non-protein coding transcript.
Os01g0168400	881.314	-0.36817	0.0876787	-4.19908	2.67996e-05	9.62492e-05	Zinc finger, RING/FYVE/PHD-type domain containing protein.
Os01g0168450	5.29703	-1.36802	0.668227	-2.04723	0.0406352	0.0771942	Hypothetical protein.
Os01g0168500	330.723	-0.837907	0.114362	-7.32679	2.3573e-13	2.05694e-12	WD40 repeat-like domain containing protein.
Os01g0168600	114.245	-0.211298	0.146682	-1.44052	0.14972	0.233118	Similar to predicted protein.
Os01g0168800	17.8858	-2.75437	0.418601	-6.57995	4.70618e-11	3.32806e-10	Alpha/beta hydrolase fold-1 domain containing protein.
Os01g0168850	0.0464849	-0.478868	4.78482	-0.100081	0.92028	na	Hypothetical gene.
Os01g0169400	0.433244	-0.556216	3.13844	-0.177227	0.85933	na	Similar to LOB domain protein 25.
Os01g0169500	867.476	0.0289616	0.0847745	0.341632	0.732628	0.809912	Armadillo-type fold domain containing protein.
Os01g0169800	153.662	-0.107445	0.224667	-0.478242	0.632478	0.728559	Tryptophan aminotransferase, Indole-3-acetic acid (IAA) biosynthesis	FIB, fib
Os01g0169851	29.9071	-0.338006	0.369685	-0.91431	0.360554	0.475117	NA	NA
Os01g0169900	612.961	-0.020062	0.07866	-0.255047	0.798686	0.862188	Protein of unknown function DUF1421 family protein.
Os01g0170000	120.506	-2.38838	0.270455	-8.83098	1.03764e-18	1.40181e-17	Raffinose synthase family protein.
Os01g0170051	2.00545	-4.45833	1.25489	-3.55276	0.000381206	0.00114791	Hypothetical protein.
Os01g0170100	94.54	-0.482077	0.156325	-3.08382	0.00204361	0.0053678	D111/G-patch domain containing protein.
Os01g0170300	6.78529	-1.98476	0.639248	-3.10484	0.00190384	0.00503587	Serine/threonine protein kinase-related domain containing protein.
Os01g0170500	2.36965	-0.185393	1.00006	-0.185382	0.852929	0.901295	Protein of unknown function DUF239, plant domain containing protein.
Os01g0170600	3264.42	-0.753957	0.118359	-6.37007	1.88945e-10	1.26164e-09	Hypothetical conserved gene.
Os01g0170700	81.5639	0.22898	0.17886	1.28022	0.200467	0.296817	Thiol-activated cytolysin family protein.
Os01g0170800	63.8937	0.675575	0.214885	3.14389	0.00166716	0.00445777	Pentatricopeptide repeat domain containing protein.
Os01g0170900	2.10539	-1.7172	1.2276	-1.39883	0.161865	0.248933	Conserved hypothetical protein.
Os01g0171000	157.343	0.00657969	0.186525	0.0352752	0.97186	0.98295	BRASSINOSTEROID INSENSITIVE 1-associated receptor kinase 1 precursor (EC 2.7.1.37) (BRI1-associated receptor kinase 1) (Somatic embryogenesis receptor-like kinase 3).
Os01g0171200	0.576346	0.242474	1.98707	0.122025	0.902879	na	Conserved hypothetical protein.
Os01g0171800	259.093	-1.69698	0.167153	-10.1523	3.23661e-24	6.66952e-23	Conserved hypothetical protein.
Os01g0172000	321.397	0.00547542	0.118256	0.0463013	0.96307	0.976887	Glycosyltransferase, ALG3 domain containing protein.
Os01g0172100	379.163	-0.123765	0.121599	-1.01781	0.308769	0.420443	Similar to Triose phosphate/phosphate translocator, non-green plastid, chloroplast precursor (CTPT).
Os01g0172200	194.056	-1.04381	0.143682	-7.2647	3.7388e-13	3.21424e-12	DNA/RNA helicase, DEAD/DEAH box type, N-terminal domain containing protein.
Os01g0172300	142.924	0.590855	0.157377	3.75438	0.000173769	0.000552805	Conserved hypothetical protein.
Os01g0172400	3307.11	-0.161253	0.153251	-1.05222	0.2927	0.402923	Similar to Phospholipase D alpha 1.
Os01g0172600	6.55843	-1.04026	0.594353	-1.75024	0.0800763	0.137771	Similar to electron carrier/ heme binding / peroxidase.
Os01g0172701	22.3253	-1.058	0.362934	-2.91512	0.00355554	0.00889006	Regulator of chromosome condensation, RCC1 domain containing protein.
Os01g0172800	75.7769	0.168414	0.216165	0.779101	0.43592	0.550824	Embryo-specific 3 family protein.
Os01g0172900	0.956832	-3.51844	1.76511	-1.99332	0.046226	0.086244	Glycoside hydrolase, family 28 domain containing protein.
Os01g0173000	846.714	-0.42316	0.167646	-2.52413	0.0115986	0.025618	Putative thiol-disulphide oxidoreductase DCC domain containing protein.
Os01g0173100	340.944	-0.182606	0.159803	-1.14269	0.253167	0.358559	Alba, DNA/RNA-binding protein family protein.
Os01g0173900	1277.22	0.512761	0.093526	5.48255	4.19247e-08	2.16959e-07	Similar to MRP-like ABC transporter.
Os01g0173950	1.75431	1.0314	1.21755	0.84711	0.396934	0.512637	Non-protein coding transcript.
Os01g0174000	307.961	-1.61506	0.214914	-7.51488	5.69634e-14	5.26282e-13	bZIP transcription factor, Homolog of Arabidopsis HY5 transcription factor, Regulation of heading date	OsHY5L3, OsbZIP01, OsRE1
Os01g0174100	79.8397	-0.285773	0.236429	-1.2087	0.226777	0.328388	Conserved hypothetical protein.
Os01g0174200	27.5023	-0.826354	0.33063	-2.49933	0.0124427	0.0272755	Hypothetical protein.
Os01g0174300	158.624	0.413616	0.161576	2.55989	0.0104707	0.023393	Flavoprotein pyridine nucleotide cytochrome reductase domain containing protein.
Os01g0174400	0.169781	-0.478868	4.78482	-0.100081	0.92028	na	Hypothetical gene.
Os01g0174500	70.9041	0.127283	0.245106	0.519299	0.603552	0.703651	Metridin-like ShK toxin domain containing protein.
Os01g0174600	0.0464849	-0.478868	4.78482	-0.100081	0.92028	na	Zinc finger, CCCH-type domain containing protein.
Os01g0174700	105.706	-1.30655	0.245928	-5.31272	1.08e-07	5.33247e-07	Similar to Akt (Fragment).
Os01g0174900	282.091	0.332924	0.0946962	3.51571	0.00043858	0.00130781	Thioredoxin fold domain containing protein.
Os01g0175000	1104.04	0.28503	0.0820841	3.47241	0.000515812	0.00151829	Similar to Biostress-resistance-related protein (Fragment).
Os01g0175100	846.323	0.0775168	0.115216	0.672797	0.501076	0.613388	Kv1.4 voltage-gated K+ channel family protein.
Os01g0175400	11.6102	3.0301	0.58062	5.21873	1.80152e-07	8.63231e-07	Ankyrin repeat containing protein.
Os01g0175500	45.267	1.51074	0.271913	5.55599	2.76049e-08	1.46062e-07	Protein of unknown function DUF1618 domain containing protein.
Os01g0175600	36.6599	1.56002	0.272442	5.72608	1.02779e-08	5.72273e-08	Boron (B) transporter	BOR2, OsBOR2, OsBOR3
Os01g0175633	0.134913	0	4.78482	0	1	na	Hypothetical protein.
Os01g0175700	915.36	-2.34998	0.212573	-11.0549	2.07496e-28	5.7422e-27	Boron (B) transporter	BOR2, OsBOR2, OsBOR3
Os01g0175733	2.44758	-5.07385	1.51168	-3.35643	0.000789563	0.00225327	Hypothetical protein.
Os01g0175850	6.12728	1.56594	0.777384	2.01437	0.0439708	0.0826633	UDP-glucuronosyl/UDP-glucosyltransferase domain containing protein.
Os01g0176000	178.391	1.69183	0.368296	4.59367	4.35515e-06	1.74924e-05	UDP-glucuronosyl/UDP-glucosyltransferase family protein.
Os01g0176050	15.8744	2.21196	0.510491	4.33299	1.47095e-05	5.50176e-05	Hypothetical protein.
Os01g0176100	11.8474	-0.10117	0.651838	-0.155207	0.876658	0.918089	UDP-glucuronosyl/UDP-glucosyltransferase family protein.
Os01g0176150	9.93852	3.06489	0.623373	4.91662	8.80501e-07	3.86998e-06	Hypothetical protein.
Os01g0176200	29.4031	-0.466148	0.359266	-1.2975	0.194459	0.289509	UDP-glucuronosyl/UDP-glucosyltransferase family protein.
Os01g0176300	71.0924	2.5246	0.225503	11.1954	4.29396e-29	1.2525e-27	Pentatricopeptide repeat domain containing protein.
Os01g0176400	0.835512	-1.73091	2.45009	-0.706468	0.479897	0.593174	Similar to Photoreceptor-interacting protein-like.
Os01g0176500	0.0437908	0	4.78482	0	1	na	Conserved hypothetical protein.
Os01g0176700	75.7475	0.538285	0.189099	2.84658	0.00441918	0.0108061	Myb-like DNA-binding domain, SHAQKYF class domain containing protein.
Os01g0176751	1.01124	0.193843	1.72741	0.112216	0.910652	0.940251	Hypothetical protein.
Os01g0176800	0.0421231	0	4.78482	0	1	na	Protein of unknown function DUF2921 domain containing protein.
Os01g0177100	7.33754	0.31586	0.535038	0.59035	0.554956	0.661749	Similar to STYLOSA protein.
Os01g0177150	0.0395879	0	4.78482	0	1	na	Non-protein coding transcript.
Os01g0177200	790.966	-0.0932763	0.0704932	-1.3232	0.18577	0.279156	Similar to Ubiquitin-specific protease 14.
Os01g0177400	7.16627	-3.76573	0.857777	-4.3901	1.13296e-05	4.30814e-05	GA 3 beta-hydroxylase2, GA metabolism	D18, d18-h (d18-I, d18h), dwf15, d25, d18, d18-k, d18-AD, d18-dy, OsGA3ox2, ga3ox2, OsGA3OX2, GA3OX2, GA3ox-2
Os01g0177900	14.9714	-1.7163	0.420714	-4.0795	4.51325e-05	0.000157222	ATP-binding cassette transporter, Cuticle formation, Defense response	PDR6, OsPDR6, OsABCG31, OsABCG31_1
Os01g0178000	1437.48	-0.69517	0.0906898	-7.66535	1.78338e-14	1.72158e-13	Pyridoxal phosphate-dependent transferase, major region, subdomain 1 domain containing protein.
Os01g0178100	235.242	-0.813561	0.14401	-5.64933	1.61072e-08	8.78395e-08	Region of unknown function DUF1767 domain containing protein.
Os01g0178200	100.168	-0.864081	0.194226	-4.44885	8.63328e-06	3.33928e-05	Similar to integral membrane family protein.
Os01g0178300	36.5114	0.57648	0.265284	2.17307	0.0297752	0.0589666	Plasma membrane-localized small peptide, Aluminum tolerance	CDT3, OsCDT3
Os01g0178400	29.5182	-1.14572	0.397465	-2.88256	0.00394461	0.00975119	Similar to Protein phosphatase 2A B'kappa subunit.
Os01g0178500	126.841	-0.239934	0.222502	-1.07835	0.28088	0.389868	A member of rice Aux/IAA family, Cross-talk of auxin and brassinosteroid signaling pathways, Plant morphogenesis	OsIAA1
Os01g0178700	47.7401	0.582883	0.281529	2.07042	0.0384134	0.0735285	Similar to Protein binding protein.
Os01g0178775	0.0474433	0	4.78482	0	1	na	Non-protein coding transcript.
Os01g0178900	78.4257	0.653703	0.246924	2.64739	0.00811155	0.018663	Similar to Symbiosis-related disease resistance protein (Fragment).
Os01g0179000	0.303155	-0.47887	3.87019	-0.123733	0.901527	na	Transferase family protein.
Os01g0179200	294.822	-0.434212	0.137833	-3.15027	0.00163119	0.00437034	Syntaxin, N-terminal domain containing protein.
Os01g0179300	623.022	-0.267437	0.0901134	-2.96778	0.00299957	0.00761536	Similar to BRI1-KD interacting protein 128 (Fragment).
Os01g0179400	655.626	-0.311296	0.0851069	-3.65771	0.000254483	0.000788378	Amyloplast-localized protein containing DUF490, Regulation of starch grain sizes	SSG4
Os01g0179500	635.427	-0.527201	0.0820981	-6.4216	1.34852e-10	9.15056e-10	Enhancer of polycomb-like, N-terminal domain containing protein.
Os01g0179600	458.16	-1.07932	0.339103	-3.18286	0.00145827	0.00394837	UDP-glucuronosyl/UDP-glucosyltransferase family protein.
Os01g0179700	324.741	-1.08312	0.118918	-9.10813	8.38137e-20	1.23206e-18	Similar to GTP-binding protein YPTM2.
Os01g0179750	0.953542	-3.76634	1.75313	-2.14835	0.0316858	0.0623057	Non-protein coding transcript.
Os01g0179800	1398.02	-2.01784	0.307004	-6.57268	4.94174e-11	3.48634e-10	TMS membrane protein/tumour differentially expressed protein family protein.
Os01g0179901	5.56318	0.470735	0.628708	0.748734	0.454017	0.568268	Conserved hypothetical protein.
Os01g0180000	5.31056	-2.81501	0.790029	-3.56317	0.000366405	0.00110648	Pistil-specific extensin-like protein family protein.
Os01g0180300	1144.43	2.54776	0.214254	11.8913	1.31289e-32	4.89145e-31	Lipoprotein, type 6 family protein.
Os01g0180400	41.4516	-1.42412	0.321934	-4.42364	9.70505e-06	3.72617e-05	Protein of unknown function DUF581 domain containing protein.
Os01g0180500	0.0437809	-0.478868	4.78482	-0.100081	0.92028	na	Non-protein coding transcript.
Os01g0180600	234.754	-0.451148	0.111702	-4.03885	5.37138e-05	0.000184796	Similar to MutS homolog 7 (Fragment).
Os01g0180700	104.725	-0.310106	0.165758	-1.87084	0.0613679	0.109833	Hypothetical conserved gene.
Os01g0180800	2119.23	-0.266148	0.132035	-2.01574	0.0438271	0.0824403	Heat shock protein Hsp70 family protein.
Os01g0180850	13.6585	-2.54196	0.619628	-4.1024	4.08888e-05	0.000143296	Hypothetical protein.
Os01g0181000	279.006	-0.0907069	0.113317	-0.800469	0.423439	0.538768	Frigida-like domain containing protein.
Os01g0181033	2.59558	-0.766185	0.872553	-0.878095	0.379892	0.495346	Similar to NADH dehydrogenase subunit 1.
Os01g0181166	8.623	0.630956	0.500062	1.26175	0.207037	0.304646	Hypothetical gene.
Os01g0181300	29.7578	-0.261953	0.254488	-1.02933	0.303324	0.414758	Hypothetical protein.
Os01g0182100	139.089	0.84827	0.194221	4.36754	1.25651e-05	4.74753e-05	Protein of unknown function DUF1618 domain containing protein.
Os01g0182200	683.095	0.204743	0.0986945	2.07451	0.038032	0.0729018	Similar to cDNA clone:001-208-D07, full insert sequence.
Os01g0182300	2.21557	-0.729425	1.15705	-0.63042	0.52842	0.638075	Lipocalin domain containing protein.
Os01g0182400	146.918	-0.802174	0.124177	-6.45992	1.04758e-10	7.16089e-10	Conserved hypothetical protein.
Os01g0182500	40.3843	0.521987	0.246771	2.11527	0.0344071	0.0668466	Hypothetical conserved gene.
Os01g0182600	30961.4	-0.625919	0.0580864	-10.7757	4.48556e-27	1.12022e-25	Orthologue of the Arabidopsis GIGANTEA, Regulation of circadian rhythm and flowering time, Photoperiodic control of flowering, Osmotic stress response	GI, OsGI
Os01g0182700	5.11496	-0.45724	0.66012	-0.692663	0.488521	0.601466	Transcriptional repressor for secondary cell wall formation, Repression of rice lignification	OsWRKY102
Os01g0182832	37.0956	0.448816	0.262357	1.71071	0.0871348	0.14785	Hypothetical conserved gene.
Os01g0182900	461.737	0.360183	0.0880764	4.08944	4.32423e-05	0.000151063	Conserved hypothetical protein.
Os01g0183000	105.739	-0.368967	0.163978	-2.2501	0.0244423	0.0495826	Similar to GmCK3p (EC 2.7.1.32) (Fragment).
Os01g0183100	343.681	0.584426	0.124083	4.70996	2.47764e-06	1.02696e-05	Cytochrome cd1-nitrite reductase-like, C-terminal haem d1 domain containing protein.
Os01g0183300	19.4967	-0.796184	0.384121	-2.07274	0.0381963	0.0731695	Endonuclease/exonuclease/phosphatase domain containing protein.
Os01g0183500	0.155168	-1.86141	4.7449	-0.392298	0.694838	na	Cytochrome P450 family protein.
Os01g0183600	5.73774	0.528899	0.768202	0.688489	0.491145	0.604072	Cytochrome P450 family protein.
Os01g0183633	137.714	-0.13302	0.137772	-0.965507	0.334291	0.447628	Similar to predicted protein.
Os01g0183800	558.469	0.0702163	0.0827684	0.848346	0.396245	0.511859	Cyclin-like F-box domain containing protein.
Os01g0183850	2.51486	-1.01493	1.07879	-0.940805	0.346805	0.460679	Conserved hypothetical protein.
Os01g0184000	171.242	-0.226202	0.164483	-1.37522	0.169062	0.258077	NUC156 family protein.
Os01g0184050	4.41406	-2.30273	0.790541	-2.91286	0.00358141	0.00894494	Hypothetical protein.
Os01g0184100	282.24	-0.32514	0.499771	-0.650577	na	na	Class II small heat shock protein, Positive regulation in both Xoo resistance and heat/salt tolerance	OsHsp18.0, Oshsp18.0-CII
Os01g0184200	790.701	0.610496	0.107978	5.6539	1.5685e-08	8.56946e-08	Similar to OSIGBa0132G14.1 protein.
Os01g0184500	1195.39	1.20928	0.112153	10.7824	4.16999e-27	1.04493e-25	DEAD-like helicase, N-terminal domain containing protein.
Os01g0184700	14.9872	-0.914423	0.494655	-1.84861	0.0645143	0.114587	Conserved hypothetical protein.
Os01g0184800	205.183	-0.684744	0.13342	-5.13223	2.86326e-07	1.33766e-06	Thioredoxin fold domain containing protein.
Os01g0184900	1529.22	-0.383009	0.0539636	-7.09753	1.27006e-12	1.04238e-11	Similar to SSRP1 protein.
Os01g0185100	1.41581	-2.76198	1.44969	-1.90522	0.056751	0.102817	Similar to predicted protein.
Os01g0185200	1715.32	0.197708	0.0863915	2.28852	0.0221074	0.0454014	Similar to glutaminyl-tRNA synthetase.
Os01g0185250	2.17778	-0.0479179	1.07984	-0.0443752	0.964605	0.977953	Hypothetical gene.
Os01g0185300	224.177	-0.545524	0.240726	-2.26616	0.0234416	0.0477876	Transferase family protein.
Os01g0185350	1.62726	-3.56393	1.53935	-2.31521	0.0206015	0.042636	Non-protein coding transcript.
Os01g0185400	363.659	0.0833551	0.100983	0.825434	0.409125	0.524844	WD40 repeat domain containing protein.
Os01g0185500	85.1059	0.026858	0.19185	0.139995	0.888664	0.926024	Protein of unknown function DUF1637 domain containing protein.
Os01g0185900	0.354766	-0.478871	3.12838	-0.153073	0.878341	na	Similar to WRKY 1 (Fragment).
Os01g0186000	6.04835	4.42083	1.18163	3.74128	0.000183084	0.00058008	Similar to WRKY transcription factor 10.
Os01g0186200	543.407	-0.30429	0.141923	-2.14406	0.0320283	0.0628792	Similar to Phototropin.
Os01g0186400	0.450658	0	3.43304	0	1	na	Hypothetical conserved gene.
Os01g0186600	31.9344	1.12616	0.594948	1.89287	0.0583757	0.105253	Conserved hypothetical protein.
Os01g0186700	782.381	-0.277286	0.0682204	-4.06455	4.81243e-05	0.000166794	Similar to Protein kinase GhCLK1 (Fragment).
Os01g0186900	60.9306	-0.435268	0.543859	-0.800333	0.423518	0.538769	Similar to cDNA clone:001-117-G12, full insert sequence.
Os01g0186950	0.218122	-0.478868	4.78482	-0.100081	0.92028	na	Hypothetical protein.
Os01g0187000	26.0042	0.176289	0.328294	0.536986	0.591277	0.693555	Conserved hypothetical protein.
Os01g0187200	0.800823	-2.52462	1.99625	-1.26468	0.205985	0.303309	Primary microRNA of OsmiR156b and OsmiR156c; Target gene(s): SPL (Squamosa Promoter binding protein Like) gene family (Os07g0505200, Os02g0139400, Os01g0922600, Os08g0509600, Os08g0531600, Os09g0491532, Os09g0507100, Os02g0174100, Os06g0663500, Os06g0703500, Os04g0551500), Various developmental processes, especially flower development	OsmiR156b, OsmiR156c
Os01g0187300	0.200877	-0.478868	4.78482	-0.100081	0.92028	na	Hypothetical conserved gene.
Os01g0187350	1.45435	-0.576303	1.54305	-0.373483	0.708789	0.791173	Hypothetical gene.
Os01g0187400	1581.39	-0.189201	0.0521107	-3.63075	0.000282596	0.000867956	Similar to glycine-rich protein.
Os01g0187500	413.336	-0.151743	0.0905021	-1.67668	0.0936051	0.157114	WD40 repeat domain containing protein.
Os01g0187600	0.0517227	-0.478868	4.78482	-0.100081	0.92028	na	Similar to Cytokinin dehydrogenase 1.
Os01g0187900	539.856	-0.579002	0.104429	-5.54447	2.9484e-08	1.55534e-07	Similar to Transcription factor MYBS2.
Os01g0188100	1381.55	-1.83155	0.121214	-15.11	1.39199e-51	1.5423e-49	Isopenicillin N synthase family protein.
Os01g0188200	96.056	-0.641698	0.207048	-3.09926	0.00194002	0.00512017	Conserved hypothetical protein.
Os01g0188400	1475.89	-0.748035	0.0917721	-8.151	3.60925e-16	4.03665e-15	NADP-dependent malic enzyme, chloroplast precursor (EC 1.1.1.40) (NADP-ME).
Os01g0188525	5.20738	-1.67811	0.846824	-1.98165	0.0475184	0.0883317	Hypothetical gene.
Os01g0188900	600.368	2.75719	0.130105	21.1921	1.1301e-99	1.19847e-96	Similar to Ankyrin-like protein-like protein.
Os01g0189100	135.84	4.0603	0.235746	17.2232	1.77937e-66	4.06436e-64	Ankyrin domain containing protein.
Os01g0189700	315.486	2.41634	0.20746	11.6473	2.36976e-31	8.15386e-30	Similar to cDNA clone:001-031-C06, full insert sequence.
Os01g0189800	504.452	0.942686	0.120434	7.82742	4.97993e-15	5.05553e-14	Protein of unknown function DUF1618 domain containing protein.
Os01g0190000	1781.25	1.05836	0.127338	8.31143	9.45546e-17	1.10845e-15	Similar to oxidoreductase.
Os01g0190300	66.0632	0.516916	0.279123	1.85193	0.0640357	0.113922	Similar to Auxin-responsive protein IAA26 (Indoleacetic acid-induced protein 26) (Phytochrome-associated protein 1).
Os01g0190400	11.9199	0.823497	0.4388	1.8767	0.0605593	0.108577	Similar to Hexokinase.
Os01g0190500	0.15823	-1.22125	4.77988	-0.255497	0.798339	na	IQ domain-containing protein, Homolog of GW5, Negative regulation of grain size and salt stress tolerance	GW5L
Os01g0191000	32.5527	0.652694	0.240371	2.71536	0.00662039	0.0155514	Similar to H0717B12.1 protein.
Os01g0191100	603.627	1.40293	0.163996	8.55468	1.18199e-17	1.48093e-16	Similar to Acidic ribosomal protein P2a-4 (Fragment).
Os01g0191200	3207.55	1.49033	0.203087	7.33841	2.16141e-13	1.89157e-12	Similar to Acid phosphatase.
Os01g0191300	148.862	-0.878855	0.153602	-5.72165	1.05493e-08	5.8683e-08	Similar to NAC-type transcription factor.
Os01g0191400	2.72071	3.23295	1.18412	2.73026	0.00632839	0.0149198	Hypothetical protein.
Os01g0191500	1059.38	-0.386985	0.0784561	-4.9325	8.1183e-07	3.58301e-06	Similar to Mitochondrial processing peptidase.
Os01g0191700	1259.57	-0.0739735	0.095111	-0.77776	0.43671	0.551599	Similar to Pyrophosphate-fructose-6-phosphate 1-phosphotransferase-like protein (Pyrophosphate-dependent phosphofructo-1-kinase-like protein).
Os01g0191800	1.20931	-0.0279577	1.53266	-0.0182413	0.985446	0.992836	Similar to Aurora kinase.
Os01g0191900	58.1646	-0.302877	0.254299	-1.19103	0.233643	0.336198	Similar to Blind.
Os01g0192000	555.691	0.717042	0.266646	2.68911	0.00716424	0.0166838	CCCH-type zinc finger protein, Negative regulator for leaf senescence	DOS, OsDOS, OsC3H2, C3H2, OsTZF2, OsCCCH-Zn-4
Os01g0192101	2.42145	-0.278641	1.68009	-0.165849	0.868276	0.91227	Hypothetical protein.
Os01g0192300	311.016	-0.409351	0.186832	-2.19101	0.0284512	0.0566582	Similar to I-box binding factor (Fragment).
Os01g0192500	2.95974	2.00318	0.97254	2.05974	0.039423	0.0751944	Similar to H0525G02.3 protein.
Os01g0192550	17.1999	0.0498144	0.387919	0.128415	0.897821	0.931914	Conserved hypothetical protein.
Os01g0192600	22.105	-1.48981	0.338507	-4.40113	1.07691e-05	4.1113e-05	Ndr family protein.
Os01g0192700	0.187063	0	4.78482	0	1	na	Non-protein coding transcript.
Os01g0192900	0.621827	1.6906	3.06669	0.551277	0.581443	na	1-aminocyclopropane-1-carboxylate synthase family protein.
Os01g0193250	0.0517227	-0.478868	4.78482	-0.100081	0.92028	na	Hypothetical gene.
Os01g0193400	0.407394	0.963819	2.42679	0.397158	0.691251	na	TNFR/CD27/30/40/95 cysteine-rich region domain containing protein.
Os01g0193500	134.226	-0.256395	0.123141	-2.08212	0.0373319	0.0716802	Conserved hypothetical protein.
Os01g0193600	585.732	1.20144	0.0975662	12.3141	7.61038e-35	3.30384e-33	Methyltransferase small domain containing protein.
Os01g0193700	2.20295	-0.324404	1.3781	-0.2354	0.813898	0.873152	Hypothetical protein.
Os01g0193900	248.097	0.0478516	0.124692	0.383759	0.701157	0.785309	Homeodomain-like domain containing protein.
Os01g0194000	191.006	-0.685008	0.156971	-4.36391	1.27757e-05	4.82095e-05	Conserved hypothetical protein.
Os01g0194200	15.6218	1.43481	0.49795	2.88144	0.00395863	0.00978178	IQ calmodulin-binding region domain containing protein.
Os01g0194300	219.277	0.456238	0.156378	2.91753	0.0035282	0.00882614	Ankyrin-repeat protein, Herbivore-induced defense response, Blast disease resistance	NH1, OsNH1, OsNPR1, OsNPR1/NH1, NPR1, OsPR2, PR2
Os01g0194600	34.4213	-1.2641	0.32439	-3.89687	9.74443e-05	0.000322145	Thioredoxin fold domain containing protein.
Os01g0195000	77.7967	-1.23837	0.209546	-5.90979	3.42542e-09	2.00977e-08	Zinc finger and indeterminate domain (IDD) family transcription factor, Regulation of secondary cell wall formation	OsIDD2
Os01g0195066	0.376344	-0.478871	3.20043	-0.149627	0.881059	na	Non-protein coding transcript.
Os01g0195200	17.5739	-1.08838	0.426402	-2.55247	0.0106962	0.0238341	Similar to Serine/threonine-protein kinase PBS1 (EC 2.7.1.37) (AvrPphB susceptible protein 1).
Os01g0195300	6.27429	-1.2822	0.8387	-1.5288	0.126314	0.202046	Hypothetical conserved gene.
Os01g0195400	5.24264	-4.10695	1.19405	-3.4395	0.000582784	0.00170109	Harpin-induced 1 domain containing protein.
Os01g0195500	752.122	-0.295792	0.0754262	-3.92161	8.79585e-05	0.000292643	Translation initiation factor SUI1 domain containing protein.
Os01g0195801	0.154482	-0.478868	4.78482	-0.100081	0.92028	na	Hypothetical conserved gene.
Os01g0196300	11.8063	2.22082	0.80019	2.77537	0.00551385	0.013205	Basic helix-loop-helix (bHLH) transcription factor, Diterpenoid phytoalexin factor, Biosynthesis of diterpenoid phytoalexins, Stress response	DPF, OsbHLH025
Os01g0196500	82.7084	-0.0287613	0.15464	-0.185989	0.852454	0.900942	Prenylated rab acceptor PRA1 family protein.
Os01g0196600	117.315	-0.496797	0.140175	-3.54411	0.000393938	0.00118337	Similar to 260 kDa major acidic fibroblast growth factor-stimulated phosphoprotein (Fragment).
Os01g0196800	5.01853	-0.496145	0.767793	-0.646197	0.518152	0.629046	Hypothetical protein.
Os01g0197100	68.9272	0.5132	0.251153	2.04337	0.0410154	0.0778118	Cytochrome P450, Brassinosteroids biosynthesis, Regulation of plant architecture	D2, D2a, CYP90D2/D2, d2, dwf2, CYP90D2, D2/CYP90D2, OsD2
Os01g0197150	10.8168	0.159213	0.405385	0.392745	0.694508	0.779628	Hypothetical protein.
Os01g0197200	508.02	-0.318966	0.0900462	-3.54225	0.000396734	0.00119117	Similar to predicted protein.
Os01g0197350	100.57	-0.612451	0.238392	-2.56909	0.0101965	0.0228561	Hypothetical genes.
Os01g0197400	367.348	-0.378929	0.123031	-3.07995	0.00207033	0.00543318	Conserved hypothetical protein.
Os01g0197450	11.7913	2.40104	0.522137	4.59848	4.25583e-06	1.7119e-05	Pentatricopeptide repeat domain containing protein.
Os01g0197500	49.4112	-0.706545	0.251309	-2.81146	0.00493166	0.0119426	Similar to predicted protein.
Os01g0197700	10.7676	-1.57003	0.835676	-1.87875	0.0602785	0.108113	Cytokinin oxidase/dehydrogenase, Regulation of grain production	Gn1a, OsCKX2
Os01g0197900	36.0861	-1.31986	0.295917	-4.46024	8.1869e-06	3.1778e-05	RNA-dependent RNA polymerase, eukaryotic-type domain containing protein.
Os01g0198000	133.343	0.0171433	0.168497	0.101742	0.918961	0.945747	RNA-dependent RNA polymerase, eukaryotic-type domain containing protein.
Os01g0198100	34.3614	0.316146	0.264156	1.19681	0.231379	0.333685	RNA-dependent RNA polymerase, eukaryotic-type domain containing protein.
Os01g0198200	2052.18	-0.537025	0.0697678	-7.69731	1.38962e-14	1.35423e-13	Similar to Casein kinase-like protein.
Os01g0198250	6.10522	-0.710205	0.902623	-0.786824	0.431385	0.546291	Hypothetical gene.
Os01g0198702	4.74442	0.0161814	0.896464	0.0180503	0.985599	0.992955	Conserved hypothetical protein.
Os01g0198900	103.33	-0.750412	0.274199	-2.73674	0.00620517	0.0146701	Polyketide cyclase/dehydrase domain containing protein.
Os01g0199300	0.351271	0	3.80103	0	1	na	Similar to lachrymatory factor synthase.
Os01g0199400	606.863	-1.82813	0.223001	-8.19783	2.44771e-16	2.77838e-15	Alpha/beta hydrolase family protein.
Os01g0199550	1.35939	-3.86307	1.46106	-2.64403	0.00819266	0.0188233	Non-protein coding transcript.
Os01g0199700	5.7772	-2.70216	0.887368	-3.04514	0.00232571	0.00604195	Protein of unknown function DUF1677, plant domain containing protein.
Os01g0199900	1034.75	0.594803	0.0659449	9.01969	1.88628e-19	2.70978e-18	Similar to Phosphoribosylaminoimidazole carboxylase catalytic subunit (EC 4.1.1.21) (AIR carboxylase) (AIRC).
Os01g0199950	1.4523	-3.15811	1.78414	-1.7701	0.0767107	0.132742	Hypothetical gene.
Os01g0200000	470.623	-0.563038	0.0906199	-6.21318	5.19217e-10	3.3078e-09	Similar to autophagocytosis protein AUT1-like [Oryza sativa (japonica cultivar-group)].
Os01g0200150	2.5139	-3.12801	1.45598	-2.14839	0.0316826	0.062304	Hypothetical gene.
Os01g0200200	0.272359	0.963814	3.99314	0.241367	0.80927	na	Protein of unknown function DUF1677, plant domain containing protein.
Os01g0200300	66.4311	-0.873409	0.215328	-4.05618	4.98819e-05	0.000172432	Similar to Homeobox-leucine zipper protein HOX29.
Os01g0200350	0.135534	-1.16541	4.78185	-0.243716	0.807451	na	Hypothetical protein.
Os01g0200400	99.3354	-0.62829	0.17915	-3.50706	0.000453087	0.00134769	Thioredoxin domain 2 containing protein.
Os01g0200500	240.337	0.678489	0.112541	6.02884	1.65141e-09	1.00096e-08	MPPN family protein.
Os01g0200600	0.086567	-0.478868	4.78482	-0.100081	0.92028	na	Similar to Avr9/Cf-9 rapidly elicited protein 111A.
Os01g0200700	142590	-0.860976	0.108643	-7.92484	2.28448e-15	2.38857e-14	Metallothionein-like protein, Tolerance to salinity and heavy metal stresses, Abiotic stress response	OsMT-3a
Os01g0200950	1.37202	-3.00167	1.69582	-1.77004	0.0767213	0.132752	Non-protein coding transcript.
Os01g0201000	299.786	0.350329	0.12614	2.77731	0.00548108	0.0131328	Similar to protein kinase family protein.
Os01g0201100	27.9563	1.76976	0.563629	3.13994	0.00168984	0.00451404	Similar to xylosyltransferase oxt.
Os01g0201200	1299.74	-1.35707	0.115435	-11.7561	6.57004e-32	2.33642e-30	Similar to Protein kinase.
Os01g0201250	14.8486	0.356376	0.359136	0.992316	0.321043	0.433932	Similar to DNA-binding WRKY.
Os01g0201400	0.79332	-1.53841	2.07053	-0.743003	0.45748	0.571277	Rapid ALkalinization Factor family protein.
Os01g0201700	2.64741	-0.932117	0.815021	-1.14367	0.25276	0.358136	Similar to M23 protein (Fragment).
Os01g0201800	0.210102	1.68692	4.1983	0.40181	0.687824	na	Hypothetical conserved gene.
Os01g0201900	279.952	0.628963	0.144479	4.35332	1.34089e-05	5.04515e-05	Conserved hypothetical protein.
Os01g0202500	659.641	0.355475	0.173018	2.05456	0.0399217	0.0760235	Similar to B-box zinc finger family protein.
Os01g0202601	0.704677	2.3462	2.06689	1.13514	0.256317	0.36226	Conserved hypothetical protein.
Os01g0202700	2.5427	-2.15959	0.941779	-2.2931	0.0218425	0.0449224	Similar to Flowering locus T3.
Os01g0202800	1.92136	-1.76878	1.51197	-1.16985	0.242063	0.345701	Similar to NOD26-like membrane integral protein ZmNIP1-1.
Os01g0203000	343.805	-0.575668	0.174407	-3.30072	0.000964383	0.00270205	BZR1, transcriptional repressor family protein.
Os01g0203300	78.1555	0.168335	0.179762	0.936432	0.349051	0.462983	Conserved hypothetical protein.
Os01g0203400	11.6809	1.43952	0.556722	2.58571	0.00971797	0.0219008	Hypothetical protein.
Os01g0203800	200.057	-0.960094	0.165805	-5.79049	7.01826e-09	3.97407e-08	Protein of unknown function DUF641, plant domain containing protein.
Os01g0203900	0.905843	-3.18139	1.8478	-1.72172	0.0851211	0.145061	Hypothetical protein.
Os01g0204000	179.537	-0.642174	0.148814	-4.31528	1.594e-05	5.92763e-05	DNA polymerase subunit Cdc27 domain containing protein.
Os01g0205100	257.224	0.318536	0.116878	2.72536	0.00642312	0.0151192	WD40 repeat-like domain containing protein.
Os01g0205200	389.454	1.53396	0.151621	10.1171	4.63961e-24	9.41538e-23	Pentatricopeptide repeat domain containing protein.
Os01g0205300	57.2613	1.60612	0.250333	6.41594	1.39953e-10	9.47288e-10	Similar to rho termination factor, N-terminal domain containing protein.
Os01g0205500	805.767	0.979566	0.158904	6.16453	7.0693e-10	4.44642e-09	Similar to 60S ribosomal protein L11-2 (L16). Splice isoform 2.
Os01g0205550	2.3628	1.03968	1.04527	0.994648	0.319908	0.432693	Non-protein coding transcript.
Os01g0205600	18.064	-0.0608056	0.367798	-0.165323	0.868689	0.912608	Crotonase, core domain containing protein.
Os01g0205700	403.595	-0.0148105	0.0905751	-0.163516	0.870112	0.913549	Orthologue of Arabidopsis brassinosteroid insensitive 2 (BIN2), GSK3/SHAGGY-like protein kinase, Negative regulation of brassinosteroid (BR)-signaling, Response to abiotic stresses	OsGSK1
Os01g0205800	2.34814	-1.72821	1.301	-1.32837	0.184056	0.277064	Non-protein coding transcript.
Os01g0206200	110.796	0.344102	0.182008	1.89058	0.05868	0.105677	Conserved hypothetical protein.
Os01g0206300	0.0645056	0	4.78482	0	1	na	Similar to CBL-interacting protein kinase 18.
Os01g0206600	45.4101	0.199492	0.261845	0.76187	0.446138	0.560698	Conserved hypothetical protein.
Os01g0206650	24.4776	0.586927	0.334053	1.75699	0.0789203	0.136124	Hypothetical protein.
Os01g0206700	186.355	-1.53374	0.238562	-6.42912	1.28345e-10	8.72496e-10	Similar to Serine/threonine protein kinase (CBL-interacting protein kinase 20).
Os01g0206800	15.0156	-0.851111	0.411014	-2.07076	0.0383815	0.0734721	Protein kinase, core domain containing protein.
Os01g0207001	0.644455	-0.478872	2.40549	-0.199075	0.842204	na	Hypothetical protein.
Os01g0207200	20.7146	-0.450303	0.344894	-1.30563	0.19168	0.286111	Similar to Peptide-N4-(N-acetyl-beta-glucosaminyl)asparagine amidase A (EC 3.5.1.52) (PNGase A) (Glycopeptide N-glycosidase) (N-glycanase) [Contains: Peptide-N4-(N-acetyl-beta-glucosaminyl)asparagine amidase A light chain (PNGase A small chain) (PNGase A subunit B); Peptide-N4- (N-acetyl-beta-glucosaminyl)asparagine amidase A heavy chain (PNGase A large chain) (PNGase A subunit A)].
Os01g0207400	63.9198	-1.74174	0.259533	-6.71106	1.93216e-11	1.42508e-10	Similar to peptide-N4-asparagine amidase A.
Os01g0207500	0.513823	-3.22161	2.35002	-1.37088	0.170411	na	Hypothetical protein.
Os01g0207600	1.68153	-2.71934	1.45194	-1.87291	0.061081	0.1094	Similar to peptide-N4-asparagine amidase A.
Os01g0207900	0.256676	-1.85855	3.98986	-0.465818	0.641345	na	Similar to nodulin-like protein.
Os01g0208000	0.204691	0.963813	4.23989	0.22732	0.820175	na	Protein of unknown function DUF6, transmembrane domain containing protein.
Os01g0208400	0.199228	-0.478869	4.26468	-0.112287	0.910596	na	Similar to peptide-N4-asparagine amidase A.
Os01g0208600	654.105	-0.312422	0.118091	-2.64559	0.0081548	0.0187465	SCAR-like protein 2, Component of the suppressor of cAMP receptor/Wiskott-Aldrich syndrome protein family verprolin-homologous (SCAR/WAVE) complex, Actin organization, Panicle development, Regulation of water loss	ES1, TUT1, OsSCAR1, SCAR1, TUT1/OsSCAR1
Os01g0208700	4473.02	0.729983	0.10988	6.64348	3.06359e-11	2.21933e-10	Phosphoenolpyruvate carboxylase, Ammonium assimilation	Osppc4
Os01g0208800	11.4832	-0.376823	0.471343	-0.799467	0.42402	0.539176	Similar to Phosphoenolpyruvate carboxylase (Fragment).
Os01g0209000	615.704	-0.012835	0.078987	-0.162496	0.870916	0.914074	Alg9-like mannosyltransferase family protein.
Os01g0209150	0.436688	-0.4557	3.09342	-0.147313	0.882885	na	Hypothetical gene.
Os01g0209200	172.287	-0.158844	0.137592	-1.15445	0.248314	0.353083	Similar to 14-3-3 protein 7.
Os01g0209300	0.0532019	0	4.78482	0	1	na	Non-protein coding transcript.
Os01g0209400	356.1	0.233446	0.102143	2.28547	0.022285	0.0457154	Nucleotide-binding, alpha-beta plait domain containing protein.
Os01g0209500	90.0724	0.160346	0.195786	0.818988	0.412793	0.528545	Zinc finger, RING-type domain containing protein.
Os01g0209566	0.138942	-1.13855	4.78282	-0.238051	0.811842	na	Hypothetical protein.
Os01g0209700	6.9932	-4.58266	1.34118	-3.41689	0.000633405	0.00183855	Similar to GA 2-oxidase 5.
Os01g0209750	0.108653	-1.31068	4.77633	-0.274411	0.783769	na	Hypothetical protein.
Os01g0209800	405.139	0.0955493	0.201906	0.473236	0.636045	0.731748	Similar to Cationic amino acid transporter (Fragment).
Os01g0209901	2.90751	-1.4087	1.03176	-1.36533	0.172148	0.261994	Hypothetical protein.
Os01g0210400	0.55025	0	2.30978	0	1	na	Ortholog of Arabidopsis TOD1, Golgi-localized alkaline ceramidase, Pollen tube growth	OsTOD1
Os01g0210500	1878.9	-0.80215	0.157975	-5.07769	3.82057e-07	1.75725e-06	Similar to SOUL-like protein.
Os01g0210550	5.5658	-0.896861	0.532889	-1.68302	0.0923719	0.155361	Hypothetical gene.
Os01g0210600	823.583	-0.555428	0.155941	-3.56177	0.000368356	0.00111215	Protein of unknown function DUF538 family protein.
Os01g0210700	114.519	-0.758846	0.173846	-4.36505	1.27093e-05	4.79713e-05	Similar to Potassium channel (Fragment).
Os01g0210750	78.4606	-0.483184	0.194084	-2.48957	0.0127899	0.0279642	Hypothetical protein.
Os01g0210800	40.818	-0.80764	0.22291	-3.62317	0.000291015	0.000891787	Conserved hypothetical protein.
Os01g0211600	17.7978	1.54499	0.52144	2.96293	0.00304727	0.00772786	Cytochrome P450 family protein.
Os01g0211800	3.45334	2.80458	1.20269	2.33193	0.0197042	0.0410306	Similar to VirE2-interacting protein VIP1.
Os01g0212100	728.696	0.709128	0.0914911	7.75078	9.13275e-15	9.06679e-14	DEAD-like helicase, N-terminal domain containing protein.
Os01g0212400	519.122	-0.720756	0.170127	-4.23658	2.26948e-05	8.23032e-05	EF-Hand type domain containing protein.
Os01g0212500	0.535806	2.55924	2.07882	1.23111	0.218283	na	Conserved hypothetical protein.
Os01g0212700	3.14357	-4.95582	1.38477	-3.5788	0.000345171	0.00104672	Similar to RING-H2 finger protein ATL2K.
Os01g0213350	0.19327	0.963811	4.78482	0.201431	0.840362	na	Hypothetical gene.
Os01g0213400	38.9394	1.00113	0.440148	2.27452	0.0229345	0.0468665	Zinc finger, RING/FYVE/PHD-type domain containing protein.
Os01g0213800	6.40982	-0.676744	0.649716	-1.0416	0.297597	0.408373	Plant-specific transcription factor, miR319 target gene	OsPCF5, PCF5
Os01g0214200	223.33	0.0624692	0.197959	0.315567	0.752331	0.825808	Esterase, SGNH hydrolase-type, subgroup domain containing protein.
Os01g0214300	258.124	-0.123048	0.110214	-1.11645	0.264228	0.371003	Conserved hypothetical protein.
Os01g0214400	887.874	1.19663	0.101378	11.8036	3.73776e-32	1.35683e-30	Similar to predicted protein.
Os01g0214500	30.4714	-0.602765	0.358007	-1.68367	0.0922454	0.155201	Conserved hypothetical protein.
Os01g0214600	23.4795	-0.852951	0.353527	-2.41269	0.0158353	0.0338209	Lipase, GDSL domain containing protein.
Os01g0214800	677.279	-2.78501	0.229848	-12.1168	8.60964e-34	3.49733e-32	Lipase, GDSL domain containing protein.
Os01g0214901	15.2091	-3.43862	0.546048	-6.29729	3.02893e-10	1.97153e-09	Hypothetical protein.
Os01g0215000	27.6116	-1.34162	0.382635	-3.50626	0.000454452	0.00135107	Lipase, GDSL domain containing protein.
Os01g0215100	29.1513	0.265969	0.356893	0.745234	0.456131	0.570048	Similar to scpl50 (serine carboxypeptidase-like 50); serine-type carboxypeptidase.
Os01g0215500	0.13667	0	4.78482	0	1	na	Similar to esterase.
Os01g0215700	0.0452684	0	4.78482	0	1	na	Esterase, SGNH hydrolase-type domain containing protein.
Os01g0217000	3.23605	-0.857531	0.914196	-0.938016	0.348236	0.462208	Protein of unknown function DUF231, plant domain containing protein.
Os01g0217050	0.0400821	0	4.78482	0	1	na	Hypothetical protein.
Os01g0217100	0.379073	0.242473	3.15327	0.0768957	0.938706	na	Conserved hypothetical protein.
Os01g0217400	0.196359	0.242472	4.282	0.0566259	0.954843	na	Conserved hypothetical protein.
Os01g0217500	8.37525	-1.67716	0.789592	-2.12408	0.0336633	0.0656205	ThiJ/PfpI domain containing protein.
Os01g0217800	169.77	0.701673	0.12729	5.51238	3.54009e-08	1.84777e-07	ThiJ/PfpI domain containing protein.
Os01g0217900	74.6001	-0.0936556	0.253454	-0.369517	0.711742	0.793202	NA	NA
Os01g0218032	593.375	-0.373856	0.0947374	-3.94624	7.93896e-05	0.000266042	Putative DNA demethylase, Endosperm development	ROS1A, ROS1a, OsROS1, TA2
Os01g0218100	198.898	-0.101921	0.246175	-0.414019	0.67886	0.766758	Helix-loop-helix DNA-binding domain containing protein.
Os01g0218200	32.0849	0.198224	0.279035	0.710392	0.477461	0.590862	Thioredoxin domain 2 containing protein.
Os01g0218350	0.13284	-0.478868	4.78482	-0.100081	0.92028	na	Hypothetical protein.
Os01g0218500	65.0228	6.27545	0.61386	10.2229	1.56531e-24	3.28482e-23	Similar to ZCN14 protein.
Os01g0218700	1858.35	0.04076	0.0888469	0.458767	0.646402	0.740091	ABC transporter integral membrane type 1 domain containing protein.
Os01g0218800	548.075	0.102943	0.0980318	1.0501	0.293673	0.403984	TRITHORAX-like protein, Regulation of H3K4 methylation, Regulation of plant height and pollen grain development	SDG721
Os01g0218900	401.85	0.102316	0.105631	0.968621	0.332735	0.445959	Zinc finger, PHD-type domain containing protein.
Os01g0219000	48.0035	-0.566532	0.315025	-1.79837	0.0721183	0.125911	Conserved hypothetical protein.
Os01g0219100	39.4255	-0.226981	0.21581	-1.05176	0.292909	0.403097	SFT2-like family protein.
Os01g0219200	8.33327	-1.30802	0.639727	-2.04466	0.0408886	0.0775911	F-box protein, Mediation of bouquet formation, Promotion of homolog pairing, synapsis, and crossover formation in meiosis	ZYGO1
Os01g0219300	0.581397	-1.17254	2.05946	-0.569345	0.569122	na	Conserved hypothetical protein.
Os01g0220200	702.624	0.420485	0.203775	2.06348	0.0390675	0.074617	Similar to Uncharacterized plant-specific domain TIGR01589 family protein.
Os01g0220300	271.782	0.292988	0.162928	1.79827	0.0721344	0.125931	Translation elongation factor EF1B/ribosomal protein S6 domain containing protein.
Os01g0220400	402.669	0.215879	0.251234	0.859275	0.390189	0.505553	Hypothetical protein.
Os01g0220700	98.3926	-0.0952356	0.280824	-0.339129	0.734513	0.811347	Similar to predicted protein.
Os01g0221000	0.0513672	0.963811	4.78482	0.201431	0.840362	na	Hypothetical protein.
Os01g0221100	52.6868	2.88102	0.440979	6.53324	6.43632e-11	4.48113e-10	Jasmonyl-L-isoleucine synthase, Wound response, Jasmonic acid signalling	OsGH3-3, OsGH3.3, OsJAR2
Os01g0221300	97.9418	0.502842	0.175008	2.87325	0.00406277	0.0100199	Conserved hypothetical protein.
Os01g0221400	182.486	-1.53358	0.207569	-7.38829	1.48734e-13	1.31954e-12	Conserved hypothetical protein.
Os01g0221500	2935.72	-0.606435	0.0895717	-6.77039	1.28435e-11	9.62824e-11	Protein of unknown function DUF2358 domain containing protein.
Os01g0221600	901.604	-0.447795	0.135663	-3.30079	0.000964132	0.00270186	Aluminum-activated malate transporter, Malate-permeable anion channel, Facilitation of malate efflux from cells	OsALMT4
Os01g0221700	620.771	1.41559	0.149429	9.47332	2.71085e-21	4.50202e-20	Similar to GDT1-like protein 1, chloroplastic.
Os01g0221800	318.312	1.30263	0.187796	6.93638	4.02279e-12	3.15929e-11	Non-protein coding transcript.
Os01g0221900	247.026	0.537388	0.189322	2.83849	0.00453272	0.0110614	Similar to peptidase C45, acyl-coenzyme A/6-aminopenicillanic acid acyl-transferase.
Os01g0222300	0.533402	-3.0115	2.12922	-1.41437	0.157255	na	Conserved hypothetical protein.
Os01g0222500	15.0808	1.81495	0.587877	3.0873	0.00201985	0.00531008	Similar to Vacuolar ATP synthase subunit E (EC 3.6.3.14) (V-ATPase E subunit) (Vacuolar proton pump E subunit).
Os01g0222600	682.695	2.9794	0.338461	8.80279	1.33457e-18	1.78589e-17	Conserved hypothetical protein.
Os01g0222700	147.253	0.721056	0.19777	3.64594	0.000266418	0.000822693	Protein of unknown function DUF659 domain containing protein.
Os01g0222800	14.1126	2.555	0.429791	5.94476	2.76855e-09	1.63862e-08	S-Domain receptor like kinase-67, Partial S-domain containing protein, Response to drought and B. glumae infection in resistant genotypes	SDRLK-67
Os01g0222900	14.137	2.90168	0.555256	5.22584	1.73367e-07	8.31525e-07	Curculin-like (mannose-binding) lectin domain containing protein.
Os01g0223000	28.3876	0.0951543	0.280181	0.339617	0.734145	0.811091	Lipase, GDSL domain containing protein.
Os01g0223200	231.429	-0.257206	0.146505	-1.75561	0.079155	0.136478	Lipase, GDSL domain containing protein.
Os01g0223500	9.22436	-0.161979	0.508107	-0.31879	0.749886	0.823762	Similar to Esterase.
Os01g0223600	196.352	-0.687226	0.133608	-5.14361	2.69502e-07	1.26383e-06	Leucine-rich repeat (LRR)-type receptor-like kinase, Regulation of chlorophyll degradation and leaf senescence	OsSRLK
Os01g0223700	544.791	0.0620815	0.0957391	0.648445	0.516697	0.627877	S-Domain receptor like kinase-68, Partial S-domain containing protein, Response to drought in tolerant rice genotypes	SDRLK-68
Os01g0223800	11.3638	1.48137	0.520714	2.84488	0.00444278	0.0108588	S-domain receptor-like kinase-ESG1, Regulation of early crown root development, Drought resistance	SDRLK-ESG1, OsESG1
Os01g0223900	0.813621	0	2.22898	0	1	1	S-Domain receptor like kinase-47, Response to chilling stress in tolerant genotype, Response to B. glumae	SDRLK-47
Os01g0224000	2.92662	0.683429	0.829066	0.824336	0.409749	0.525485	S-Domain receptor like kinase-48, Response to drought and chilling in tolerant genotypes	SDRLK-48
Os01g0224100	78.4945	-0.863775	0.211724	-4.07972	4.50907e-05	0.000157114	Similar to DNA binding protein-like protein.
Os01g0224166	104.958	-0.734662	0.176626	-4.15942	3.19062e-05	0.000113437	Hypothetical gene.
Os01g0224200	5.74532	-1.21604	0.699279	-1.73899	0.0820368	0.140574	Hypothetical conserved gene.
Os01g0224300	22.5115	-0.248019	0.313873	-0.790188	0.429418	0.544176	CHCH domain containing protein.
Os01g0224400	117.177	-0.795754	0.182026	-4.37166	1.23304e-05	4.66241e-05	Similar to Mitochondrial carrier protein.
Os01g0224500	337.635	0.0619797	0.105039	0.590062	0.555149	0.661926	Conserved hypothetical protein.
Os01g0224700	64.2799	-1.08243	0.210603	-5.13964	2.75258e-07	1.2892e-06	Flavin monooxygenase-like enzyme, Auxin biosynthesis	YUCCA4, OsYUCCA4, OsYUC4, YUC4
Os01g0225000	58.146	-2.36013	0.371454	-6.35376	2.10113e-10	1.39608e-09	Mitochondrial carrier protein domain containing protein.
Os01g0225100	1140	-0.565607	0.0679128	-8.32843	8.19248e-17	9.66115e-16	Conserved hypothetical protein.
Os01g0225200	419.588	0.253701	0.10213	2.4841	0.0129879	0.028345	Similar to predicted protein.
Os01g0225300	492.665	0.411977	0.078094	5.27539	1.32471e-07	6.46227e-07	Conserved hypothetical protein.
Os01g0225400	102.753	1.20962	0.193447	6.25297	4.02725e-10	2.59011e-09	Pyruvate/Phosphoenolpyruvate kinase, catalytic core domain containing protein.
Os01g0225500	0.119574	0.963811	4.78482	0.201431	0.840362	na	Similar to 3-methyl-2-oxobutanoate hydroxymethyltransferase.
Os01g0225550	1.08217	-4.59739	2.00409	-2.294	0.0217904	0.0448216	Hypothetical gene.
Os01g0225600	4.42753	-5.04619	1.18586	-4.25529	2.08774e-05	7.61401e-05	Atypical 5C LEA (late embryogenesis abundant) protein, Multiple stress tolerance, Hg accumulation	OsLea14-A
Os01g0225700	0.236539	-0.478868	4.78482	-0.100081	0.92028	na	Hypothetical gene.
Os01g0226200	0.521483	0.963819	2.36753	0.407099	0.683935	na	Conserved hypothetical protein.
Os01g0226300	86.5871	-0.535115	0.201537	-2.65517	0.00792696	0.018285	Reticulon family protein.
Os01g0226400	6.36497	-1.03942	0.56203	-1.84941	0.0643985	0.114428	ATPase, AAA-type, core domain containing protein.
Os01g0226450	0.144303	0	4.78482	0	1	na	Hypothetical protein.
Os01g0226500	288.512	-0.775575	0.0956612	-8.10752	5.16648e-16	5.69887e-15	Conserved hypothetical protein.
Os01g0226600	46.7025	1.68682	0.286372	5.89031	3.85473e-09	2.24833e-08	Similar to C4-dicarboxylate transporter/malic acid transport protein.
Os01g0227100	9091.04	0.0252562	0.0983004	0.256929	0.797233	0.861183	Chlorophyll b reductase, Leaf senescence	NYC1, nyc1, OsNYC1
Os01g0227200	849.447	-1.62289	0.137581	-11.7959	4.09953e-32	1.48092e-30	Similar to Somatic embryogenesis receptor kinase-like protein.
Os01g0227250	4.24767	-2.48752	0.921036	-2.70078	0.00691764	0.0161704	Hypothetical gene.
Os01g0227300	709.337	-1.40173	0.105063	-13.3419	1.32088e-40	8.00451e-39	Similar to RAB7D.
Os01g0227350	5.49303	-1.56818	0.684307	-2.29164	0.0219264	0.0450733	Hypothetical protein.
Os01g0227400	222.698	-0.961561	0.167563	-5.7385	9.55185e-09	5.33445e-08	Similar to Cytochrome P450 71A1 (EC 1.14.-.-) (CYPLXXIA1) (ARP-2).
Os01g0227500	423.466	-0.385821	0.124186	-3.1068	0.00189127	0.00500753	Cytochrome P450 family protein.
Os01g0227700	16.1487	-2.57573	0.547576	-4.70388	2.55262e-06	1.05641e-05	Cytochrome P450 family protein.
Os01g0227800	651.687	-0.790924	0.18147	-4.35843	1.31001e-05	4.93649e-05	Similar to cDNA, clone: J075083L18, full insert sequence.
Os01g0228300	205.257	-0.324223	0.12696	-2.55374	0.0106572	0.0237598	Mpv17/PMP22 family protein.
Os01g0228400	573.187	-2.86485	0.188102	-15.2303	2.2271e-52	2.57321e-50	Pentatricopeptide repeat domain containing protein.
Os01g0228450	5.80213	-2.84592	0.751765	-3.78565	0.000153306	0.000491658	Hypothetical protein.
Os01g0228500	8.69387	-0.766641	0.637707	-1.20218	0.229292	0.33135	Harpin-induced 1 domain containing protein.
Os01g0228600	649.32	-0.00455376	0.150721	-0.0302132	0.975897	0.985925	Cytosolic hydroxypyruvate reductase, NADPH-dependent HPR, Photorespiratory metabolism	OsHPR2, HPR2, OsHPR2-2
Os01g0228800	165.417	0.540975	0.15598	3.46823	0.000523892	0.00154039	Conserved hypothetical protein.
Os01g0229000	18.7336	0.0269514	0.429529	0.0627463	0.949969	0.967465	Similar to Transcription factor myb.
Os01g0229100	492.325	0.591452	0.0986949	5.99273	2.06349e-09	1.23659e-08	Similar to Eukaryotic translation initiation factor 3 subunit 6-interacting protein.
Os01g0229200	1152.96	-0.0127936	0.0870495	-0.146969	0.883157	0.922552	VHS domain containing protein.
Os01g0229250	1.2039	-1.54768	1.48763	-1.04037	0.29817	0.409065	Hypothetical gene.
Os01g0229300	73.6151	-0.191263	0.210734	-0.907606	0.364087	0.478837	EMBRYONIC FLOWER1 (EMF1)-like protein, Transcriptional regulator, Palea development, Regulation of floral organ identity	CCP1, OsEMF1, DFO1, EMF1
Os01g0229400	52.9116	0.7988	0.237929	3.35731	0.000787062	0.002247	Similar to Rac-like GTP-binding protein 1.
Os01g0229500	51.0769	-0.049945	0.238972	-0.208999	0.834449	0.88836	Thioesterase superfamily domain containing protein.
Os01g0229600	422.806	0.768673	0.167192	4.59753	4.27522e-06	1.719e-05	Conserved hypothetical protein.
Os01g0229700	0.091462	0	4.78482	0	1	na	WD40 repeat domain containing protein.
Os01g0229900	102.738	1.10844	0.163599	6.77534	1.24112e-11	9.31126e-11	Similar to Ubiquitin-conjugating enzyme family protein, expressed.
Os01g0230200	132.712	-0.89097	0.145931	-6.1054	1.02544e-09	6.36087e-09	Atypical basic helix-loop-helix transcription factor	OsbHLH074
Os01g0230800	1.60558	-2.31413	1.37922	-1.67786	0.093375	0.156791	Conserved hypothetical protein.
Os01g0231000	427.818	0.177486	0.094581	1.87655	0.0605792	0.108606	Similar to Auxin-responsive protein (Aux/IAA) (Fragment).
Os01g0231500	1132.01	-1.0718	0.121592	-8.81471	1.2e-18	1.60943e-17	Similar to Casein kinase I (Fragment).
Os01g0231600	9.78782	-3.00168	0.673734	-4.45529	8.37812e-06	3.24736e-05	Pleckstrin homology-type domain containing protein.
Os01g0231700	304.034	0.932066	0.168399	5.53488	3.11442e-08	1.63632e-07	Similar to 60S acidic ribosomal protein P2-B (CaRP2B).
Os01g0231800	182.176	0.614816	0.147125	4.17887	2.92965e-05	0.000104672	Similar to cDNA clone:J033025F17, full insert sequence.
Os01g0231900	592.216	0.760949	0.0893383	8.51761	1.62878e-17	2.01942e-16	K Homology, type 1, subgroup domain containing protein.
Os01g0231950	0.234022	0.963813	4.13043	0.233344	0.815494	na	Hypothetical gene.
Os01g0232000	116.602	0.467186	0.288603	1.61879	0.105493	0.173778	Major intrinsic protein family protein.
Os01g0232100	2.23426	0.480916	1.08001	0.445287	0.656113	0.748094	Similar to Tonoplast membrane integral protein ZmTIP4-3.
Os01g0232300	1110.49	1.00368	0.0877169	11.4422	2.57175e-30	8.26467e-29	Similar to TRZ3 (TRNASE Z 3); 3'-tRNA processing endoribonuclease/ catalytic.
Os01g0232400	598.441	0.256444	0.0845892	3.03164	0.00243228	0.00629405	Similar to VHS1 protein (Fragment).
Os01g0232450	0.468058	-0.478872	2.76713	-0.173057	0.862606	na	Conserved hypothetical protein.
Os01g0232500	380.89	-0.696779	0.110661	-6.29652	3.0441e-10	1.98053e-09	Ubiquitin-conjugating enzyme/RWD-like domain containing protein.
Os01g0232550	1.40433	-1.76483	1.35107	-1.30625	0.191468	0.285911	Hypothetical conserved gene.
Os01g0232700	1294.59	1.3771	0.0890692	15.461	6.35944e-54	7.90114e-52	Similar to Histidinol dehydrogenase, chloroplast precursor (EC 1.1.1.23) (HDH). Splice isoform 2.
Os01g0232800	605.544	-0.310031	0.0976963	-3.17341	0.00150658	0.0040662	Similar to KOB1.
Os01g0233000	1138.16	-0.729631	0.183486	-3.9765	6.99364e-05	0.000235988	DREPP plasma membrane polypeptide family protein.
Os01g0233100	0.694612	-0.478873	1.90739	-0.251062	0.801766	0.864112	Similar to Cyclin-A1-2.
Os01g0233400	0.184568	-1.13855	4.78282	-0.23805	0.811842	na	Histone H4 acetyltransferase, NuA4 complex, Eaf6 domain containing protein.
Os01g0233500	7.99483	-0.499486	0.617686	-0.808641	0.418722	0.534292	Cyclin.
Os01g0233800	3.59981	0.382649	0.995062	0.384548	0.700572	0.784745	Similar to Viroid symptom modulation protein.
Os01g0233850	0.5074	-0.478871	3.08329	-0.155312	0.876576	na	Hypothetical gene.
Os01g0233900	56.22	-1.1467	0.213426	-5.37285	7.7501e-08	3.88998e-07	Similar to cDNA clone:J013003E06, full insert sequence.
Os01g0234001	2.38716	2.22409	1.29675	1.71512	0.0863225	0.146648	Hypothetical conserved gene.
Os01g0234100	196.7	-0.101159	0.123146	-0.82146	0.411384	0.527173	Transcriptional factor B3 family protein.
Os01g0234200	0.465275	1.09663	2.99653	0.365967	0.71439	na	Similar to DNA topoisomerase 2.
Os01g0234300	29.7401	-0.845665	0.324329	-2.60743	0.00912239	0.0207079	Similar to Pectinesterase.
Os01g0234433	1.86957	-0.813727	1.25715	-0.647277	0.517453	0.628512	Hypothetical protein.
Os01g0234499	21.0364	-0.505111	0.390419	-1.29377	0.195746	0.291105	Similar to Pectinesterase.
Os01g0234700	8.15964	0.158283	0.546464	0.289649	0.772085	0.842012	Harpin-induced 1 domain containing protein.
Os01g0234800	132.144	-0.50804	0.157481	-3.22604	0.00125516	0.00344366	Similar to 25.3 kDa vesicle transport protein.
Os01g0234900	177.319	0.589322	0.190483	3.09383	0.00197591	0.00520241	Similar to Ubiquitin ligase SINAT5 (EC 6.3.2.-) (Seven in absentia homolog 5). Splice isoform 2.
Os01g0235100	530.855	-1.69935	0.238116	-7.13665	9.56307e-13	7.92979e-12	Similar to predicted protein.
Os01g0235200	146.982	-1.20938	0.116495	-10.3814	3.013e-25	6.6519e-24	Conserved hypothetical protein.
Os01g0235300	152.68	-0.0124113	0.137707	-0.090128	0.928185	0.952105	SOUL haem-binding protein domain containing protein.
Os01g0235325	1.10805	-3.05257	1.58296	-1.92839	0.0538066	0.09831	Hypothetical protein.
Os01g0235350	64.6477	-0.907725	0.238847	-3.80045	0.000144435	0.000465167	Conserved hypothetical protein.
Os01g0235400	377.452	0.203836	0.103071	1.97763	0.0479703	0.0890602	Similar to predicted protein.
Os01g0235500	0.0437908	0	4.78482	0	1	na	Conserved hypothetical protein.
Os01g0235632	3.16884	-1.04904	0.94293	-1.11253	0.265908	0.372993	Hypothetical protein.
Os01g0235700	605.844	-0.284041	0.0845495	-3.35946	0.000780941	0.00223081	Similar to BHLH transcription factor (Fragment).
Os01g0235800	480.451	-0.366354	0.0864705	-4.23674	2.26784e-05	8.22638e-05	K Homology domain containing protein.
Os01g0235850	13.0564	-1.11446	0.50849	-2.1917	0.0284012	0.056589	Hypothetical protein.
Os01g0235900	677.651	-0.678027	0.169921	-3.99025	6.60041e-05	0.000223787	Thioredoxin fold domain containing protein.
Os01g0236000	19.1237	-0.60526	0.367871	-1.64531	0.0999064	0.166002	Conserved hypothetical protein.
Os01g0236300	314.664	-0.634832	0.174498	-3.63804	0.000274721	0.000845956	Similar to Auxin response factor 18.
Os01g0236400	22.9485	-0.949656	0.284283	-3.34053	0.000836197	0.00237335	Similar to protein ABIL1.
Os01g0236700	2229.5	-0.777153	0.142693	-5.44633	5.14207e-08	2.63711e-07	Octicosapeptide/Phox/Bem1p domain containing protein.
Os01g0236800	368.85	-0.488748	0.103635	-4.71605	2.40461e-06	9.97522e-06	Similar to predicted protein.
Os01g0236900	0.664381	-2.62455	1.9313	-1.35896	0.17416	0.264663	Hypothetical protein.
Os01g0237000	0.0951706	0	4.78482	0	1	na	Uncharacterised protein family UPF0497, trans-membrane plant subgroup domain containing protein.
Os01g0237100	2415.18	1.13197	0.106938	10.5853	3.48623e-26	8.21589e-25	Phosphoglycerate mutase domain containing protein.
Os01g0237200	11.8552	1.55892	0.464625	3.35523	0.000793	0.00226199	Conserved hypothetical protein.
Os01g0237500	17.412	4.22996	1.24626	3.39411	0.000688509	0.00198703	NmrA-like family protein.
Os01g0237750	16.5659	2.91914	1.28422	2.27309	0.0230208	0.0470266	Hypothetical conserved gene.
Os01g0238200	172.366	0.670512	0.131484	5.09958	3.40409e-07	1.57398e-06	Conserved hypothetical protein.
Os01g0238287	6.14398	1.42402	0.778763	1.82856	0.0674649	0.118989	Hypothetical protein.
Os01g0238375	0.682684	3.17062	2.24103	1.4148	0.157126	0.242803	Hypothetical protein.
Os01g0238500	1480.37	1.25347	0.315262	3.97597	7.00922e-05	0.000236487	Similar to Branched-chain-amino-acid aminotransferase-like protein 3, chloroplast precursor.
Os01g0238600	311.357	-0.0132442	0.13449	-0.0984767	0.921554	0.94766	Nucleic acid-binding, OB-fold domain containing protein.
Os01g0238700	1.0195	0.25229	1.69518	0.148828	0.881689	0.92157	Oligopeptide transporter OPT superfamily protein.
Os01g0238800	62.974	0.4367	0.224473	1.94545	0.0517214	0.0949969	Hypothetical conserved gene.
Os01g0238850	0.28139	-1.16779	3.34614	-0.348996	0.727092	na	Hypothetical gene.
Os01g0238900	509.233	-0.077939	0.10521	-0.740797	0.458816	0.572513	Similar to Protein SOF1.
Os01g0239000	1862.92	-0.152168	0.116804	-1.30276	0.192656	0.287286	Hypothetical conserved gene.
Os01g0239100	396.421	0.0319713	0.126267	0.253203	0.800111	0.863035	Heat shock protein DnaJ family protein.
Os01g0239150	1.55485	-3.73116	1.43732	-2.59592	0.00943384	0.021335	Hypothetical protein.
Os01g0239200	10538.9	1.11427	0.128775	8.65284	5.02337e-18	6.45173e-17	Similar to Phophate translocator (Fragment).
Os01g0239300	23.8821	-0.547153	0.382692	-1.42975	0.152789	0.236956	Conserved hypothetical protein.
Os01g0239700	1077.13	0.807379	0.172442	4.68204	2.84031e-06	1.1688e-05	Similar to Leucine-rich receptor-like protein kinase.
Os01g0241000	22.773	-1.57844	0.450393	-3.5046	0.000457302	0.00135914	Conserved hypothetical protein.
Os01g0241100	139.733	-0.186548	0.132806	-1.40466	0.160122	0.246714	Conserved hypothetical protein.
Os01g0241400	0.27382	-1.19228	3.36912	-0.353885	0.723425	na	CC-type glutaredoxin, Regulation of pre-harvest sprouting	PHS9
Os01g0242200	0.467304	-1.14763	2.71572	-0.422588	0.672596	na	Zinc finger, C2H2-type domain containing protein.
Os01g0242300	67.3485	0.240321	0.220463	1.09008	0.275679	0.384014	Optic atrophy 3 family protein.
Os01g0242333	0.136832	0	4.78482	0	1	na	Non-protein coding transcript.
Os01g0242400	0.157429	-1.2932	4.77722	-0.270702	0.78662	na	Lateral organ boundaries, LOB domain containing protein.
Os01g0242450	0.452825	-2.20259	2.08133	-1.05826	0.289937	na	Non-protein coding transcript.
Os01g0242500	151.162	0.434915	0.115852	3.75405	0.000174	0.000553412	D-tyrosyl-tRNA(Tyr) deacylase family protein.
Os01g0242600	349.494	-0.512487	0.116055	-4.41591	1.00587e-05	3.85598e-05	C2 calcium-dependent membrane targeting domain containing protein.
Os01g0242800	2.0034	1.24277	1.23044	1.01002	0.312486	0.424492	Hypothetical protein.
Os01g0242900	98.9487	-0.812707	0.235238	-3.45483	0.000550644	0.00161346	Similar to 60S ribosomal protein L18A.
Os01g0243000	28.6556	0.00316425	0.338155	0.00935737	0.992534	0.997506	Similar to triacylglycerol lipase.
Os01g0243100	260.978	0.287913	0.23638	1.21801	0.223219	0.324279	Similar to Kinesin.
Os01g0243200	189.135	-0.582231	0.14532	-4.00655	6.16115e-05	0.000209973	Similar to integral membrane transporter family protein.
Os01g0243300	4.17343	-2.97994	1.30122	-2.29011	0.0220147	0.0452234	Hypothetical protein.
Os01g0243400	44.2823	-0.512269	0.333803	-1.53464	0.124871	0.200169	Hypothetical conserved gene.
Os01g0243450	0.472304	-2.12615	2.36686	-0.898302	0.369025	na	Non-protein coding transcript.
Os01g0243600	0.562501	1.83885	2.10192	0.874841	0.38166	na	Conserved hypothetical protein.
Os01g0243700	9.58247	1.18433	0.456812	2.59261	0.00952519	0.0215154	Similar to Beta-1, 3-glucanase-like protein.
Os01g0243800	32.8906	-0.967817	0.283549	-3.41323	0.000641977	0.00186215	Hypothetical conserved gene.
Os01g0245600	0.121299	0	4.78482	0	1	na	Conserved hypothetical protein.
Os01g0246100	722.241	-0.337007	0.0691532	-4.87335	1.09723e-06	4.75777e-06	Zinc finger, RING/FYVE/PHD-type domain containing protein.
Os01g0246200	31.1145	-3.05928	0.352585	-8.67672	4.07332e-18	5.25883e-17	Similar to TCP-domain protein.
Os01g0246400	5625.07	-2.57669	0.348018	-7.40389	1.32248e-13	1.17645e-12	Similar to Low molecular mass early light-inducible protein HV90, chloroplast precursor (ELIP).
Os01g0246500	78.0659	-0.825303	0.214696	-3.84405	0.000121021	0.000394337	Similar to Minus dominance protein.
Os01g0246601	1.7784	-3.08505	1.43235	-2.15384	0.0312524	0.0615732	Protein of unknown function DUF296 domain containing protein.
Os01g0246700	785.767	-0.315455	0.208932	-1.50984	0.131084	0.208604	Similar to WRKY transcription factor 1.
Os01g0247500	178.12	-0.107896	0.183019	-0.589533	0.555504	0.662269	Protein kinase, core domain containing protein.
Os01g0247550	0.94011	-2.26622	1.6077	-1.4096	0.158657	0.244831	Hypothetical protein.
Os01g0247600	167.344	1.48797	0.162284	9.16892	4.7776e-20	7.16495e-19	Conserved hypothetical protein.
Os01g0247700	0.55991	1.4896	2.90133	0.513422	0.607656	na	Similar to inner membrane transport protein.
Os01g0248300	0.533084	-1.86979	2.68015	-0.697642	0.485401	na	Similar to Pathogen-related protein.
Os01g0248400	491.689	-0.636233	0.0950339	-6.6948	2.15971e-11	1.58621e-10	Similar to Isocitrate dehydrogenase (Fragment).
Os01g0248450	4.86329	0.566164	0.803368	0.704738	0.480973	0.594243	Non-protein coding transcript.
Os01g0248500	255.079	1.0345	0.191407	5.40471	6.49134e-08	3.28763e-07	Similar to Pathogen-related protein.
Os01g0248600	279.879	0.634722	0.119297	5.32054	1.03462e-07	5.11864e-07	GINS complex, Psf2 component family protein.
Os01g0248701	2.6446	2.22111	1.48186	1.49886	0.13391	0.212432	Terpenoid synthase domain containing protein.
Os01g0248800	7.60363	-1.95584	0.623986	-3.13443	0.00172188	0.0045926	Conserved hypothetical protein.
Os01g0249050	0.0452684	0	4.78482	0	1	na	Hypothetical protein.
Os01g0249200	14.0604	-1.95127	0.597096	-3.26793	0.00108338	0.00300961	Similar to Nectarin 1 precursor (EC 1.15.1.1) (Superoxide dismutase [Mn]).
Os01g0249300	1654.91	-0.385046	0.0624005	-6.17056	6.80486e-10	4.28736e-09	Lg106-like family protein.
Os01g0249900	3.68281	-0.862806	0.68543	-1.25878	0.208109	0.305876	Protein of unknown function DUF573 family protein.
Os01g0250600	275.007	0.123697	0.137041	0.902627	0.366724	0.481474	Conserved hypothetical protein.
Os01g0250900	2210.65	1.06319	0.109	9.75402	1.77309e-22	3.21037e-21	HAD superfamily (subfamily IG) hydrolase, 5'-Nucleotidase protein.
Os01g0251000	278.062	0.597678	0.122118	4.89426	9.86754e-07	4.30386e-06	Protein of unknown function DUF3769 domain containing protein.
Os01g0251100	253.131	0.600945	0.136057	4.41688	1.00137e-05	3.83972e-05	Similar to 50S ribosomal protein L3-2, chloroplast precursor.
Os01g0251200	340.798	0.0931597	0.0908601	1.02531	0.305217	0.416772	Zinc finger, C2H2-like domain containing protein.
Os01g0252100	2798.1	-1.04433	0.0749446	-13.9348	3.89509e-44	3.00417e-42	Similar to Glycogen synthase kinase-3 homolog MsK-3 (EC 2.7.1.-).
Os01g0252150	5.84261	-3.34582	1.01669	-3.29088	0.000998754	0.00279177	Hypothetical protein.
Os01g0252200	142.901	0.443498	0.153487	2.88948	0.00385883	0.00956381	Zinc finger, CCCH-type domain containing protein.
Os01g0252400	1.79195	1.45387	1.19712	1.21447	0.224569	0.325921	Hypothetical gene.
Os01g0252600	341.239	1.20664	0.155814	7.74412	9.62427e-15	9.542e-14	Similar to predicted protein.
Os01g0252900	60.7393	-0.0178575	0.184988	-0.0965333	0.923097	0.948688	Zinc finger, CCHC-type domain containing protein.
Os01g0253000	1.02559	-2.80658	1.78219	-1.57479	0.115305	0.187107	Similar to LpimPth3.
Os01g0253100	473.469	-0.526695	0.0866999	-6.07492	1.24052e-09	7.6249e-09	Similar to Avr9/Cf-9 induced kinase 1.
Os01g0253200	0.0801643	0	4.78482	0	1	na	Similar to pectinesterase inhibitor domain containing protein.
Os01g0253300	2016.19	0.0416909	0.0682162	0.611158	0.541095	0.649209	Importin alpha-1a subunit.
Os01g0253400	2.05443	-0.947324	1.19655	-0.791713	0.428528	0.543304	Protein of unknown function DUF1218 family protein.
Os01g0253500	0.524307	-0.478872	2.43955	-0.196295	0.844379	na	Conserved hypothetical protein.
Os01g0253600	118.741	-0.620838	0.233029	-2.66421	0.00771684	0.0178475	Replication factor A protein 3 domain containing protein.
Os01g0253800	1.29337	-0.0123389	1.36018	-0.0090715	0.992762	0.997651	Conserved hypothetical protein.
Os01g0253900	327.522	-0.735066	0.109475	-6.71449	1.88729e-11	1.39406e-10	Similar to triacylglycerol lipase.
Os01g0254000	926.374	-0.781038	0.0983094	-7.94469	1.94669e-15	2.05347e-14	Similar to NTGB2 (Fragment).
Os01g0254100	1535.84	-0.109159	0.106552	-1.02446	0.305616	0.417135	Similar to CTV.2.
Os01g0254200	327.119	-0.376697	0.132164	-2.85023	0.00436876	0.0106973	Conserved hypothetical protein.
Os01g0254800	105.712	0.641184	0.193926	3.30633	0.000945262	0.00265324	Hypothetical conserved gene.
Os01g0254850	5.74882	2.39174	0.911389	2.62428	0.00868311	0.0198397	Hypothetical conserved gene.
Os01g0254900	1122.71	-0.692457	0.0747024	-9.26954	1.86945e-20	2.91093e-19	Similar to Syntaxin 22 (AtSYP22) (AtVAM3).
Os01g0254950	4.14754	-2.01466	0.815549	-2.47032	0.0134994	0.0293521	Hypothetical gene.
Os01g0255000	1406.99	-0.108808	0.0850829	-1.27885	0.200949	0.297368	Similar to Soluble epoxide hydrolase.
Os01g0255100	22.0936	-1.32577	0.389755	-3.40154	0.000670063	0.00193662	Similar to Soluble epoxide hydrolase.
Os01g0255700	3.70932	-0.780303	0.711351	-1.09693	0.272672	0.38065	Conserved hypothetical protein.
Os01g0256300	7.85886	0.89444	0.556449	1.60741	0.107965	0.177181	Conserved hypothetical protein.
Os01g0256400	277.052	-0.458094	0.0912152	-5.02212	5.11038e-07	2.31641e-06	Similar to Dynein light chain 1 protein DLC-1 (Fragment).
Os01g0256500	883.738	-0.935108	0.401878	-2.32685	0.0199734	0.0415154	Similar to ZnI.
Os01g0256600	131.941	-0.0502043	0.147409	-0.340578	0.733421	0.810624	Ribosomal protein L18/L5 domain containing protein.
Os01g0256800	70.3499	0.326125	0.177657	1.8357	0.0664023	0.117394	Similar to zinc finger helicase family protein.
Os01g0256900	415.388	-0.246454	0.0937019	-2.6302	0.00853355	0.019525	Similar to SmX6 protein.
Os01g0257100	13.0332	-3.24223	0.57949	-5.59497	2.2066e-08	1.1823e-07	Rapid ALkalinization Factor family protein.
Os01g0257300	0.609002	1.7901	2.75282	0.650279	0.515512	na	GTP-binding protein, Homolog of AtFPF1 (Flowering Promoting Factor 1), Cell cycle regulator during root development, Regulation of root architecture and flowering	OsRAA1
Os01g0257400	104.043	-1.32575	0.166268	-7.97355	1.54176e-15	1.64031e-14	Zinc finger, CCCH-type domain containing protein.
Os01g0257900	17.8825	0.548878	0.418766	1.3107	0.189958	0.284148	Hypothetical protein.
Os01g0258000	51.1029	-0.283092	0.241306	-1.17316	0.240731	0.344262	Conserved hypothetical protein.
Os01g0258100	32.7803	0.826066	0.260633	3.16946	0.00152724	0.00411561	Hypothetical conserved gene.
Os01g0258600	74.0238	0.3838	0.185979	2.06368	0.0390484	0.0745901	Plant-specific small protein, Hybrid incompatibility, Pollen germination	DPL1
Os01g0258700	858.304	-0.465196	0.0757059	-6.14478	8.00724e-10	5.01407e-09	Zinc finger, CCCH-type domain containing protein.
Os01g0259200	1136.72	0.237162	0.0983363	2.41175	0.0158763	0.0338896	Similar to serine/threonine protein kinase PBS1.
Os01g0259300	31.4871	0.686691	0.342896	2.00262	0.0452177	0.0846965	Non-protein coding transcript.
Os01g0259400	38.7653	-1.05197	0.275948	-3.81219	0.000137742	0.000444869	Armadillo-type fold domain containing protein.
Os01g0259600	2426.95	0.442362	0.0946715	4.6726	2.9741e-06	1.22097e-05	Similar to phosphoadenosine phosphosulfate (PAPS) reductase family protein.
Os01g0259900	108.542	0.402166	0.192456	2.08965	0.0366493	0.0705199	Homolog of SAD1 (RNA polymerase I subunit A34.5)	SAD1L
Os01g0259933	79.4555	0.954182	0.170944	5.58185	2.3797e-08	1.26863e-07	Non-protein coding transcript.
Os01g0259966	1.04876	0	4.78482	0	1	1	Non-protein coding transcript.
Os01g0260000	30.1605	0.598216	0.283821	2.10772	0.0350548	0.0679007	Protein prenyltransferase domain containing protein.
Os01g0260100	1.44213	1.53255	1.603	0.95605	0.339047	0.452601	Similar to Kinesin heavy chain (Fragment).
Os01g0260500	52.6377	0.219198	0.189397	1.15735	0.247131	0.351721	Hypothetical conserved gene.
Os01g0260700	969.025	0.394636	0.0717581	5.49954	3.80792e-08	1.97887e-07	Similar to PUR ALPHA-1.
Os01g0260800	112.079	-0.481102	0.194065	-2.47908	0.0131721	0.0287196	Conserved hypothetical protein.
Os01g0261000	0.0474433	0	4.78482	0	1	na	Hypothetical gene.
Os01g0261100	923.249	-0.544978	0.0677058	-8.0492	8.33373e-16	9.02816e-15	Zinc finger, RING-type domain containing protein.
Os01g0261200	1116.52	-0.752549	0.125992	-5.97297	2.32969e-09	1.38995e-08	NAC transcription factor, Heat stress tolerance	OsNTL3
Os01g0261500	297.171	0.260592	0.107682	2.42002	0.0155195	0.0331967	Similar to Nucleoside-diphosphate-sugar epimerase.
Os01g0262401	0.0873915	0	4.78482	0	1	na	Hypothetical genes.
Os01g0262500	36.5159	0.545136	0.253443	2.15092	0.0314823	0.0619671	TRAM/LAG1/CLN8 homology domain domain containing protein.
Os01g0262600	492.514	0.160664	0.0901741	1.78171	0.0747968	0.129952	Glycosyltransferase, Pollen wall formation	OsGT1
Os01g0262700	918.253	1.3699	0.0947867	14.4524	2.42092e-47	2.18501e-45	Similar to predicted protein.
Os01g0263300	0.152578	0.963811	4.78482	0.201431	0.840362	na	Similar to Peroxidase 72 precursor (EC 1.11.1.7) (Atperox P72) (PRXR8) (ATP6a).
Os01g0263400	73.8387	1.54724	0.180721	8.56149	1.11421e-17	1.39896e-16	Pentatricopeptide repeat domain containing protein.
Os01g0263500	182.6	0.194813	0.109537	1.77851	0.0753201	0.13077	Similar to predicted protein.
Os01g0263600	205.809	0.0502563	0.128942	0.389759	0.696715	0.781485	U5 snRNP-associated 102 kDa protein (U5-102 kDa protein).
Os01g0263900	1.65721	-0.989882	0.934995	-1.0587	0.289735	0.399879	Hypothetical protein.
Os01g0264000	139.119	-2.86846	0.260401	-11.0155	3.21601e-28	8.76113e-27	Dof transcription factor, Promotion of nutrient ion uptake and accumulation	RDD1, OsDof, OsDof2, Dof2, OsDof-2
Os01g0264100	0.850793	-1.35017	1.69652	-0.795849	0.42612	0.541082	Similar to UDP-glucose pyrophosphorylase.
Os01g0264400	12.4724	0.483128	0.517195	0.934133	0.350235	0.464219	Conserved hypothetical protein.
Os01g0264500	539.435	-0.44385	0.106353	-4.17337	3.00122e-05	0.000107075	Similar to T11I18.15 protein.
Os01g0264700	517.508	-0.133303	0.111087	-1.19999	0.230145	0.33226	Cellular retinaldehyde binding/alpha-tocopherol transport family protein.
Os01g0264900	101.542	-0.222617	0.146379	-1.52083	0.128302	0.204827	Non-protein coding transcript.
Os01g0265000	30.5834	1.58132	0.355494	4.44822	8.65851e-06	3.34817e-05	Geranylgeranyl reductase, &alpha;-tocopherol synthesis	OsGGR2, LYL2, OsGGRII
Os01g0265100	14.3664	-2.04779	0.454779	-4.50282	6.70571e-06	2.63142e-05	Similar to ADP-ribosylation factor.
Os01g0265200	843.955	1.13635	0.106078	10.7124	8.89886e-27	2.18022e-25	Mitochondrial carrier protein, Early leaf development	OsPAPST1
Os01g0265400	201.168	0.722739	0.141948	5.09158	3.55098e-07	1.63935e-06	Conserved hypothetical protein.
Os01g0265700	203.908	-0.610913	0.110626	-5.52235	3.34494e-08	1.75176e-07	Conserved hypothetical protein.
Os01g0265800	1025.93	-0.00457812	0.0911772	-0.0502112	0.959954	0.974992	RNA binding protein, RNA metabolism, Regulation of genes important for plant growth and development	RBP-P
Os01g0265900	162.055	0.980534	0.126979	7.72201	1.14508e-14	1.12926e-13	Similar to translin family protein.
Os01g0266000	617.123	1.56018	0.114918	13.5765	5.52127e-42	3.66775e-40	RNA-binding protein Lupus La domain containing protein.
Os01g0266100	2.62946	-1.74273	1.20241	-1.44937	0.147235	0.229899	Similar to RING finger family protein.
Os01g0266200	598.601	0.657371	0.111343	5.90404	3.54702e-09	2.07497e-08	Conserved hypothetical protein.
Os01g0266400	4.28304	-0.920615	0.925488	-0.994735	0.319865	0.432655	Conserved hypothetical protein.
Os01g0266500	173.843	-0.253083	0.154853	-1.63435	0.102185	0.169164	Phenazine biosynthesis PhzC/PhzF protein family protein.
Os01g0266600	647.291	0.456259	0.112794	4.04505	5.23126e-05	0.000180289	Thioredoxin fold domain containing protein.
Os01g0266800	473.075	-2.9857	0.218312	-13.6763	1.40616e-42	9.57674e-41	Cystinosin/ERS1p repeat containing protein.
Os01g0267050	10.6512	0.158628	0.664978	0.238547	0.811457	0.871254	Non-protein coding transcript.
Os01g0267100	809.697	0.0286121	0.0807408	0.35437	0.723062	0.802669	MT-A70 family protein.
Os01g0267200	1072.86	-1.18561	0.121779	-9.73571	2.1233e-22	3.81422e-21	Similar to 26S proteasome non-ATPase regulatory subunit 14 (26S proteasome regulatory subunit rpn11).
Os01g0267300	0.478613	-1.72086	2.61179	-0.658882	0.509971	na	Hypothetical conserved gene.
Os01g0267400	70.3774	0.0817346	0.192188	0.425285	0.670629	0.760064	Similar to cell number regulator 5.
Os01g0267600	66.3959	-0.395552	0.209164	-1.89111	0.0586098	0.105585	Sad1/UNC-84 (SUN) domain protein, Promotion of telomere clustering and homologous pairing in meiosis	OsSUN2
Os01g0267800	7.68734	0.271508	0.517851	0.524297	0.600072	0.700846	Serine/threonine protein kinase domain containing protein.
Os01g0267900	455.188	-0.269495	0.147835	-1.82295	0.0683116	0.120247	Calmodulin, Ca<sup>2+</sup> sensor, Ca<sup>2+</sup> signalling	OsCam1-3, OsCaM1
Os01g0268100	459.441	-0.270692	0.109414	-2.47401	0.0133605	0.0290791	Similar to Major facilitator superfamily antiporter.
Os01g0268201	0.379621	-1.14341	3.25719	-0.351041	0.725558	na	Non-protein coding transcript.
Os01g0268300	2406.05	0.77972	0.113299	6.882	5.9018e-12	4.56019e-11	Similar to DNA gyrase B subunit.
Os01g0268600	25.4939	1.78643	0.567726	3.14663	0.00165161	0.00442066	Glycoside hydrolase, family 31 protein.
Os01g0268800	487.466	-0.0969615	0.0976987	-0.992454	0.320976	0.433861	Ubiquitin-associated/translation elongation factor EF1B, N-terminal, eukaryote domain containing protein.
Os01g0268900	415.024	1.07722	0.102418	10.5179	7.14561e-26	1.64227e-24	Conserved hypothetical protein.
Os01g0269000	373.987	-0.457142	0.0935757	-4.88526	1.03293e-06	4.49535e-06	Similar to Hydroxymethylglutaryl-CoA lyase.
Os01g0269100	421.992	-0.743255	0.114705	-6.47971	9.18981e-11	6.31379e-10	Similar to Rab proteins geranylgeranyltransferase component A 2 (Rab escort protein 2) (REP-2) (Choroideraemia-like protein).
Os01g0269500	44.8804	-0.430185	0.261132	-1.64739	0.0994788	0.165418	Conserved hypothetical protein.
Os01g0269550	15.3814	-0.729839	0.410809	-1.77659	0.0756356	0.131225	Hypothetical protein.
Os01g0269900	332.995	-0.146651	0.0943452	-1.55441	0.120087	0.193597	Key component of H2A.Z exchange complex	OsARP6
Os01g0269950	0.756591	-1.08313	2.01016	-0.538829	0.590005	0.692447	Hypothetical protein.
Os01g0270100	1073.77	-1.07158	0.115731	-9.25924	2.05884e-20	3.1941e-19	Similar to Cysteine protease inhibitor.
Os01g0270300	40.7466	-3.48457	0.5642	-6.17612	6.56943e-10	4.14431e-09	Similar to Cationic peroxidase isozyme 40K precursor.
Os01g0270501	0.235145	-1.766	3.40384	-0.518826	0.603882	na	Hypothetical protein.
Os01g0270700	1.21664	1.4492	1.93839	0.747633	0.454682	0.568836	Phosphatidylinositol 3-/4-kinase, catalytic domain containing protein.
Os01g0271000	170.706	0.469452	0.112702	4.16541	3.10787e-05	0.00011064	Conserved hypothetical protein.
Os01g0271200	147.134	-1.02675	0.144646	-7.09835	1.26259e-12	1.03654e-11	Similar to Glutamyl-tRNA synthetase.
Os01g0271400	1387.36	0.98022	0.0729375	13.4392	3.56318e-41	2.22747e-39	Peptidase S14, ClpP family protein.
Os01g0271500	877.954	-0.119399	0.0647273	-1.84465	0.0650878	0.115455	Similar to RUB-activating enzyme (Ubiquitin activating enzyme E1-like protein).
Os01g0271700	332.023	0.676226	0.116443	5.80736	6.34654e-09	3.61508e-08	Conserved hypothetical protein.
Os01g0272600	35.5561	-0.182965	0.313055	-0.58445	0.558917	0.665243	Similar to Root determined nodulation 1.
Os01g0272650	0.104569	0.963811	4.78482	0.201431	0.840362	na	Hypothetical protein.
Os01g0272700	0.254021	1.37803	4.75819	0.289611	0.772113	na	Hypothetical conserved gene.
Os01g0272800	2016.54	-0.0193796	0.0557371	-0.347696	0.728069	0.806405	Conserved hypothetical protein.
Os01g0272850	9.99225	-2.32935	0.739912	-3.14814	0.0016431	0.00439909	Hypothetical protein.
Os01g0272901	0.0452684	0	4.78482	0	1	na	Conserved hypothetical protein.
Os01g0273000	327.414	-0.677082	0.12128	-5.58279	2.36691e-08	1.26204e-07	Similar to 26 proteasome complex subunit DSS1 (Deleted in split hand/split foot protein 1) (Split hand/foot deleted protein 1).
Os01g0273100	0.108653	-1.31068	4.77633	-0.274411	0.783769	na	Similar to Ubiquitin conjugating protein-like (Ubiquitin-conjugating enzyme) (Ubiquitinating enzyme).
Os01g0273150	4.99285	2.93927	1.27317	2.30862	0.0209647	0.0433032	Hypothetical gene.
Os01g0273200	0.0645056	0	4.78482	0	1	na	Conserved hypothetical protein.
Os01g0273300	342.817	0.441432	0.116775	3.7802	0.0001567	0.000501461	BSD domain containing protein.
Os01g0273500	197.066	0.512262	0.140281	3.65168	0.000260533	0.000805609	Heat shock protein DnaJ, N-terminal domain containing protein.
Os01g0273800	44.7309	1.77278	0.312683	5.66958	1.4315e-08	7.87167e-08	FAD-dependent pyridine nucleotide-disulphide oxidoreductase domain containing protein.
Os01g0273850	0.0947312	0.963811	4.78482	0.201431	0.840362	na	Hypothetical gene.
Os01g0273900	0.0688701	0.963811	4.78482	0.201431	0.840362	na	Conserved hypothetical protein.
Os01g0274100	20.7268	1.32023	0.562506	2.34705	0.0189228	0.039595	Similar to disulfide oxidoreductase/ monooxygenase/ oxidoreductase.
Os01g0274300	1.49151	2.74569	1.70877	1.60682	0.108093	0.177352	Hypothetical protein.
Os01g0274800	5.64091	-1.81627	0.872418	-2.08188	0.0373536	0.0717126	R2R3-type MYB transcription factor, Sugar partitioning into anther	CSA, csa
Os01g0275200	0.294609	0.242473	3.32237	0.0729818	0.941821	na	Similar to Protein argonaute 15.
Os01g0275300	349.885	1.25169	0.124467	10.0564	8.61026e-24	1.71019e-22	Conserved hypothetical protein.
Os01g0275500	0.103445	-1.28871	4.77745	-0.269749	0.787353	na	Similar to Protein argonaute 15.
Os01g0275600	1930.05	-0.275162	0.0713625	-3.85583	0.000115337	0.000377265	Similar to Argonaute 4 protein.
Os01g0275800	8.65504	1.72792	0.593276	2.91251	0.00358535	0.00895252	Hypothetical gene.
Os01g0275900	938.614	-0.258689	0.0902005	-2.86794	0.00413158	0.0101702	Hypothetical conserved gene.
Os01g0275950	305.013	-0.102303	0.108478	-0.94308	0.34564	0.459556	Hypothetical conserved gene.
Os01g0276000	1151.97	0.764392	0.123158	6.20657	5.4152e-10	3.44471e-09	Similar to 60S ribosomal protein L30.
Os01g0276033	4.76461	0.0226543	0.712797	0.0317823	0.974646	0.985129	Non-protein coding transcript.
Os01g0276066	9.17263	1.25239	0.562334	2.22714	0.0259382	0.0522035	Non-protein coding transcript.
Os01g0276100	694.842	-0.550967	0.112293	-4.9065	9.27147e-07	4.05758e-06	Similar to 3-isopropylmalate dehydrogenase, chloroplast precursor (EC 1.1.1.85) (Beta-IPM dehydrogenase) (IMDH) (3-IPM-DH).
Os01g0276200	199.407	0.642426	0.152393	4.21559	2.49129e-05	8.98753e-05	Similar to Mitochondrial import receptor subunit TOM40.
Os01g0276300	5.8306	-2.22841	0.694218	-3.20996	0.00132753	0.00362481	Similar to Group 3 late embryogenesis abundant protein (Fragment).
Os01g0276400	106.04	0.636475	0.185868	3.42434	0.000616299	0.00179187	Similar to presenilin.
Os01g0276500	218.045	1.29634	0.102741	12.6176	1.6899e-36	8.04167e-35	Similar to Histidine biosynthesis bifunctional protein hisIE, chloroplast precursor [Includes: Phosphoribosyl-AMP cyclohydrolase (EC 3.5.4.19) (PRA-CH); Phosphoribosyl-ATP pyrophosphatase (EC 3.6.1.31) (PRA-PH)].
Os01g0276600	36.0894	-0.154728	0.30363	-0.509593	0.610337	0.709286	Zinc finger, RING/FYVE/PHD-type domain containing protein.
Os01g0276650	0.134725	-0.478868	4.78482	-0.100081	0.92028	na	Non-protein coding transcript.
Os01g0276700	383.522	0.0209209	0.117409	0.178188	0.858575	0.905378	Similar to Pyruvate kinase, cytosolic isozyme (EC 2.7.1.40) (PK).
Os01g0276800	945.029	-0.0828873	0.0642948	-1.28918	0.197337	0.293001	Glucosidase II &beta; subunit, Potential switch between programmed cell death and autophagy	Gas2, OsGAS2
Os01g0276900	275.066	-0.650217	0.242423	-2.68216	0.00731489	0.0170013	Conserved hypothetical protein.
Os01g0277100	0.543158	0.277933	2.05279	0.135393	0.892301	na	Hypothetical protein.
Os01g0277500	110.249	-0.433823	0.151842	-2.85708	0.00427563	0.01049	Dof (DNA binding with one finger) transcription factor, C2-C2 zinc finger transcription factor, Regulation of flowering time	OsDof4
Os01g0277600	516.789	-0.0374166	0.0915574	-0.408668	0.682783	0.769939	Similar to aminophospholipid ATPase.
Os01g0277700	152.237	0.371756	0.149797	2.48173	0.0130745	0.0285236	Similar to Glycosyl hydrolases family 17 protein.
Os01g0278000	82.7456	-1.67562	0.54972	-3.04814	0.00230263	0.00598672	VQ domain containing protein.
Os01g0278100	8.49843	0.308297	0.552883	0.557617	0.577106	0.680834	Conserved hypothetical protein.
Os01g0278200	153.253	-0.500527	0.138901	-3.60348	0.000313985	0.000957824	Similar to Ran-binding protein 17.
Os01g0278466	42.1095	1.11254	0.265332	4.19302	2.7526e-05	9.87144e-05	Non-protein coding transcript.
Os01g0278600	147.013	-0.220439	0.148295	-1.48649	0.137149	0.21661	PDZ/DHR/GLGF domain containing protein.
Os01g0278900	2613.64	1.29239	0.126668	10.2029	1.92405e-24	3.99809e-23	Similar to 50S ribosomal protein L40.
Os01g0278950	34.3449	-0.751862	0.333206	-2.25645	0.0240425	0.0488684	Similar to predicted protein.
Os01g0278975	2.94058	0.348857	0.794819	0.438914	0.660724	0.751908	Hypothetical protein.
Os01g0279000	14.0569	-1.78065	0.466115	-3.82019	0.000133347	0.000431611	Zinc finger, DHHC-type domain containing protein.
Os01g0279100	10646.2	0.908119	0.191898	4.7323	2.21993e-06	9.26996e-06	Subunit of magnesium-protoporphyrin IX monomethyl ester cyclase (EC:1.14.13.81), Core component of FLU-YGL8-LCAA-POR complex, Chlorophyll biosynthesis, Chloroplast development	OsCRD1, PNZIP, YGL8, YL-1
Os01g0279200	894.519	-0.490087	0.0804718	-6.09018	1.12787e-09	6.96276e-09	Similar to COP9 signalosome complex subunit 2.
Os01g0279300	670.395	-0.949684	0.155982	-6.08843	1.14025e-09	7.03777e-09	Similar to Calmodulin 1 (Fragment).
Os01g0279400	2947.65	-0.348369	0.204583	-1.70282	0.0886012	0.150004	Major facilitator superfamily antiporter.
Os01g0279500	1.2713	-1.83007	1.48965	-1.22853	0.219249	0.319386	Hypothetical gene.
Os01g0279700	8666.1	-0.189177	0.0796152	-2.37615	0.0174945	0.0368794	Major facilitator superfamily protein.
Os01g0279800	424.753	0.0269459	0.111373	0.241944	0.808824	0.869118	Similar to LRR protein.
Os01g0279900	596.161	-0.387997	0.0669488	-5.79543	6.81483e-09	3.86824e-08	TGA transcription factor, bZIP transcription factor, Defense response, Multiple abiotic stress tolerance	OsTGA5, OsbZIP3, OsHBP1b
Os01g0280000	368.947	-0.161844	0.116071	-1.39435	0.163211	0.250822	Similar to Histone mRNA exonuclease 1.
Os01g0280200	0.355388	0.861288	2.71407	0.317342	0.750984	na	IQ motif, EF-hand binding site domain containing protein.
Os01g0280400	209.025	0.605899	0.137439	4.40848	1.041e-05	3.98239e-05	DNA-binding protein.
Os01g0280500	7.04135	-1.84628	1.23857	-1.49065	0.136053	0.215224	Eukaryotic translation initiation factor 6	Os-eIF6;2
Os01g0281000	704.571	-1.10188	0.190876	-5.77278	7.7972e-09	4.39253e-08	Cyclin-like F-box domain containing protein.
Os01g0281050	0.394506	0.242473	2.19398	0.110518	0.911999	na	Hypothetical protein.
Os01g0281100	100.649	-3.00625	0.247799	-12.1318	7.16836e-34	2.92789e-32	Conserved hypothetical protein.
Os01g0281200	0.441607	0	2.42702	0	1	na	Similar to Type B-like cyclin (Fragment).
Os01g0281250	0.167253	0.963811	4.78482	0.201431	0.840362	na	Hypothetical protein.
Os01g0281400	1280.21	-0.114461	0.0972932	-1.17646	0.239412	0.342591	Coatomer, beta subunit domain containing protein.
Os01g0281600	3.75195	-4.98105	1.24583	-3.99818	6.38316e-05	0.000216892	Cupredoxin domain containing protein.
Os01g0282800	68.014	-0.395423	0.31116	-1.27081	0.203798	0.300744	Similar to Tubulin beta-5 chain (Beta-5 tubulin).
Os01g0282866	0.914646	-2.65291	1.70665	-1.55446	0.120075	0.193588	Hypothetical protein.
Os01g0283000	39.5189	0.0190335	0.244427	0.0778699	0.937932	0.959153	Conserved hypothetical protein.
Os01g0283100	619.05	-0.030112	0.0809974	-0.371765	0.710067	0.792034	Similar to Ferripyochelin-binding protein-like.
Os01g0283300	1691.1	0.256776	0.173346	1.48129	0.138528	0.218464	Conserved hypothetical protein.
Os01g0283400	2.13854	-1.06638	1.09791	-0.971282	0.331408	0.444502	Conserved hypothetical protein.
Os01g0283500	188.167	-1.05743	0.135653	-7.79516	6.4327e-15	6.46405e-14	Similar to predicted protein.
Os01g0283700	2.95867	-0.913198	0.993512	-0.919162	0.358011	0.472479	Similar to Cinnamoyl-CoA reductase (EC 1.2.1.44).
Os01g0284300	0.0437809	-0.478868	4.78482	-0.100081	0.92028	na	Protein kinase, catalytic domain domain containing protein.
Os01g0284500	6.27085	0.764593	0.665723	1.14852	0.250756	0.355942	Similar to Nectarin 1 precursor (EC 1.15.1.1) (Superoxide dismutase [Mn]).
Os01g0284700	493.932	1.92858	0.141715	13.6088	3.54912e-42	2.3736e-40	Similar to Peptidyl-prolyl cis-trans isomerase.
Os01g0284900	27.6639	-2.06115	0.402411	-5.122	3.02306e-07	1.40766e-06	Conserved hypothetical protein.
Os01g0285200	0.062155	0.963811	4.78482	0.201431	0.840362	na	Conserved hypothetical protein.
Os01g0285300	17.9047	-2.01726	0.396364	-5.0894	3.59198e-07	1.6575e-06	MYB transcription factor, Regulation of cellulose synthesis, Promotion of nitrogen utilization and biomass production, Secondary cell wall formation	MYB61, OsMYB55/61
Os01g0286000	163.761	-0.819205	0.144233	-5.67973	1.34906e-08	7.43209e-08	Snf7 family protein.
Os01g0286100	1708.63	-0.774801	0.180872	-4.2837	1.83808e-05	6.77004e-05	Phytochrome-interacting factor-like protein, Basic helix-loop-helix factor, Repression of seedling growth in the dark	PIL15, OsPIL15, OsbHLH105
Os01g0286200	18.7435	-1.02522	0.397432	-2.57961	0.00989113	0.0222404	Hypothetical protein.
Os01g0286500	10.1543	1.05757	0.527089	2.00644	0.0448097	0.0840278	Conserved hypothetical protein.
Os01g0286550	0.254565	-0.478868	4.78482	-0.100081	0.92028	na	Hypothetical gene.
Os01g0286600	1260.84	1.27614	0.131894	9.67551	3.83177e-22	6.76862e-21	Similar to Plastidal protoporphyrinogen oxidase.
Os01g0286900	2.89046	-1.34063	1.29198	-1.03765	0.299433	0.410384	Similar to Auxin-responsive protein IAA31 (Indoleacetic acid-induced protein 31).
Os01g0287400	24.4022	-0.552993	0.291233	-1.8988	0.0575908	0.104052	Similar to Hydrophobic protein LTI6A (Low temperature-induced protein 6A).
Os01g0287600	54.4369	-0.0984711	0.230729	-0.426783	0.669537	0.759003	Similar to Chitinase 10.
Os01g0287700	235.301	0.625889	0.126585	4.94442	7.63693e-07	3.37809e-06	Hypothetical conserved gene.
Os01g0288200	0.104925	-0.478868	4.78482	-0.100081	0.92028	na	Conserved hypothetical protein.
Os01g0289100	0.0437809	-0.478868	4.78482	-0.100081	0.92028	na	Conserved hypothetical protein.
Os01g0289600	294.352	0.870307	0.217136	4.00812	6.12043e-05	0.000208681	Similar to WRKY transcription factor 28.
Os01g0289732	2.37863	0.228087	1.11713	0.204172	0.838219	0.891223	Similar to WRKY transcription factor 6-like (WRKY transcription factor 9).
Os01g0289750	0.0968593	0	4.78482	0	1	na	Non-protein coding transcript.
Os01g0289900	5.22026	0.0689819	0.591147	0.116692	0.907104	0.938007	Transferase domain containing protein.
Os01g0289950	0.61565	-0.769019	2.25748	-0.340653	0.733365	na	Conserved hypothetical protein.
Os01g0290000	10396.2	0.214892	0.0577213	3.72292	0.000196929	0.000620569	Similar to Cyprosin precursor (EC 3.4.23.-) (Fragment).
Os01g0290100	746.985	0.0810095	0.0769725	1.05245	0.292595	0.402825	Pyridoxal phosphate-dependent transferase, major region, subdomain 1 domain containing protein.
Os01g0290600	13.2437	1.21152	0.50822	2.38385	0.0171324	0.0362317	Similar to isopenicillin N epimerase.
Os01g0290650	38.6908	1.19501	0.313261	3.81474	0.000136324	0.000440672	Non-protein coding transcript.
Os01g0290700	55.6457	-2.22885	0.230703	-9.66111	4.41041e-22	7.74927e-21	Similar to CjMDR1.
Os01g0290800	33.8835	1.06261	0.337788	3.14581	0.0016563	0.00443122	Hypothetical protein.
Os01g0291500	14.0271	2.62087	0.609369	4.30096	1.70057e-05	6.29948e-05	Transferase family protein.
Os01g0291733	0.139034	-0.478868	4.78482	-0.100081	0.92028	na	Hypothetical protein.
Os01g0292200	3604.56	-0.950437	0.0929654	-10.2236	1.55516e-24	3.26816e-23	Serine/threonine protein kinase domain containing protein.
Os01g0292250	14.4713	-2.54567	0.733768	-3.46931	0.000521803	0.00153517	Non-protein coding transcript.
Os01g0292700	157.693	-0.0403055	0.203286	-0.19827	0.842834	0.894656	Intermediate filament, Cytoskeleton protein, Tolerance to salinity and heat stress	OsIF, OsIFL
Os01g0292900	1329	0.0521114	0.0804108	0.648064	0.516944	0.628125	Similar to Squamosa-promoter binding-like protein 2.
Os01g0293000	131.858	0.558962	0.209543	2.66753	0.0076411	0.0176916	S-adenosyl-l-methionine synthetase, Histone H3K4me3 and DNA methylation, Regulation of gene expression related to flowering	OsSAMS3
Os01g0293100	0.282238	-0.470952	3.34418	-0.140827	0.888006	na	bHLH transcription factor, Control of anther cell differentiation, Pollen development	OsbHLH142, bHLH142, TIP2
Os01g0293200	233.154	0.264178	0.131254	2.01273	0.0441431	0.0829506	Similar to predicted protein.
Os01g0294500	11.1737	4.09421	0.943229	4.34063	1.42075e-05	5.32673e-05	Similar to Class III peroxidase 9.
Os01g0294700	117.35	-1.01722	0.335937	-3.02802	0.00246165	0.00636325	Haem peroxidase, plant/fungal/bacterial family protein.
Os01g0295600	0.0400821	0	4.78482	0	1	na	Hypothetical conserved gene.
Os01g0295700	804.387	-0.965333	0.0685761	-14.0768	5.27344e-45	4.30191e-43	Similar to Protein phosphatase-2C.
Os01g0295900	682.867	0.806004	0.145566	5.53705	3.07615e-08	1.61841e-07	Similar to cDNA clone:J023064I01, full insert sequence.
Os01g0296000	38.4103	1.18707	0.302979	3.91798	8.9293e-05	0.000296817	Protein kinase, core domain containing protein.
Os01g0296100	1515.1	-0.0627261	0.0593692	-1.05654	0.290721	0.400905	Similar to Shaggy-related protein kinase alpha (EC 2.7.1.-) (ASK-alpha).
Os01g0296133	1.82044	-1.5035	1.59801	-0.940855	0.346779	0.460665	Non-protein coding transcript.
Os01g0296166	1.94897	-2.13655	1.21495	-1.75855	0.0786538	0.135748	Hypothetical protein.
Os01g0296200	119.622	-0.103272	0.248187	-0.416104	0.677334	0.765532	Polygalacturonase, Pectin degrading enzyme, Modification of cell wall biosynthesis, Drought tolerance	PSL1
Os01g0297200	15.3746	-0.87609	0.459301	-1.90744	0.0564632	0.10237	ATPase, AAA-type, core domain containing protein.
Os01g0298301	23.1065	-2.15049	0.461323	-4.66156	3.1382e-06	1.28408e-05	Hypothetical conserved gene.
Os01g0298400	3.56792	3.13005	1.26965	2.46528	0.0136906	0.02973	Myb transcription factor domain containing protein.
Os01g0298500	0.152821	2.09937	4.75819	0.441211	0.65906	na	Conserved hypothetical protein.
Os01g0299150	3.07487	3.07984	1.12984	2.72592	0.00641223	0.0150959	Pentatricopeptide repeat domain containing protein.
Os01g0299200	30.966	1.49528	0.275403	5.42944	5.65321e-08	2.88678e-07	Pentatricopeptide repeat domain containing protein.
Os01g0299300	7.88494	-0.438241	0.641586	-0.68306	0.494569	0.60735	Hypothetical conserved gene.
Os01g0299400	119.542	0.151606	0.133718	1.13378	0.256888	0.362843	Sterile alpha motif homology domain containing protein.
Os01g0299500	661.94	-0.0496906	0.0959164	-0.518061	0.604416	0.704386	Conserved hypothetical protein.
Os01g0299700	0.74454	-0.310637	1.86978	-0.166135	0.86805	0.912163	3'-5' exonuclease domain containing protein.
Os01g0299801	0.120237	1.69232	4.77825	0.354172	0.72321	na	Conserved hypothetical protein.
Os01g0300200	1289.21	-0.834576	0.0742419	-11.2413	2.55578e-29	7.59674e-28	Similar to ATP-citrate lyase subunit B.
Os01g0300400	3.33998	-0.0958938	0.956353	-0.10027	0.92013	0.946654	Hypothetical conserved gene.
Os01g0300600	662.314	-0.300502	0.104251	-2.8825	0.00394532	0.00975213	Similar to carbohydrate binding.
Os01g0300900	5.87047	-1.70645	0.625778	-2.72692	0.0063928	0.0150597	Galactose oxidase/kelch, beta-propeller domain containing protein.
Os01g0301000	152.677	-0.000843188	0.11372	-0.00741457	0.994084	0.998489	Pentatricopeptide repeat domain containing protein.
Os01g0301100	0.649446	-1.04838	2.31227	-0.453401	0.65026	na	Conserved hypothetical protein.
Os01g0301300	33.4655	-0.865179	0.258945	-3.34117	0.000834256	0.0023683	Hypothetical protein.
Os01g0301500	0.110585	0.963811	4.78482	0.201431	0.840362	na	Pentatricopeptide repeat domain containing protein.
Os01g0301700	84.969	0.0899662	0.168616	0.533556	0.593649	0.695554	Tetratricopeptide-like helical domain containing protein.
Os01g0301900	65.75	-0.65923	0.236918	-2.78252	0.00539383	0.0129478	Protein of unknown function DUF247, plant domain containing protein.
Os01g0302000	139.056	-0.0197518	0.175371	-0.112629	0.910325	0.940053	Hypothetical conserved gene.
Os01g0302100	34.6534	-2.63517	0.344243	-7.65496	1.93366e-14	1.85819e-13	Conserved hypothetical protein.
Os01g0302250	21.932	2.24223	0.454603	4.93227	8.12786e-07	3.58669e-06	Conserved hypothetical protein.
Os01g0302800	79.2299	0.126663	0.201411	0.628881	0.529427	0.638849	Conserved hypothetical protein.
Os01g0302900	3.07024	-0.198823	1.01091	-0.196677	0.84408	0.895435	Conserved hypothetical protein.
Os01g0303000	50248	0.198566	0.105365	1.88456	0.0594897	0.106912	Similar to CP12 (Fragment).
Os01g0303100	4.92492	-0.807655	0.626245	-1.28968	0.197162	0.292785	Similar to Chitinase precursor (EC 3.2.1.17).
Os01g0303200	184.271	-0.30316	0.156637	-1.93543	0.0529377	0.0969627	Conserved hypothetical protein.
Os01g0303300	49.3157	-3.29262	0.275514	-11.9508	6.42756e-33	2.45321e-31	Similar to Stress-inducible membrane pore protein.
Os01g0303401	0.557479	-0.317211	1.95698	-0.162092	0.871233	na	Hypothetical gene.
Os01g0303600	23.2577	-3.69158	0.471821	-7.8241	5.11289e-15	5.18164e-14	Zinc finger, RING/FYVE/PHD-type domain containing protein.
Os01g0303800	10.8315	3.61816	1.18829	3.04485	0.00232796	0.00604728	UspA domain containing protein.
Os01g0304000	753.552	0.991273	0.130259	7.61003	2.74022e-14	2.60378e-13	Similar to Ribosomal protein L29.
Os01g0304050	0.459519	-1.80833	2.37327	-0.761957	0.446086	na	Non-protein coding transcript.
Os01g0304100	8.92033	-2.11806	0.625554	-3.3859	0.000709452	0.00204291	Similar to Cation chloride cotransporter.
Os01g0304200	0.131372	0	4.78482	0	1	na	Similar to Transcription factor PCF7.
Os01g0304300	103.826	-0.785186	0.244724	-3.20846	0.00133448	0.0036421	Similar to predicted protein.
Os01g0304400	0.604208	1.64157	2.31597	0.708805	0.478445	na	Conserved hypothetical protein.
Os01g0304500	0.095325	0	4.78482	0	1	na	Hypothetical conserved gene.
Os01g0305200	284.652	-2.70508	0.21861	-12.374	3.61389e-35	1.58744e-33	Lg106-like family protein.
Os01g0305300	15.2472	-2.11172	0.467739	-4.51473	6.33963e-06	2.49932e-05	Non-protein coding transcript.
Os01g0305900	85.0455	-0.813994	0.190639	-4.26981	1.95636e-05	7.1701e-05	Similar to R2R3 Myb transcription factor MYB-IF35.
Os01g0306200	0.551991	-0.478872	2.43304	-0.196821	0.843968	na	Protein of unknown function DUF3511 domain containing protein.
Os01g0306400	11.8301	-1.21902	0.715336	-1.70412	0.0883578	0.149635	Homolog of Arabidopsis DOG1, Regulation of seed dormancy	OsDOG1L-3
Os01g0306800	2673.94	2.74302	0.143799	19.0753	4.04914e-81	1.76816e-78	Conserved hypothetical protein.
Os01g0306900	414.896	1.58787	0.153809	10.3236	5.51021e-25	1.19083e-23	Protein of unknown function DUF789 family protein.
Os01g0307500	4.11261	2.02612	1.2587	1.60969	0.107466	0.176576	Na<sup>+</sup> transporter, A member of HKT (high-affinity K<sup>+</sup> transporter)-type transporters, Regulation of K<sup>+</sup>/Na<sup>+</sup> homeostasis, Salt tolerance	SKC1, OsHKT1;5
Os01g0307562	1.06366	1.28058	1.60988	0.795453	0.42635	0.541282	Similar to JD1.
Os01g0307624	5.80175	0.623888	0.876737	0.711603	0.476711	0.590179	Conserved hypothetical protein.
Os01g0307686	34.8757	-0.366589	0.527305	-0.695211	0.486923	0.60002	Similar to embryonic abundant protein-like.
Os01g0307750	0.152067	-1.13855	4.78282	-0.238051	0.811842	na	Hypothetical gene.
Os01g0308200	3.17044	0.818979	0.745893	1.09798	0.272211	0.380092	Hypothetical protein.
Os01g0308300	10.7779	-0.832225	0.433078	-1.92165	0.0546495	0.0996293	NB-ARC domain containing protein.
Os01g0308600	2.29046	-0.198529	1.0062	-0.197306	0.843588	0.895093	Conserved hypothetical protein.
Os01g0309100	0.0875617	-1.13855	4.78282	-0.238051	0.811842	na	Similar to anther-specific protein SF18.
Os01g0309451	55.991	-8.7178	1.03316	-8.43801	3.22772e-17	3.90722e-16	Hypothetical gene.
Os01g0309800	1676.86	1.03876	0.183675	5.65543	1.55458e-08	8.49653e-08	Similar to Hydrogenase expression/formation protein hypB.
Os01g0309900	779.917	-0.129505	0.0934675	-1.38556	0.16588	0.254174	Lipase, class 3 family protein.
Os01g0309966	0.558119	-0.429436	2.46192	-0.174432	0.861526	na	Hypothetical protein.
Os01g0310032	0.676282	1.65205	1.93773	0.852568	0.393899	0.509272	Similar to Cold-regulated protein.
Os01g0310100	245.202	-1.94707	0.185552	-10.4934	9.26137e-26	2.10895e-24	Similar to PLDP1 (PHOSPHOLIPASE D P1); phospholipase D.
Os01g0310500	970.017	0.118208	0.111599	1.05922	0.2895	0.399647	Protein kinase, catalytic domain domain containing protein.
Os01g0310550	61.7628	-0.76424	0.285906	-2.67305	0.00751654	0.0174317	Non-protein coding transcript.
Os01g0310600	108.073	1.0258	0.185685	5.52442	3.30579e-08	1.73156e-07	Non-protein coding transcript.
Os01g0310700	2.592	3.33209	1.36199	2.44648	0.0144257	0.0311125	Non-protein coding transcript.
Os01g0310800	265.579	0.0580876	0.113258	0.512878	0.608037	0.707625	Similar to Pto kinase interactor 1.
Os01g0311100	55.3727	1.31511	0.285309	4.60942	4.0379e-06	1.63042e-05	Similar to RING-H2 finger protein ATL2L.
Os01g0311300	6.40437	3.58856	0.868678	4.13106	3.61095e-05	0.000127435	Similar to Sorbitol transporter.
Os01g0311400	19.7952	0.064864	0.367859	0.176328	0.860036	0.906405	Zinc finger, RING/FYVE/PHD-type domain containing protein.
Os01g0311500	92.9121	0.58838	0.199533	2.94879	0.00319025	0.00804922	Similar to PHS1 (PROPYZAMIDE-HYPERSENSITIVE 1); phosphoprotein phosphatase/ protein tyrosine/serine/threonine phosphatase.
Os01g0311700	0.189108	0	4.78482	0	1	na	Pectinesterase inhibitor domain containing protein.
Os01g0311800	1.77704	0.529583	1.54314	0.343185	0.731459	0.808972	Similar to Pectin methylesterase 8 (Fragment).
Os01g0312500	0.190655	-0.478869	4.32618	-0.110691	0.911861	na	Similar to Pectinesterase.
Os01g0312800	0.139607	0.963811	4.78482	0.201431	0.840362	na	Similar to CEL4=CELLULASE 4 (Fragment).
Os01g0313300	44.7892	-1.22287	0.311612	-3.92434	8.69687e-05	0.00028961	Similar to EREBP-3 protein (Fragment).
Os01g0314000	13.8156	0.07282	0.418304	0.174084	0.861799	0.907585	Protein of unknown function DUF3615 domain containing protein.
Os01g0314100	616.044	0.469678	0.103212	4.55061	5.34902e-06	2.12629e-05	Catalytic domain of components of various dehydrogenase complexes containing protein.
Os01g0314300	715.919	-0.140277	0.0743734	-1.88612	0.0592783	0.106615	Uncharacterized domain 2 containing protein.
Os01g0314800	566.997	-1.82052	0.424206	-4.2916	1.77387e-05	6.54734e-05	Late embryogenesis abundant protein 3 family protein.
Os01g0315600	0.296843	-0.558783	3.2649	-0.171148	0.864107	na	Similar to Monoglyceride lipase.
Os01g0315700	0.34588	-1.27878	3.19685	-0.400013	0.689147	na	Similar to Monoglyceride lipase.
Os01g0315800	1078.92	-1.16921	0.112058	-10.434	1.7342e-25	3.87767e-24	UDP-glucuronic acid decarboxylase (EC 4.1.1.35).
Os01g0315850	2.64092	-3.39434	1.168	-2.90612	0.00365937	0.00911742	Hypothetical protein.
Os01g0316500	171.302	-0.136409	0.131714	-1.03565	0.300367	0.411378	Conserved hypothetical protein.
Os01g0316600	1063.12	-1.38829	0.132128	-10.5071	8.01187e-26	1.83285e-24	Similar to pre-mRNA-splicing factor SF2.
Os01g0316800	794.687	-0.846659	0.114182	-7.41498	1.21644e-13	1.08765e-12	Similar to Deleted in split hand/splt foot protein (Fragment).
Os01g0316900	1399.06	-0.577801	0.0856043	-6.74967	1.48181e-11	1.10611e-10	Conserved hypothetical protein.
Os01g0317125	6.82273	-2.45952	0.774184	-3.17693	0.00148845	0.00402385	Hypothetical protein.
Os01g0317500	0.292	1.80925	4.73311	0.382254	0.702273	na	Similar to esterase/lipase/thioesterase family protein.
Os01g0317800	246.034	-0.460713	0.147432	-3.12491	0.00177857	0.0047332	Alpha/beta hydrolase family protein.
Os01g0318000	0.0437908	0	4.78482	0	1	na	Similar to esterase/lipase/thioesterase family protein.
Os01g0318202	0.108653	-1.31068	4.77633	-0.274411	0.783769	na	Hypothetical gene.
Os01g0318400	0.0517227	-0.478868	4.78482	-0.100081	0.92028	na	Conserved hypothetical protein.
Os01g0318600	0.689394	-1.67963	1.9636	-0.855382	0.39234	0.507653	Hypothetical protein.
Os01g0318700	204.033	-0.864267	0.141657	-6.10112	1.05326e-09	6.5225e-09	Similar to ABC1 protein (Fragment).
Os01g0319000	4.23513	-5.74748	1.17067	-4.90958	9.127e-07	4.00084e-06	Similar to Pectin acetylesterase (Fragment).
Os01g0319066	0.0437809	-0.478868	4.78482	-0.100081	0.92028	na	Hypothetical protein.
Os01g0320400	0.0452684	0	4.78482	0	1	na	Conserved hypothetical protein.
Os01g0320700	253.037	1.42501	0.194704	7.31885	2.50112e-13	2.17796e-12	Hypothetical protein.
Os01g0321300	4413.62	0.386086	0.113153	3.41208	0.000644694	0.0018693	Similar to Protein translocase subunit secA.
Os01g0321700	422.824	-0.327093	0.0831531	-3.93362	8.36749e-05	0.000279205	Similar to predicted protein.
Os01g0321800	124.107	-0.304645	0.139835	-2.1786	0.029361	0.0582668	Gas vesicle protein GvpC repeat containing protein.
Os01g0321900	1.46784	0	1.93349	0	1	1	Hypothetical conserved gene.
Os01g0322300	0.148735	-1.3107	4.77633	-0.274415	0.783766	na	Similar to soluble inorganic pyrophosphatase.
Os01g0322700	1080.48	-2.92539	0.55579	-5.26348	1.41352e-07	6.8673e-07	Primary microRNA of OsmiR408; Target gene(s): OsUCL8 (Os03g0709100), OsUCL7 (Os03g0259100), Regulation of panicle branching and grain weight, Regulation of grain yield and photosynthesis	miR408 , OsmiR408
Os01g0322800	413.723	0.09538	0.0752524	1.26747	0.204988	0.302155	WD40 repeat-like domain containing protein.
Os01g0323000	10.4529	-2.52382	0.673158	-3.74923	0.000177382	0.000563394	Similar to Ser Thr specific protein kinase-like protein.
Os01g0323100	12.0534	0.324952	0.613712	0.529487	0.596468	0.697864	Similar to Pto kinase interactor 1.
Os01g0323300	1989.1	0.656669	0.105283	6.23717	4.45569e-10	2.85637e-09	CRM domain-containing protein, Regulation of chloroplast development, Promotion of the splicing of chloroplast group IIA and IIB introns	OsCAF2
Os01g0323500	0.306115	1.69097	3.27921	0.515662	0.60609	na	Conserved hypothetical protein.
Os01g0323600	1028.5	-0.89688	0.177752	-5.04568	4.51908e-07	2.05875e-06	S-adenosyl-l-methionine synthetase, Essential for histone H3K4me3 and DNA methylation, Regulation of gene expression related to flowering	OsSAMS2
Os01g0323775	7.96051	-1.89145	0.621777	-3.042	0.00235009	0.00609783	Hypothetical protein.
Os01g0324400	203.197	-0.174776	0.182556	-0.957386	0.338373	0.451924	Hypothetical conserved gene.
Os01g0326000	11.1266	-0.397307	0.409657	-0.969853	0.33212	0.445235	Similar to Peroxidase (Fragment).
Os01g0326100	0.805427	0	4.78482	0	1	1	Similar to Peroxidase component PR-2 and/or 4 (Fragment).
Os01g0326300	3.47339	-1.40832	1.09193	-1.28976	0.197135	0.29276	Haem peroxidase, plant/fungal/bacterial family protein.
Os01g0327000	4.01142	-1.87316	0.949654	-1.97246	0.0485569	0.0899646	Similar to Class III peroxidase 14.
Os01g0327100	85.9524	-2.40092	0.614321	-3.90826	9.29643e-05	0.000308537	Haem peroxidase family protein.
Os01g0327250	0.440197	-1.74282	3.1137	-0.559727	0.575665	na	Hypothetical protein.
Os01g0327400	119.291	-1.83699	0.332965	-5.51706	3.44708e-08	1.80268e-07	Similar to Peroxidase (Fragment).
Os01g0327500	0.211728	-0.478869	4.19301	-0.114206	0.909074	na	Conserved hypothetical protein.
Os01g0327600	315.497	0.160066	0.111392	1.43696	0.15073	0.234359	Conserved hypothetical protein.
Os01g0327900	317.608	0.222892	0.13765	1.61926	0.105391	0.173657	Hypothetical conserved gene.
Os01g0328300	230.732	0.837988	0.122962	6.81502	9.42495e-12	7.154e-11	Similar to cDNA clone:J033084P10, full insert sequence.
Os01g0328400	2034.48	1.19291	0.133894	8.90936	5.13284e-19	7.12884e-18	Ubiquitin.
Os01g0328500	132.521	0.0575923	0.159013	0.362185	0.717213	0.797907	Bucentaur or craniofacial development family protein.
Os01g0328600	642.575	-1.19576	0.101057	-11.8325	2.65061e-32	9.75306e-31	Similar to cyclase/dehydrase.
Os01g0328700	3403.49	0.556874	0.128826	4.32268	1.54146e-05	5.75389e-05	FAD-dependent pyridine nucleotide-disulphide oxidoreductase domain containing protein.
Os01g0328900	79.8256	-0.313435	0.212569	-1.47451	0.140344	0.22094	Glycosyl transferase, family 31 domain containing protein.
Os01g0329000	12.1606	-3.12173	0.484051	-6.44917	1.12466e-10	7.67187e-10	Phospholipid/glycerol acyltransferase domain containing protein.
Os01g0329075	0.905101	-3.51981	1.97166	-1.78521	0.074228	0.129093	Hypothetical protein.
Os01g0329400	323.679	-1.17259	0.104827	-11.1859	4.78084e-29	1.38771e-27	Mitochondrial substrate carrier family protein.
Os01g0329800	171.18	-0.301228	0.158748	-1.89753	0.0577587	0.104292	YT521-B-like protein family protein.
Os01g0329900	16.4072	-2.75972	0.50083	-5.51029	3.58244e-08	1.8679e-07	Similar to Lipase homolog (Fragment).
Os01g0330001	0.129011	0	4.78482	0	1	na	Non-protein coding transcript.
Os01g0330100	23.0388	-0.838169	0.349483	-2.39831	0.0164709	0.0349797	Similar to Alpha-L-fucosidase 2.
Os01g0330200	0.0543264	-0.478868	4.78482	-0.100081	0.92028	na	Peptidase C1A, papain family protein.
Os01g0330650	0.0912341	0	4.78482	0	1	na	Hypothetical gene.
Os01g0331100	104.678	-0.0608408	0.21357	-0.284876	0.775739	0.844446	Similar to Alpha-L-fucosidase 2.
Os01g0331500	0.0437908	0	4.78482	0	1	na	Non-protein coding transcript.
Os01g0331900	424.235	-0.719104	0.113945	-6.31097	2.773e-10	1.81329e-09	Protein of unknown function DUF846, eukaryotic family protein.
Os01g0332100	12381.4	-0.266567	0.148683	-1.79285	0.0729976	0.127291	Similar to Neutral invertase-like protein (Fragment).
Os01g0332150	26.2648	-2.06355	0.577601	-3.57262	0.000353427	0.00107023	Hypothetical protein.
Os01g0332200	46.8983	-0.69676	0.251974	-2.7652	0.00568873	0.0135832	GA 2-oxidase2, GA metabolism	GA2OX2, OsGA2ox2, ga2ox 2, OsGA2ox-2
Os01g0332500	17.0698	0.197226	0.515304	0.382736	0.701915	0.785804	Similar to Serine carboxypeptidase II-like protein.
Os01g0332700	5.95782	-0.551965	0.569886	-0.968553	0.332768	0.445984	Similar to predicted protein.
Os01g0332800	2873.19	1.13004	0.159921	7.06623	1.59198e-12	1.29762e-11	Similar to Serine carboxypeptidase II-like protein.
Os01g0332900	1479.69	-0.246071	0.0769489	-3.19785	0.00138455	0.00376559	Similar to immediate-early protein RSP40.
Os01g0333001	26.974	-0.987394	0.299975	-3.29159	0.000996223	0.00278575	Non-protein coding transcript.
Os01g0335600	0.101743	0.963811	4.78482	0.201431	0.840362	na	Conserved hypothetical protein.
Os01g0335700	125.864	0.991558	0.211053	4.69814	2.62541e-06	1.08502e-05	NB-ARC domain containing protein.
Os01g0336300	0.0958426	-0.478868	4.78482	-0.100081	0.92028	na	Hypothetical conserved gene.
Os01g0337160	59.8942	1.47209	0.190373	7.73264	1.05338e-14	1.04159e-13	Conserved hypothetical protein.
Os01g0337180	1.91578	2.04851	1.28685	1.59187	0.111413	0.181924	Hypothetical gene.
Os01g0337500	12.2815	-2.76896	1.35323	-2.04618	0.0407384	0.0773456	Similar to H+-pyrophosphatase (Fragment).
Os01g0337600	1261.93	-0.228137	0.074151	-3.07666	0.00209333	0.00548916	Similar to predicted protein.
Os01g0337700	148.325	0.00471667	0.162323	0.0290573	0.976819	0.986526	Conserved hypothetical protein.
Os01g0337900	585.986	1.21199	0.0890339	13.6127	3.36785e-42	2.26256e-40	Similar to Dihydrolipoamide dehydrogenase.
Os01g0338000	724.211	-0.253375	0.0839916	-3.01667	0.00255565	0.00658116	Similar to GTP-binding protein SAR1A.
Os01g0338100	158.159	-0.523339	0.186719	-2.80281	0.00506588	0.012241	Similar to Transcription initiation factor IID, 18kD subunit family protein.
Os01g0338150	1.52537	-2.48526	1.39934	-1.77602	0.0757291	0.131334	Hypothetical gene.
Os01g0338200	917.998	-0.625807	0.150858	-4.1483	3.34946e-05	0.000118743	Mov34/MPN/PAD-1 family protein.
Os01g0338600	971.504	0.0732382	0.0951979	0.769326	0.4417	0.556203	Similar to cysteine sulfinate desulfinase/cysteine desulfurase and related enzymes.
Os01g0339001	1.33908	-1.70758	1.56202	-1.09319	0.274312	0.382432	Non-protein coding transcript.
Os01g0339400	0.695408	1.414	2.06379	0.685149	0.49325	0.606081	Conserved hypothetical protein.
Os01g0339500	165.079	0.204295	0.233162	0.876194	0.380925	0.496366	Similar to No apical meristem protein.
Os01g0339600	25.3586	-0.174392	0.307898	-0.566397	0.571124	0.67571	Proteasome assembly chaperone 3 domain containing protein.
Os01g0339851	0.2274	1.56523	4.74814	0.329651	0.741664	na	Conserved hypothetical protein.
Os01g0339900	1057.55	-0.150126	0.103358	-1.45248	0.146369	0.228873	Thioredoxin domain 2 containing protein.
Os01g0339950	4.33049	-2.23842	1.202	-1.86224	0.0625689	0.111694	Non-protein coding transcript.
Os01g0340600	0.0948866	0	4.78482	0	1	na	Conserved hypothetical protein.
Os01g0341000	6.22997	0.725581	0.639241	1.13507	0.256347	0.362275	Conserved hypothetical protein.
Os01g0341200	9.77548	0.593664	0.607778	0.976777	0.32868	0.441617	Tubulin, conserved site domain containing protein.
Os01g0341300	3.00923	0.942843	1.65557	0.569498	0.569018	0.673943	Conserved hypothetical protein.
Os01g0341750	0.196853	0.242472	4.27899	0.0566657	0.954812	na	Hypothetical protein.
Os01g0342500	429.388	-0.45195	0.242704	-1.86214	0.0625832	0.111709	Hypothetical conserved gene.
Os01g0342750	40.6142	-0.230675	0.487876	-0.472814	0.636346	0.7319	Hypothetical conserved gene.
Os01g0342800	46.1893	0.708236	0.226403	3.12821	0.00175873	0.00468373	Similar to UPF0631 protein.
Os01g0342900	1.78365	-2.57237	1.39291	-1.84675	0.0647833	0.114997	Similar to Adenosine monophosphate binding protein 1 AMPBP1.
Os01g0343001	2.61651	0.271019	0.927938	0.292065	0.770237	0.840434	Hypothetical gene.
Os01g0343200	379.014	-0.368965	0.0824125	-4.47706	7.56792e-06	2.95182e-05	Similar to Importin alpha-1b subunit.
Os01g0343300	225.249	0.337544	0.183893	1.83555	0.0664244	0.117418	GATA transcription factor, Tolerance to abiotic stresses (salinity, drought, and ABA), Seed development	OsGATA8
Os01g0343350	0.586997	1.55805	2.32838	0.669156	0.503396	na	Hypothetical protein.
Os01g0343500	403.966	1.74595	0.170197	10.2584	1.08466e-24	2.30386e-23	Similar to TPR repeat.
Os01g0343780	0.368448	-0.478872	2.81017	-0.170406	0.864691	na	Hypothetical gene.
Os01g0344620	1.49224	-1.32372	1.38355	-0.956757	0.33869	0.452247	Hypothetical gene.
Os01g0346250	46.374	1.44863	0.28426	5.09614	3.46648e-07	1.60133e-06	Conserved hypothetical protein.
Os01g0346400	53.6629	1.70601	0.225577	7.56286	3.9429e-14	3.7086e-13	Conserved hypothetical protein.
Os01g0346600	21.276	-0.26271	0.329273	-0.797847	0.424959	0.540007	Conserved hypothetical protein.
Os01g0346700	309.537	-1.5753	0.18134	-8.68699	3.72157e-18	4.81119e-17	Conserved hypothetical protein.
Os01g0347000	0.142227	-1.18327	4.78121	-0.247484	0.804533	na	Similar to PROPYZAMIDE-HTPERSENSITIVE 1.
Os01g0347100	102.995	-0.450821	0.183027	-2.46314	0.0137725	0.0298839	Protein of unknown function DUF1399 family protein.
Os01g0347200	57.2597	0.655214	0.230352	2.84441	0.00444936	0.0108711	Conserved hypothetical protein.
Os01g0347300	5.58708	-0.429511	0.596769	-0.719727	0.471693	0.585467	Conserved hypothetical protein.
Os01g0347600	0.0801643	0	4.78482	0	1	na	Ervatamin B (EC 3.4.22.-) (ERV-B).
Os01g0348600	1347.34	-0.0793625	0.0916612	-0.865824	0.386587	0.502125	Similar to MFP2 (Fatty acid multifunctional protein) (AtMFP2).
Os01g0348700	788.211	1.22376	0.135844	9.00858	2.08746e-19	2.993e-18	Similar to 60S ribosomal protein L23a (L25).
Os01g0348900	3.35836	0.242474	1.82319	0.132995	0.894198	0.929683	Jacalin-related mannose-binding lectin, Salinity tolerance, Resistance to M. oryzae	OsJRL, OsMBL1
Os01g0349000	2.33601	-2.07793	1.11139	-1.86967	0.0615298	0.110064	Conserved hypothetical protein.
Os01g0349400	351.893	-0.0114396	0.136603	-0.083743	0.933261	0.955792	Similar to Serine/threonine protein phosphatase PP1 (EC 3.1.3.16) (Fragment).
Os01g0349600	310.508	0.746528	0.173963	4.2913	1.77631e-05	6.55552e-05	Hypothetical protein.
Os01g0349800	58.6346	2.17691	0.279377	7.792	6.59558e-15	6.61876e-14	Similar to Cytochrome P450.
Os01g0350000	98.9971	1.69206	0.2027	8.34761	6.96587e-17	8.2441e-16	Transferase family protein.
Os01g0350100	0.105706	-0.478868	4.78482	-0.100081	0.92028	na	Hypothetical protein.
Os01g0350300	0.0996868	-0.478868	4.78482	-0.100081	0.92028	na	Disease resistance protein domain containing protein.
Os01g0350900	931.784	-0.767163	0.0666164	-11.5161	1.09422e-30	3.6062e-29	Similar to VIP2 protein.
Os01g0351100	57.877	0.367988	0.227331	1.61873	0.105505	0.173787	Similar to Poly.
Os01g0351200	65.5059	0.825734	0.222176	3.71658	0.000201935	0.000634895	Similar to Poly.
Os01g0351300	487.197	-0.0648846	0.096159	-0.674764	0.499826	0.612074	Exocyst complex subunit Sec15-like family protein.
Os01g0351800	6.76643	-0.468358	0.568439	-0.823937	0.409976	0.525731	2OG-Fe(II) oxygenase domain containing protein.
Os01g0352100	52.7809	1.56931	0.35542	4.41536	1.00844e-05	3.86431e-05	2OG-Fe(II) oxygenase domain containing protein.
Os01g0352200	0.0532019	0	4.78482	0	1	na	Hypothetical protein.
Os01g0353400	0.0944085	-0.478868	4.78482	-0.100081	0.92028	na	Glutathione S-transferase, Tolerance to salinity and oxidative stress, ROS-scavenging activity	OsGST4
Os01g0353600	0.246208	0	4.06356	0	1	na	Similar to AP-3 complex subunit sigma-2.
Os01g0353900	182.863	0.112632	0.134079	0.84004	0.400886	0.516792	Similar to cDNA clone:J023055K12, full insert sequence.
Os01g0354175	1.04535	-2.84354	1.88474	-1.50871	0.131372	0.208966	Hypothetical protein.
Os01g0354200	19.1347	-0.441067	0.303473	-1.4534	0.146114	0.228546	Similar to Sterol C-14 reductase.
Os01g0354450	2.83277	1.83489	0.925127	1.98339	0.0473235	0.088019	Similar to ATP binding protein.
Os01g0354700	56.0304	0.0697627	0.230998	0.302006	0.762648	0.834109	Pre-mRNA cleavage complex II Clp1 domain containing protein.
Os01g0355100	31.0743	1.85701	0.335634	5.53284	3.15079e-08	1.65445e-07	Pentatricopeptide repeat domain containing protein.
Os01g0355175	0.0441199	0	4.78482	0	1	na	Hypothetical protein.
Os01g0355400	0.0509404	0.963811	4.78482	0.201431	0.840362	na	Similar to BPM3; protein binding.
Os01g0355500	387.658	0.215454	0.0918776	2.34501	0.0190263	0.0397809	Hypothetical conserved gene.
Os01g0355600	701.099	-0.0248136	0.0822192	-0.301798	0.762806	0.834252	Galactose-binding like domain containing protein.
Os01g0355700	0.921862	2.7921	1.75869	1.58761	0.112375	0.183224	NB-ARC domain containing protein.
Os01g0355800	45.0188	1.03798	0.242032	4.28862	1.79783e-05	6.63083e-05	Similar to Esterase PIR7A.
Os01g0355900	501.155	0.2006	0.0910786	2.2025	0.0276302	0.0552195	SUMO protease, Ortholog of AtEsd4, Flowering time, Plant height	OsELS1, OsELS1.1
Os01g0356400	4673.44	-1.17012	0.122342	-9.56429	1.12973e-21	1.93462e-20	Similar to multidrug resistance protein ABC transporter family.
Os01g0356500	96.5175	-1.25518	0.149454	-8.3984	4.52609e-17	5.4324e-16	Thiamin pyrophosphokinase, eukaryotic domain containing protein.
Os01g0356900	2.52556	2.56585	2.03447	1.26119	0.207241	0.30481	Similar to Extensin-like protein.
Os01g0356951	0.0801643	0	4.78482	0	1	na	Putative long noncoding RNA, Regulation of panicle architecture	ESP
Os01g0357100	3290.95	1.7626	0.176319	9.99665	1.57647e-23	3.0636e-22	Ferredoxin-nitrite reductase, Nitrate reduction (assimilation), Determination of regeneration ability	NiR, OsNiR, PSR1
Os01g0357150	17.2576	1.20591	0.394833	3.05422	0.0022565	0.00588069	Hypothetical protein.
Os01g0357200	4.5328	1.54313	0.846241	1.82351	0.0682257	0.120103	Sterol-binding domain containing protein.
Os01g0357800	1120.93	0.942902	0.10323	9.13399	6.60181e-20	9.78703e-19	Pentatricopeptide repeat domain containing protein.
Os01g0357900	47.0043	-1.14104	0.280484	-4.0681	4.73979e-05	0.000164381	Similar to RALF.
Os01g0358100	1.6816	-4.66766	1.53923	-3.03246	0.00242573	0.00628038	Rapid ALkalinization Factor family protein.
Os01g0358300	867.413	1.02405	0.124567	8.22086	2.02043e-16	2.31105e-15	Tetratricopeptide-like helical domain containing protein.
Os01g0358400	646.18	0.89511	0.15446	5.7951	6.82812e-09	3.87453e-08	Similar to 40S ribosomal protein S4.
Os01g0358551	1.76894	-2.206	1.56765	-1.4072	0.159368	0.245704	Conserved hypothetical protein.
Os01g0358700	0.129011	0	4.78482	0	1	na	Similar to Powdery mildew resistance protein PM3b.
Os01g0358800	0.379024	1.93814	2.60786	0.74319	0.457367	na	Similar to N-acetyltransferase.
Os01g0359400	586.645	0.357723	0.108133	3.30816	0.000939105	0.00263945	NB-ARC domain containing protein.
Os01g0359600	325.091	0.982244	0.10031	9.79209	1.21748e-22	2.23159e-21	Disease resistance protein domain containing protein.
Os01g0359800	41.1935	1.75141	0.259291	6.75462	1.43215e-11	1.07119e-10	Similar to NB-ARC domain containing protein.
Os01g0360100	33.7225	0.0394139	0.251246	0.156874	0.875344	0.917216	Similar to Powdery mildew resistance protein pm3f (Fragment).
Os01g0360150	2.24872	0.616636	1.40906	0.437622	0.661661	0.752686	Hypothetical protein.
Os01g0360200	2486.44	1.41869	0.123703	11.4685	1.89857e-30	6.15459e-29	NADPH oxidase, Disease resistance	Os rbohB, OsRbohB
Os01g0360333	7.49985	0.55622	0.736163	0.755567	0.449909	0.564244	Hypothetical protein.
Os01g0360600	597.319	0.473704	0.111063	4.2652	1.99722e-05	7.31084e-05	Dephospho-CoA kinase family protein.
Os01g0361000	2954.01	0.106924	0.0818808	1.30585	0.191604	0.286054	Conserved hypothetical protein.
Os01g0361500	1278.58	-1.42508	0.0729196	-19.5432	4.71372e-85	2.64093e-82	Phospholipid/glycerol acyltransferase domain containing protein.
Os01g0361700	0.833349	-0.731631	1.90747	-0.383561	0.701304	0.785357	Conserved hypothetical protein.
Os01g0361800	253.319	-1.30234	0.126759	-10.2741	9.21732e-25	1.96482e-23	Hypothetical conserved gene.
Os01g0362000	103.746	0.424917	0.143949	2.95186	0.00315863	0.00797689	Conserved hypothetical protein.
Os01g0362100	4314.07	-1.91866	0.154786	-12.3956	2.76183e-35	1.22403e-33	Esterase/lipase/thioesterase domain containing protein.
Os01g0362400	69.2325	-0.115442	0.19147	-0.602922	0.546561	0.654392	Conserved hypothetical protein.
Os01g0362533	42.5885	1.36876	0.254517	5.37785	7.53795e-08	3.78991e-07	Conserved hypothetical protein.
Os01g0362800	14.4475	0.423284	0.391081	1.08234	0.279099	0.38785	Conserved hypothetical protein.
Os01g0363300	86.5047	-1.27272	0.200518	-6.34716	2.19332e-10	1.4502e-09	Uncharacterised protein family UPF0497, trans-membrane plant subgroup domain containing protein.
Os01g0363500	531.853	0.390844	0.11626	3.3618	0.000774371	0.00221417	Similar to predicted protein.
Os01g0363600	37.2531	0.327075	0.282531	1.15766	0.247003	0.351582	Similar to hydroxyethylthiazole kinase family protein.
Os01g0363900	666.226	0.297421	0.101875	2.91946	0.00350636	0.00877668	Ortholog of Arabidopsis HASTY (HST) and human exportin-5 (XPO5), Xpo1 domain protein, Regulation of miRNA accumulation and crown root development	CRD1
Os01g0363950	0.24905	-1.63633	4.75662	-0.344011	0.730838	na	Hypothetical gene.
Os01g0364000	117.409	-0.139722	0.161254	-0.86647	0.386233	0.501697	Hypothetical gene.
Os01g0364100	7.69923	1.96303	0.741229	2.64835	0.00808865	0.0186132	Similar to OSIGBa0145M07.8 protein.
Os01g0364400	316.639	2.30943	0.154115	14.985	9.1978e-51	9.93162e-49	Protein kinase, catalytic domain domain containing protein.
Os01g0364412	0.0645056	0	4.78482	0	1	na	Non-protein coding transcript.
Os01g0364800	37.438	-0.0304094	0.433013	-0.0702273	0.944013	0.963547	Protein kinase, catalytic domain domain containing protein.
Os01g0364900	2.88791	-0.547897	0.706344	-0.77568	0.437938	0.552685	Conserved hypothetical protein.
Os01g0365000	2.0587	1.9298	1.40257	1.3759	0.168852	0.257851	Protein kinase, catalytic domain domain containing protein.
Os01g0366100	337.656	0.493372	0.121432	4.06295	4.84569e-05	0.000167819	Similar to cDNA clone:J023120H23, full insert sequence.
Os01g0366300	40.9679	0.765617	0.261583	2.92686	0.00342407	0.00858954	GnK2 domain containing receptor-like kinase-1, Response to drought in a tolerant genotype Nagina 22	Gnk2RLK-1
Os01g0366400	0.151537	0	4.78482	0	1	na	Hypothetical protein.
Os01g0367100	478.429	0.998907	0.120783	8.27026	1.33672e-16	1.54808e-15	Chloroplast-localized UDP-glucose epimerase (UGE), Galactolipid biosynthesis for chloroplast membranes, Photosynthetic capability and carbon assimilate homeostasis	PHD1
Os01g0367201	0.72145	-1.4266	1.90945	-0.747128	0.454986	0.569097	Non-protein coding transcript.
Os01g0367300	1211.55	-0.167437	0.0665865	-2.51457	0.0119176	0.0262485	Nucleotide-binding, alpha-beta plait domain containing protein.
Os01g0367400	245.063	1.18201	0.177882	6.64489	3.0345e-11	2.19987e-10	Conserved hypothetical protein.
Os01g0367450	0.495094	1.40832	2.6899	0.523558	0.600586	na	Non-protein coding transcript.
Os01g0367700	697.85	0.181087	0.0758122	2.38862	0.0169118	0.0358188	Similar to Cyclin-dependent protein kinase-like protein.
Os01g0367900	1386.75	-0.759635	0.0666236	-11.4019	4.09172e-30	1.29669e-28	Similar to Possible global transcription activator SNF2L1 (SWI/SNF related matrix associated actin dependent regulator of chromatin subfamily A member 1).
Os01g0368000	26.5612	-0.903289	0.324017	-2.78778	0.00530702	0.0127611	Similar to cDNA clone:J023132I08, full insert sequence.
Os01g0368700	11.0987	0.762817	0.594091	1.28401	0.199139	0.295175	Protein of unknown function DUF679 domain containing protein.
Os01g0368900	191.282	4.57434	0.35087	13.0371	7.52458e-39	4.06985e-37	Glutaredoxin (Grx) family protein, Arsenic (As) stress response, Drought tolerance	OsGrx_C7
Os01g0369000	2031.43	-0.582659	0.0722054	-8.06946	7.06074e-16	7.69683e-15	Component of cullin-RING E3 ubiquitin ligase (CRL) complex, Salt/drought stress response	OsCUL1-1
Os01g0369200	26.5888	1.27096	0.361532	3.51547	0.000438972	0.0013088	Component of cullin-RING E3 ubiquitin ligase (CRL) complex, Salt/drought stress response, Cold stress response	OsCUL1-3
Os01g0369300	3.11662	2.95936	1.3069	2.26441	0.0235486	0.0479696	Potassium uptake protein, kup domain containing protein.
Os01g0369366	0.250825	0.242473	3.40254	0.0712623	0.943189	na	Hypothetical protein.
Os01g0369500	4.97235	1.57251	1.61803	0.971867	0.331117	0.444175	C2 calcium-dependent membrane targeting domain containing protein.
Os01g0369600	357.081	0.241111	0.12986	1.85669	0.063355	0.112887	Conserved hypothetical protein.
Os01g0369700	308.425	-0.916339	0.243991	-3.75563	0.000172908	0.000550479	Similar to Glutathione S-transferase GST 8 (EC 2.5.1.18).
Os01g0369800	1.87034	-1.90059	1.30115	-1.4607	0.144097	0.225903	Hypothetical protein.
Os01g0369900	177.748	-0.193927	0.302625	-0.640815	0.521643	0.631999	Similar to 12-oxo-phytodienoic acid reductase6.
Os01g0369950	0.970626	-1.05448	1.65411	-0.637491	0.523805	0.63399	Hypothetical gene.
Os01g0370000	2.26973	-0.341619	1.00575	-0.339668	0.734107	0.811079	NADH:flavin oxidoreductase/NADH oxidase, N-terminal domain containing protein.
Os01g0370200	0.371094	0.242473	3.10689	0.0780437	0.937793	na	Similar to Glutathione-S-transferase 19E50.
Os01g0370900	3.13013	-2.80303	1.14365	-2.45094	0.0142483	0.0307724	Similar to Glutathione transferase.
Os01g0371200	271.993	-1.52174	0.187286	-8.12522	4.46535e-16	4.9457e-15	Similar to Glutathione-S-transferase 19E50.
Os01g0371300	1.50409	-1.88786	1.47289	-1.28174	0.199934	0.296139	Hypothetical protein.
Os01g0371400	1.11877	-1.36564	1.58123	-0.863658	0.387776	0.503175	Similar to Glutathione s-transferase gstf2.
Os01g0371500	5.58216	1.68888	0.936119	1.80413	0.0712108	0.124611	Similar to Glutathione-S-transferase 19E50.
Os01g0372100	15.7154	-2.51704	0.421665	-5.96929	2.38294e-09	1.42029e-08	Hypothetical gene.
Os01g0372350	82.3588	-0.399491	0.153122	-2.60897	0.00908159	0.0206248	Conserved hypothetical protein.
Os01g0372400	29.5071	0.693597	0.286984	2.41685	0.0156555	0.033461	Glutathione S-transferase, C-terminal-like domain containing protein.
Os01g0372450	0.582421	-1.10096	1.71688	-0.641256	0.521356	na	Hypothetical protein.
Os01g0372700	1885.75	0.106119	0.05614	1.89025	0.0587245	0.105747	Similar to Asparaginyl-tRNA synthetase, cytoplasmic 1 (EC 6.1.1.22) (Asparagine-- tRNA ligase 1) (AsnRS 1).
Os01g0372866	6.17404	-0.80912	0.954614	-0.847589	0.396667	0.51236	Hypothetical gene.
Os01g0373400	102.445	-0.720777	0.203391	-3.5438	0.000394405	0.00118453	Homeodomain-like containing protein.
Os01g0373500	0.245408	0.0976786	4.77305	0.0204646	0.983673	na	Protein of unknown function DUF594 domain containing protein.
Os01g0373700	12.5549	-0.790153	1.20021	-0.658344	0.510317	0.622187	Conserved hypothetical protein.
Os01g0373800	7.53868	0.990383	1.68119	0.589096	0.555797	0.662512	Non-protein coding transcript.
Os01g0374000	0.250505	-1.92812	4.74175	-0.406625	0.684283	na	Similar to Glutathione S-transferase I (EC 2.5.1.18) (GST-I) (GST-29) (GST class- phi).
Os01g0374200	26.3687	2.24444	0.323617	6.93548	4.04833e-12	3.17851e-11	Pentatricopeptide repeat domain containing protein.
Os01g0374501	0.100645	0	4.78482	0	1	na	Similar to mTERF family protein.
Os01g0374600	0.604607	0	2.3362	0	1	na	Similar to Laccase-21.
Os01g0374900	186.209	0.284788	0.119682	2.37953	0.0173346	0.0365941	Zinc finger, RING/FYVE/PHD-type domain containing protein.
Os01g0375000	631.477	0.543399	0.128865	4.21681	2.47778e-05	8.94097e-05	GTP1/OBG domain containing protein.
Os01g0375100	345.091	0.618799	0.0859276	7.20139	5.96014e-13	5.01503e-12	Similar to DnAJ-like protein slr0093.
Os01g0375200	180.573	-0.263961	0.205438	-1.28487	0.198839	0.294827	Similar to shikimate biosynthesis protein aroDE.
Os01g0375500	25.2218	1.05291	0.370328	2.84318	0.00446653	0.010907	Similar to Shikimate biosynthesis protein aroDE.
Os01g0376200	56.525	-0.284113	0.209317	-1.35733	0.174676	0.265312	Non-protein coding transcript.
Os01g0376600	0.228897	-0.478868	4.78482	-0.100081	0.92028	na	Hypothetical conserved gene.
Os01g0376700	1007.94	-0.466189	0.141703	-3.28989	0.00100226	0.00280079	Similar to Sucrose-phosphatase (EC 3.1.3.24).
Os01g0377000	1.21206	0.961624	1.8463	0.520838	0.60248	0.702838	Cytochrome P450 family protein.
Os01g0377250	0.264588	1.63393	4.01794	0.406658	0.684259	na	Similar to Cytochrome P450 CYP71K15.
Os01g0377500	583.405	-0.695167	0.0742695	-9.36006	7.96878e-21	1.27836e-19	Similar to Ania-6a type cyclin.
Os01g0377700	665.778	-0.165558	0.0899852	-1.83983	0.0657932	0.11647	Similar to NPL4 family protein.
Os01g0378100	1.64703	-3.15955	1.46169	-2.16157	0.0306511	0.0605195	Plant peroxidase domain containing protein.
Os01g0379101	22.7714	1.7555	0.367535	4.77642	1.78443e-06	7.5394e-06	Conserved hypothetical protein.
Os01g0379400	174.563	-0.105708	0.139823	-0.756014	0.449641	0.564015	Cyclin-like F-box domain containing protein.
Os01g0382000	2611.89	1.59759	0.544471	2.9342	0.00334408	0.00840733	Similar to Pathogenesis-related protein PRB1-2 precursor.
Os01g0382400	273.426	4.42921	0.45704	9.69109	3.28996e-22	5.85334e-21	Similar to Pathogenesis-related protein PRB1-2 precursor.
Os01g0382450	10.0361	-6.87396	1.0712	-6.41706	1.38928e-10	9.40782e-10	Similar to Kinesin heavy chain (Fragment).
Os01g0382700	991.211	1.44794	0.129612	11.1713	5.6351e-29	1.62923e-27	Similar to stress regulated protein.
Os01g0382900	35.84	-0.791864	0.387018	-2.04607	0.0407499	0.0773576	Conserved hypothetical protein.
Os01g0383100	2.05659	0	4.78482	0	1	1	Hypothetical conserved gene.
Os01g0383700	3605.44	-0.498066	0.0892658	-5.57958	2.41099e-08	1.28416e-07	Similar to LEC14B protein.
Os01g0383900	69.06	0.289539	0.219005	1.32207	0.186146	0.279586	Homologue of nucleoporin protein Nup98, Target of the M. oryzae avirulence effector AvrPiz-t, Basal resistance against M. oryzae	APIP12
Os01g0384300	61.4656	0.347682	0.20705	1.67922	0.0931092	0.156397	Similar to RKF3 (RECEPTOR-LIKE KINASE IN IN FLOWERS 3); kinase.
Os01g0384450	0.230246	1.64663	4.74415	0.347086	0.728527	na	Similar to H0124E07.4 protein.
Os01g0384800	165.6	1.75635	0.230709	7.61284	2.68148e-14	2.55041e-13	Conserved hypothetical protein.
Os01g0384901	0.0574186	0	4.78482	0	1	na	Hypothetical gene.
Os01g0385000	0.108653	-1.31068	4.77633	-0.274411	0.783769	na	Conserved hypothetical protein.
Os01g0385400	7.93003	-0.713931	0.56635	-1.26058	0.20746	0.305102	C4-dicarboxylate transporter/malic acid transport protein family protein.
Os01g0386500	0.317916	-0.47887	3.84393	-0.124578	0.900858	na	Conserved hypothetical protein.
Os01g0386600	7.14169	-0.461342	0.599203	-0.769925	0.441344	0.555826	TGF-beta receptor, type I/II extracellular region family protein.
Os01g0386700	2887	0.00404278	0.100613	0.0401816	0.967948	0.980162	Similar to BSK1 (BR-SIGNALING KINASE 1); ATP binding / binding / kinase/ protein kinase/ protein tyrosine kinase.
Os01g0387133	10.6099	2.32593	0.669332	3.475	0.000510861	0.00150461	Hypothetical gene.
Os01g0387865	0.0437908	0	4.78482	0	1	na	Hypothetical conserved gene.
Os01g0388000	2.86074	-0.156599	1.21955	-0.128407	0.897827	0.931914	Similar to Cytochrome P450 monooxygenase CYP72A5 (Fragment).
Os01g0388101	0.590788	0	2.13331	0	1	na	Similar to Cytochrome P450 monooxygenase.
Os01g0388200	31.3707	-0.0297329	0.314416	-0.0945653	0.92466	0.949743	Conserved hypothetical protein.
Os01g0388500	464.709	0.185983	0.130532	1.42481	0.154213	0.238935	Similar to Fibronectin, type III-like fold.
Os01g0388700	2.29662	0.0643149	0.976673	0.0658511	0.947496	0.966004	Protein of unknown function DUF679 family protein.
Os01g0389200	1.17572	0.296462	1.88598	0.157192	0.875093	0.917127	Protein of unknown function DUF679 family protein.
Os01g0389700	200.939	-0.194484	0.222801	-0.872906	0.382715	0.498151	Protein of unknown function DUF679 family protein.
Os01g0390300	372.516	-1.44198	0.129018	-11.1766	5.30777e-29	1.53615e-27	Nucleic acid-binding, OB-fold domain containing protein.
Os01g0390400	964.896	-1.06476	0.0761201	-13.9879	1.8476e-44	1.44756e-42	Similar to Met-10+ like family protein.
Os01g0390600	115.829	0.830235	0.143883	5.77021	7.91711e-09	4.45585e-08	Pentatricopeptide repeat domain containing protein.
Os01g0390900	489.185	-0.917644	0.117361	-7.81896	5.32631e-15	5.38518e-14	Similar to Dual-specificity protein phosphatase-like protein.
Os01g0391100	170.615	0.577301	0.127844	4.51568	6.31131e-06	2.48909e-05	Hypothetical gene.
Os01g0391500	377.292	0.251863	0.0845994	2.97712	0.00290967	0.00740739	Hypothetical conserved gene.
Os01g0391600	28.4636	-0.171095	0.304666	-0.561581	0.574402	0.678614	Conserved hypothetical protein.
Os01g0391800	32.4391	0.581042	0.297891	1.95052	0.0511144	0.0940449	Conserved hypothetical protein.
Os01g0392100	260.97	-0.249672	0.107657	-2.31915	0.020387	0.0422363	Conserved hypothetical protein.
Os01g0392600	27.9863	1.55258	0.357437	4.34366	1.40131e-05	5.25851e-05	Conserved hypothetical protein.
Os01g0392800	481.963	0.590168	0.0861802	6.84807	7.48519e-12	5.72259e-11	Similar to DET1-like protein.
Os01g0393000	682.285	0.998108	0.129265	7.72141	1.15048e-14	1.13421e-13	Conserved hypothetical protein.
Os01g0393100	0.141908	-0.478868	4.78482	-0.100081	0.92028	na	Similar to CUC2.
Os01g0393300	0.0474433	0	4.78482	0	1	na	Similar to H0306B06.1 protein.
Os01g0393400	2.86641	0.54181	1.16394	0.465498	0.641575	0.736183	Similar to MDR-like ABC transporter.
Os01g0495701	6.41702	3.39477	0.940141	3.61092	0.000305118	0.000932117	Hypothetical conserved gene.
Os01g0495900	2250.02	1.56031	0.10996	14.1897	1.06073e-45	8.97358e-44	Chloroplast RNA splicing and ribosome maturation (CRM) domain containing protein, Splicing of group IIA and group IIB introns, Regulation of chloroplast development	OsCAF1
Os01g0496900	288.812	-0.491713	0.105417	-4.66447	3.0941e-06	1.26761e-05	Conserved hypothetical protein.
Os01g0497400	0.0452684	0	4.78482	0	1	na	Annexin domain containing protein.
Os01g0498200	1867.18	-1.15779	0.116635	-9.92659	3.18973e-23	6.09498e-22	Conserved hypothetical protein.
Os01g0498300	14.9397	-1.12614	0.525225	-2.1441	0.0320247	0.0628764	Glycosyltransferase AER61, uncharacterized domain containing protein.
Os01g0498802	0.348802	-0.852401	3.72981	-0.228538	0.819228	na	Non-protein coding transcript.
Os01g0499300	423.807	0.103244	0.0911371	1.13285	0.257279	0.363241	Mov34/MPN/PAD-1 family protein.
Os01g0500100	4.20847	0.184318	1.21123	0.152175	0.879049	0.919785	Conserved hypothetical protein.
Os01g0500400	13.2605	0.253891	0.401199	0.632831	0.526844	0.636457	Conserved hypothetical protein.
Os01g0500500	403.544	-0.0198734	0.0945117	-0.210274	0.833454	0.887523	Hypothetical conserved gene.
Os01g0500600	467.484	0.768503	0.106782	7.19693	6.1583e-13	5.17444e-12	Hypothetical protein.
Os01g0500750	41.7416	-2.9792	0.295357	-10.0868	6.32171e-24	1.27007e-22	Non-protein coding transcript.
Os01g0500825	17.4697	0.164782	0.356674	0.461997	0.644083	0.738176	Conserved hypothetical protein.
Os01g0500900	346.542	0.815897	0.12461	6.54762	5.84625e-11	4.09238e-10	Rossmann-like alpha/beta/alpha sandwich fold domain containing protein.
Os01g0501000	199.753	-0.120941	0.117477	-1.02949	0.303249	0.414676	Conserved hypothetical protein.
Os01g0501700	3380.12	0.580467	0.0802179	7.23613	4.61672e-13	3.93481e-12	Similar to TATC (CpTatC).
Os01g0501800	35853.3	1.97066	0.17657	11.1608	6.34503e-29	1.8239e-27	Similar to Photosystem II oxygen-evolving complex protein 1 (Fragment).
Os01g0502400	656.74	-0.00334845	0.0814325	-0.0411193	0.967201	0.979549	2OG-Fe(II) oxygenase domain containing protein.
Os01g0502700	14.5213	-1.27464	0.382202	-3.335	0.000852989	0.00241686	Similar to Histone H2A.
Os01g0502800	459.188	0.235317	0.110749	2.12477	0.0336058	0.0655299	RNA recognition motif domain domain containing protein.
Os01g0502900	99.7258	0.591569	0.194887	3.03545	0.00240178	0.00622162	Similar to Histone H2B.2.
Os01g0503400	334.697	0.737105	0.237447	3.1043	0.0019073	0.00504413	Similar to (Rice Genome Annotation Project) metal transporter Nramp6.
Os01g0504100	487.386	-0.700656	0.187774	-3.73139	0.000190428	0.000601715	Protein of unknown function DUF250 domain containing protein.
Os01g0504500	168.512	-1.19039	0.189152	-6.29329	3.10809e-10	2.02084e-09	Similar to Transparent testa 12 protein.
Os01g0504950	7.47318	1.23898	0.606652	2.04233	0.041119	0.0779835	Hypothetical gene.
Os01g0505400	1500.04	0.622576	0.0788776	7.89294	2.9516e-15	3.05596e-14	Similar to 2-hydroxyphytanoyl-CoA lyase.
Os01g0505500	31.3881	1.51735	0.328888	4.61358	3.95797e-06	1.60032e-05	Pentatricopeptide repeat domain containing protein.
Os01g0505600	1.34607	-1.38819	1.42499	-0.974173	0.329971	0.442954	EF-Hand type domain containing protein.
Os01g0505700	223.542	0.306102	0.145324	2.10634	0.0351748	0.0681108	Conserved hypothetical protein.
Os01g0505866	1.56027	-0.944617	1.0609	-0.890389	0.373257	0.488387	Hypothetical gene.
Os01g0506100	122.709	0.103879	0.121346	0.856051	0.391969	0.507314	Pentatricopeptide repeat domain containing protein.
Os01g0506200	228.321	-0.443651	0.110536	-4.01363	5.97908e-05	0.000204236	Tetratricopeptide-like helical domain containing protein.
Os01g0507000	494.194	-1.01163	0.163517	-6.1867	6.14361e-10	3.88973e-09	Non-protein coding transcript.
Os01g0507300	307.993	0.070313	0.117246	0.599704	0.548704	0.656311	Protein of unknown function DUF92, transmembrane family protein.
Os01g0507500	385.777	-0.488591	0.0962898	-5.07418	3.89178e-07	1.78807e-06	Transcription elognation factor Eaf, N-terminal domain containing protein.
Os01g0507700	648.69	-0.633516	0.106483	-5.94945	2.69053e-09	1.59402e-08	Heavy metal transport/detoxification protein domain containing protein.
Os01g0507900	1304.15	1.26502	0.0942651	13.4198	4.6305e-41	2.88256e-39	Similar to NClpP3 (ATP-dependent Clp protease proteolytic subunit ClpP3).
Os01g0508000	155.642	-1.31517	0.207515	-6.33773	2.33169e-10	1.53622e-09	Similar to Beta-glucosidase.
Os01g0508100	2.17895	-1.33932	1.13721	-1.17772	0.238907	0.342099	Ferritin/ribonucleotide reductase-like family protein.
Os01g0508300	74.6098	-0.208327	0.172513	-1.2076	0.227201	0.328905	Conserved hypothetical protein.
Os01g0508500	25.0866	1.12064	0.431746	2.5956	0.00944252	0.0213514	Conserved hypothetical protein.
Os01g0509700	42.052	-0.332523	0.248157	-1.33997	0.180255	0.272363	Conserved hypothetical protein.
Os01g0509800	0.854424	2.25401	2.21991	1.01536	0.309933	0.42171	Similar to Anther-specific proline-rich protein APG.
Os01g0509900	4.23184	0.733554	1.0332	0.709981	0.477716	0.591104	F-box domain, Skp2-like domain containing protein.
Os01g0510100	1277.08	-0.615445	0.084539	-7.28001	3.338e-13	2.87801e-12	Mitogen activated protein kinase kinase, MAPK kinase 6, Low-temperature response, Regulation of cold stress tolerance, Abiotic stress signaling, UV induced regulation of genes in phytoalexins biosynthesis	OsMKK6, OsMEK1
Os01g0510200	46.8305	-0.111193	0.92555	-0.120137	0.904375	0.936284	Conserved hypothetical protein.
Os01g0510500	387.338	-0.0448758	0.0791366	-0.567068	0.570668	0.675307	Conserved hypothetical protein.
Os01g0510600	1164.13	1.66231	0.127402	13.0478	6.54108e-39	3.577e-37	Homolog of fluorescent (FLU) in Arabidopsis thaliana, Tetratricopeptide repeat (TPR)-containing protein, Regulation of chlorophyll biosynthesis	OsFLU1, OXP
Os01g0510701	40.1119	0.452057	0.230174	1.96398	0.0495326	0.0914918	Hypothetical conserved gene.
Os01g0510800	908.839	-0.266053	0.0672345	-3.9571	7.58659e-05	0.000254809	Histone-fold domain containing protein.
Os01g0510901	0.651426	-2.88064	2.32228	-1.24044	0.214814	na	Conserved hypothetical protein.
Os01g0511000	23.8237	-0.00288691	0.433407	-0.00666096	0.994685	0.998823	Similar to LOB domain protein 40.
Os01g0511100	289.233	-1.34622	0.256621	-5.24595	1.55479e-07	7.51065e-07	UspA domain containing protein.
Os01g0511200	421.915	0.699987	0.109405	6.39815	1.57269e-10	1.05775e-09	Conserved hypothetical protein.
Os01g0511300	476.759	-0.499963	0.0829786	-6.0252	1.68897e-09	1.02226e-08	Proteasome component region PCI domain containing protein.
Os01g0511600	1931.71	1.2624	0.135021	9.34969	8.79068e-21	1.40566e-19	Similar to lrgB-like family protein.
Os01g0511700	209.18	0.109843	0.108675	1.01075	0.312138	0.424057	Conserved hypothetical protein.
Os01g0511800	0.995661	-1.79931	1.73882	-1.03479	0.300769	0.411815	Conserved hypothetical protein.
Os01g0512100	532.099	-1.01652	0.0851529	-11.9376	7.53858e-33	2.8662e-31	Similar to Chaperone protein dnaJ 15 (Protein ALTERED RESPONSE TO GRAVITY) (AtARG1) (AtJ15) (AtDjB15).
Os01g0512200	228.236	0.585029	0.123736	4.72805	2.26691e-06	9.45682e-06	Armadillo-type fold domain containing protein.
Os01g0512400	2.4206	0.218371	0.971577	0.224759	0.822167	0.879224	Conserved hypothetical protein.
Os01g0513100	149.892	-0.389461	0.187361	-2.07867	0.0376475	0.0722184	Similar to Protein phosphatase 2C ABI2.
Os01g0513200	267.048	-0.541217	0.0977765	-5.53524	3.10797e-08	1.63477e-07	Hypothetical conserved gene.
Os01g0513400	482.734	-0.427758	0.112237	-3.81119	0.000138299	0.000446422	Protein of unknown function DUF789 family protein.
Os01g0513500	88.5842	0.936504	0.193216	4.84692	1.25395e-06	5.40417e-06	Hypothetical gene.
Os01g0513700	275.438	-0.199535	0.126646	-1.57553	0.115134	0.18687	Similar to trafficking protein particle complex subunit 1.
Os01g0513800	459.167	0.336541	0.117975	2.85264	0.00433574	0.0106243	Similar to Brix domain containing protein 1 homolog.
Os01g0513850	2.60672	-1.67622	1.18679	-1.4124	0.157831	0.243753	Hypothetical protein.
Os01g0513900	2.69475	0.204803	1.17871	0.173751	0.862061	0.907796	Similar to Kinesin heavy chain (Fragment).
Os01g0514000	241.127	0.497179	0.11683	4.25558	2.08508e-05	7.60524e-05	Similar to 50S ribosomal protein L24e.
Os01g0514300	516.43	-0.0923038	0.0853847	-1.08103	0.279682	0.388532	Armadillo-type fold domain containing protein.
Os01g0514450	9.75191	2.87512	0.58536	4.91171	9.02836e-07	3.96053e-06	Pentatricopeptide repeat domain containing protein.
Os01g0514600	2.73344	-1.37341	1.07882	-1.27306	0.202995	0.299902	Similar to Fimbrin 1 (AtFIM1).
Os01g0514700	35.1114	0.30632	0.233722	1.31062	0.189987	0.284177	Serine/threonine protein kinase-related domain containing protein.
Os01g0514850	0.0474433	0	4.78482	0	1	na	Hypothetical protein.
Os01g0515300	133.896	1.7077	0.191273	8.92804	4.33612e-19	6.05629e-18	Similar to Leucine Rich Repeat family protein.
Os01g0516600	138.329	0.020729	0.160992	0.128758	0.897549	0.931817	Similar to Stable protein 1.
Os01g0516700	60.6197	-0.0555624	0.179416	-0.309685	0.7568	0.829517	Similar to glycosyltransferase family 28 C-terminal domain containing protein.
Os01g0516900	0.733034	0.607752	1.62079	0.374974	0.70768	0.790283	ABC transporter-like domain containing protein.
Os01g0517500	0.171772	0	4.78482	0	1	na	Polygalacturonase, Pectin degrading enzyme, Regulation of intercellular adhesion, Blast disease-resistance	OsPG2
Os01g0517800	0.0543264	-0.478868	4.78482	-0.100081	0.92028	na	Hypothetical conserved gene.
Os01g0518300	0.711691	-1.08327	2.02001	-0.536271	0.591772	0.694054	Conserved hypothetical protein.
Os01g0518400	15.8689	0.366764	0.343541	1.0676	0.285702	0.395396	Similar to Transposon protein.
Os01g0518500	785.113	0.279126	0.106052	2.63198	0.00848894	0.0194424	Glycoside hydrolase, family 27 protein.
Os01g0518550	3.22658	-3.15278	1.3991	-2.25343	0.0242318	0.0492205	Non-protein coding transcript.
Os01g0518651	0.113522	1.69232	4.77825	0.354172	0.72321	na	Leucine-rich repeat domain containing protein.
Os01g0518800	28.4876	-0.60831	0.329657	-1.84528	0.0649962	0.115327	Conserved hypothetical protein.
Os01g0519050	13.3871	0.402871	0.441527	0.912451	0.361532	0.476173	Hypothetical gene.
Os01g0519100	52.5847	-0.0419288	0.235095	-0.178348	0.858449	0.905277	Kelch-type beta propeller domain containing protein.
Os01g0519400	437.348	0.802869	0.0974073	8.24238	1.68812e-16	1.9414e-15	Conserved hypothetical protein.
Os01g0519700	242.85	0.627643	0.119945	5.23274	1.67015e-07	8.02875e-07	Hypothetical protein.
Os01g0520340	0.268685	-2.34527	4.72504	-0.49635	0.619648	na	Hypothetical conserved gene.
Os01g0520600	363.572	-0.516584	0.134445	-3.84234	0.000121867	0.000396921	NB-ARC domain containing protein.
Os01g0520800	168.57	0.641797	0.178866	3.58814	0.000333046	0.00101244	Hypothetical protein.
Os01g0521200	77.8043	0.270099	0.214733	1.25784	0.208451	0.306242	Similar to cDNA clone:J023118N19, full insert sequence.
Os01g0521250	0.0929698	-1.19172	4.78091	-0.249267	0.803154	na	Non-protein coding transcript.
Os01g0521400	270.775	-0.13535	0.120575	-1.12254	0.261633	0.368178	Similar to lipase family protein.
Os01g0521500	393.52	-0.394627	0.0981458	-4.02083	5.79946e-05	0.000198466	Heat shock protein DnaJ family protein.
Os01g0521550	4.15935	-2.51103	1.02937	-2.43939	0.0147123	0.031657	Hypothetical protein.
Os01g0521600	0.300307	0.242472	3.90471	0.0620973	0.950485	na	Similar to NB-ARC domain containing protein, expressed.
Os01g0522100	0.0474433	0	4.78482	0	1	na	Conserved hypothetical protein.
Os01g0522400	0.346733	0	3.69007	0	1	na	Armadillo-like helical domain containing protein.
Os01g0522800	0.0513672	0.963811	4.78482	0.201431	0.840362	na	Conserved hypothetical protein.
Os01g0523000	3.33593	-0.0644286	1.04075	-0.0619062	0.950638	0.96798	Hypothetical gene.
Os01g0523250	3.02029	2.03588	1.03722	1.96283	0.049666	0.0917211	Hypothetical protein.
Os01g0523401	0.0950604	0.963811	4.78482	0.201431	0.840362	na	Similar to ribosomal protein S18.
Os01g0524251	13.0044	1.03557	0.472051	2.19376	0.0282524	0.0563114	Conserved hypothetical protein.
Os01g0524400	22.561	-0.514425	0.356711	-1.44213	0.149265	0.232543	Conserved hypothetical protein.
Os01g0524500	529.598	0.213997	0.178224	1.20072	0.229861	0.331946	Conserved hypothetical protein.
Os01g0524700	1632.73	0.200932	0.10552	1.90421	0.0568828	0.103011	Armadillo-like helical domain containing protein.
Os01g0525100	8.16102	-6.1793	1.09907	-5.62228	1.88456e-08	1.0169e-07	Conserved hypothetical protein.
Os01g0525500	0.104582	0	4.78482	0	1	na	Non-protein coding transcript.
Os01g0525700	3.82299	0.408238	0.868232	0.470195	0.638216	0.733348	Similar to DVL4/RTFL17 (ROTUNDIFOLIA LIKE 17).
Os01g0525800	1.3748	-3.48702	1.43532	-2.42944	0.015122	0.0324259	Similar to DVL5.
Os01g0526100	269.109	-0.134583	0.109172	-1.23276	0.217666	0.317409	Similar to splicing factor 45.
Os01g0526200	359.08	-0.161355	0.0871156	-1.8522	0.0639975	0.113862	TRAUB family protein.
Os01g0527400	548.633	-0.073904	0.0746208	-0.990395	0.321981	0.434886	Transcription elongation factor S-II, central region domain containing protein.
Os01g0527600	114.098	-0.514102	0.170386	-3.01729	0.00255047	0.00657068	RNA-dependent RNA polymerase, Small RNA biogenesis, Regulation of shoot apical meristem (SAM) initiation, Spikelet development	SHL2, shl2, SHL2, sh2, OsRDR6
Os01g0527700	350.038	0.0564673	0.0958769	0.588956	0.555891	0.662571	Protohaem IX farnesyltransferase, mitochondria domain containing protein.
Os01g0527801	0.197248	-0.470384	4.78091	-0.0983879	0.921624	na	Non-protein coding transcript.
Os01g0527900	0.315251	-0.478871	3.31153	-0.144607	0.885021	na	Hypothetical conserved gene.
Os01g0528000	26.8592	0.00308747	0.318878	0.00968227	0.992275	0.997346	Transcription factor IIIC, subunit 5 domain containing protein.
Os01g0528300	0.562616	-1.21252	2.15636	-0.5623	0.573912	na	Similar to OSIGBa0142C11.3 protein.
Os01g0528800	1609.38	-0.202747	0.084052	-2.41217	0.0158581	0.0338599	Similar to Cinnamyl alcohol dehydrogenase.
Os01g0529800	1.89055	0.806206	1.1727	0.687477	0.491782	0.604573	Similar to Very-long-chain fatty acid condensing enzyme CUT1.
Os01g0530100	27.1058	-2.46715	0.391506	-6.30171	2.94384e-10	1.91993e-09	Conserved hypothetical protein.
Os01g0530300	25.1034	0.553725	0.271969	2.03599	0.0417516	0.0790407	SANT associated domain containing protein.
Os01g0530316	19.4784	-0.0307723	0.374827	-0.0820975	0.934569	0.956795	Non-protein coding transcript.
Os01g0530366	249.572	-0.0707661	0.10613	-0.666784	0.50491	0.616937	RNA polymerase Rbp10 domain containing protein.
Os01g0530400	554.182	0.120238	0.0788316	1.52525	0.127198	0.203273	Monothiol glutaredoxin, Bacterial blight disease resistance, Bakanae disease resistance	OsGRXS15
Os01g0530450	0.0395879	0	4.78482	0	1	na	Similar to Biostress-resistance-related protein (Fragment).
Os01g0530500	83.5247	1.11586	0.18997	5.87385	4.25797e-09	2.47526e-08	Protein of unknown function DUF295 domain containing protein.
Os01g0530650	42.5064	-0.835748	0.30874	-2.70696	0.00679014	0.0159137	Non-protein coding transcript.
Os01g0531000	108.107	-0.345746	0.163904	-2.10944	0.0349062	0.0676481	RNAse P, Rpr2/Rpp21 subunit domain containing protein.
Os01g0531200	314.255	0.535574	0.106178	5.04411	4.55632e-07	2.07508e-06	Phospholipase C, phosphatidylinositol-specific, Y domain domain containing protein.
Os01g0531300	0.153921	-1.31068	4.77633	-0.274411	0.783769	na	Hypothetical conserved gene.
Os01g0531400	2.48811	-0.313736	1.10916	-0.28286	0.777284	0.84557	Hypothetical conserved gene.
Os01g0531500	844.029	0.152359	0.097486	1.56288	0.11808	0.190943	Dienelactone hydrolase domain containing protein.
Os01g0532200	866.31	-0.276056	0.0764942	-3.60884	0.000307565	0.000939108	FF domain domain containing protein.
Os01g0532300	384.718	0.196936	0.226564	0.869228	0.384722	0.500173	Conserved hypothetical protein.
Os01g0532600	25.8437	0.842728	0.319295	2.63935	0.00830663	0.0190631	Similar to HKT1 (High-affinity potassium uptake transporter).
Os01g0532700	120.928	0.86311	0.148595	5.80848	6.30425e-09	3.59513e-08	Conserved hypothetical protein.
Os01g0532750	0.223905	1.08808	4.77408	0.227914	0.819713	na	Non-protein coding transcript.
Os01g0532800	60.3791	-1.32418	0.231137	-5.72899	1.01029e-08	5.63056e-08	Similar to Condensin complex subunit 2.
Os01g0533000	138.469	-0.0631399	0.160925	-0.392355	0.694796	0.779892	Similar to predicted protein.
Os01g0533100	25.0087	-0.0282629	0.332223	-0.085072	0.932204	0.95504	Similar to ATGSL07 (glucan synthase-like 7); 1, 3-beta-glucan synthase/ transferase, transferring glycosyl groups.
Os01g0533400	0.804417	0.551695	1.70365	0.323831	0.746066	0.82075	Glycoside hydrolase, family 35 protein.
Os01g0533500	202.154	-0.178948	0.112521	-1.59035	0.111755	0.182403	Similar to Callose synthase 1 catalytic subunit.
Os01g0533800	15.8654	0.497458	0.386563	1.28688	0.198138	0.293984	Conserved hypothetical protein.
Os01g0533900	13.3881	-0.751081	0.458574	-1.63786	0.10145	0.168144	Similar to Multidrug resistance protein 1 homolog.
Os01g0534700	73.7773	-0.164274	0.16914	-0.97123	0.331434	0.444517	ABC transporter, transmembrane domain domain containing protein.
Os01g0534800	483.553	-0.550091	0.116004	-4.74199	2.11625e-06	8.85695e-06	Similar to PRLI-interacting factor K (Fragment).
Os01g0534900	472.164	-2.34075	0.118539	-19.7467	8.55988e-87	5.40802e-84	Similar to Hv711N16.16 (Fragment).
Os01g0535001	14.4825	-1.13443	0.414349	-2.73785	0.00618414	0.0146239	Non-protein coding transcript.
Os01g0535300	0.0437809	-0.478868	4.78482	-0.100081	0.92028	na	Zinc finger, RING-type domain containing protein.
Os01g0535400	149.206	-1.72164	0.156966	-10.9682	5.43408e-28	1.45107e-26	Protein kinase, catalytic domain domain containing protein.
Os01g0535650	0.350738	-1.78907	3.18541	-0.561646	0.574357	na	Hypothetical protein.
Os01g0535900	450.917	1.4006	0.164053	8.53752	1.37135e-17	1.70953e-16	Similar to methyltransferase.
Os01g0536000	500.915	-2.07409	0.154736	-13.4041	5.72478e-41	3.54889e-39	Similar to CBL-interacting serine/threonine-protein kinase 24 (EC 2.7.1.37) (SNF1-related kinase 3.11) (SALT OVERLY SENSITIVE 2 protein).
Os01g0536400	6.01905	-0.490937	0.634343	-0.77393	0.438972	0.553665	Isopenicillin N synthase family protein.
Os01g0536433	0.0441199	0	4.78482	0	1	na	Hypothetical protein.
Os01g0537250	74.3145	2.59837	0.374151	6.94472	3.79199e-12	2.98513e-11	Protein of unknown function DUF3778 domain containing protein.
Os01g0538000	1230.2	0.614038	0.0864105	7.10606	1.19403e-12	9.8215e-12	Conserved hypothetical protein.
Os01g0539400	5085.94	1.11857	0.0760597	14.7065	5.85899e-49	5.74181e-47	Hypothetical protein.
Os01g0539900	344.001	0.0708503	0.115237	0.614821	0.538673	0.647037	Conserved hypothetical protein.
Os01g0540300	0.215029	0	4.78482	0	1	na	Rac-like GTP-binding protein 2.
Os01g0540800	478.812	0.233365	0.112719	2.07032	0.0384223	0.0735409	Conserved hypothetical protein.
Os01g0541000	707.474	0.230799	0.0795235	2.90227	0.00370468	0.00922335	Transcriptional factor B3 family protein.
Os01g0541600	110.209	0.0572636	0.13617	0.42053	0.674098	0.762947	RNAse P, Rpr2/Rpp21 subunit domain containing protein.
Os01g0541800	13.8224	-0.505763	0.623178	-0.811586	0.417029	0.532545	MtN3 and saliva related transmembrane protein family protein.
Os01g0541900	778.212	-0.834909	0.0895024	-9.32835	1.07532e-20	1.7057e-19	Protein kinase, core domain containing protein.
Os01g0542000	506.618	0.592532	0.141746	4.18023	2.91215e-05	0.000104085	Similar to DNA-damage-repair/toleration protein DRT102.
Os01g0542100	27.1212	0.115061	0.241856	0.475742	0.634258	0.730194	Conserved hypothetical protein.
Os01g0542700	72.577	-1.89589	0.240219	-7.89236	2.96533e-15	3.0691e-14	bZIP transcription factor, bZIP-1 domain containing protein.
Os01g0543000	112.742	0.753852	0.148124	5.08933	3.59331e-07	1.65786e-06	Hypothetical gene.
Os01g0543100	6.67787	0.685893	0.663471	1.03379	0.301232	0.412354	Similar to Peroxidase 72 precursor (EC 1.11.1.7) (Atperox P72) (PRXR8) (ATP6a).
Os01g0543400	1.39741	1.57323	1.52507	1.03158	0.302269	0.413564	Hypothetical conserved gene.
Os01g0543600	452.559	3.75662	0.397947	9.43999	3.72803e-21	6.11941e-20	Cytochrome P450 domain containing protein.
Os01g0543800	1.23946	0	4.78482	0	1	1	Hypothetical protein.
Os01g0544200	68.7642	1.38938	0.371283	3.74211	0.000182485	0.000578366	Similar to P450.
Os01g0544325	0.103103	-0.478868	4.78482	-0.100081	0.92028	na	Non-protein coding transcript.
Os01g0544450	8.81705	-0.928792	0.636551	-1.4591	0.144537	0.226426	Similar to DNA replication licensing factor mcm4.
Os01g0544700	305.674	1.02102	0.103143	9.89906	4.20205e-23	7.95764e-22	Hypothetical conserved gene.
Os01g0545500	0.171887	0	4.78482	0	1	na	GnK2 domain containing receptor-like kinase-2	Gnk2RLK-2
Os01g0545900	63.563	0.683228	0.188778	3.61921	0.000295504	0.000904422	Pentatricopeptide repeat domain containing protein.
Os01g0546000	0.787222	-1.45528	1.87333	-0.776839	0.437254	0.55208	Similar to predicted protein.
Os01g0546400	38.4893	-4.18458	0.439861	-9.51343	1.84484e-21	3.11076e-20	Protein of unknown function DUF6, transmembrane domain containing protein.
Os01g0546500	74.5573	1.13185	0.201464	5.61815	1.93016e-08	1.04037e-07	Pentatricopeptide repeat domain containing protein.
Os01g0546700	44.3973	0.908293	0.260065	3.49257	0.000478404	0.00141647	Hypothetical conserved gene.
Os01g0546800	118.812	-0.396928	0.241101	-1.64631	0.0996998	0.165736	Pectate lyase-like protein, Leaf senescence	OsPSE1, OsPLL1
Os01g0546900	118.626	-0.796491	0.166863	-4.77332	1.81215e-06	7.64998e-06	Similar to transcription factor jumonji (jmjC) domain-containing protein.
Os01g0547000	261.34	0.0981734	0.135315	0.725518	0.468134	0.581939	Similar to LRR19.
Os01g0547133	4.60393	-2.05592	0.909337	-2.2609	0.0237657	0.0483818	Similar to carboxyl-terminal proteinase.
Os01g0547200	325.593	-0.61111	0.100623	-6.07326	1.2534e-09	7.6961e-09	Zn-finger BED domain containing protein, DNA-binding protein, Disease resistance, Drought tolerance	ZBED
Os01g0547500	49.5935	0.32733	0.196999	1.66159	0.096596	0.161323	Similar to Glycosyl hydrolase family 9 protein, expressed.
Os01g0547600	22.6397	-4.33575	0.591795	-7.32644	2.36339e-13	2.06165e-12	High-affinity nitrate transporter, Nitrate transport, Auxin signaling	NRT2.4, OsNRT2.4
Os01g0548600	12.5642	-0.360129	0.601559	-0.59866	0.5494	0.65697	Protein kinase, catalytic domain domain containing protein.
Os01g0548750	2.06111	0.722142	1.04842	0.688794	0.490953	0.603909	Gnk2-homologous domain domain containing protein.
Os01g0549000	0.188712	-1.76533	4.28583	-0.411899	0.680413	na	Similar to Polygalacturonase (Fragment).
Os01g0549100	1.13659	0.507208	1.53338	0.330777	0.740813	0.816241	Hypothetical protein.
Os01g0549200	525.957	-0.36492	0.0778453	-4.68776	2.76208e-06	1.13881e-05	Hypothetical conserved gene.
Os01g0549300	0.0452684	0	4.78482	0	1	na	Homeodomain-like domain containing protein.
Os01g0549400	814.291	0.0509179	0.0764961	0.665628	0.505649	0.617636	Similar to RNA helicase-like protein DB10.
Os01g0549500	152.118	-0.062503	0.135288	-0.462001	0.644081	0.738176	Phox-like domain containing protein.
Os01g0549600	0.337871	0	3.85884	0	1	na	Non-protein coding transcript.
Os01g0549700	1314.18	-0.715254	0.0746003	-9.58782	8.99682e-22	1.5496e-20	Member of the DExD/H-box family of helicases, DEAD-box ATP-dependent RNA helicase, RNA and DNA metabolism, Response to abiotic stress including salt stress and abscisic acid, Regulation of programmed cell death (PCD) during tapetum degeneration	OsBAT1, UAP56, OsBAT1/UAP56, OsAIP1, Os AIP1
Os01g0550000	1495.37	-0.0440729	0.0577643	-0.762978	0.445476	0.56008	DEAD-box ATP-dependent RNA helicase, Regulation of programmed cell death (PCD) during tapetum degeneration	OsAIP2, Os AIP2
Os01g0550100	886.51	-1.00102	0.087594	-11.428	3.03037e-30	9.68609e-29	Ubiquitin-specific protease 6 homolog, De-ubiquitination enzyme	OsUBP6
Os01g0550200	124.508	0.212413	0.138642	1.5321	0.125499	0.200904	Cyclin-like F-box domain containing protein.
Os01g0550250	0.327202	-2.29217	3.77852	-0.606631	0.544096	na	Non-protein coding transcript.
Os01g0550300	11181.1	-0.794895	0.0989564	-8.03278	9.52866e-16	1.02889e-14	Similar to Gda-1 protein.
Os01g0550600	4.01567	-0.439528	0.796002	-0.55217	0.580832	0.684105	Conserved hypothetical protein.
Os01g0550800	0.818738	3.53139	2.52348	1.39941	0.16169	0.248703	Protein of unknown function DUF239, plant domain containing protein.
Os01g0550900	0.93881	2.35422	1.96726	1.1967	0.231425	0.333716	Similar to carboxyl-terminal peptidase.
Os01g0551000	301.261	-0.535972	0.174519	-3.07114	0.00213242	0.00558082	Conserved hypothetical protein.
Os01g0551100	338.115	0.703581	0.163747	4.29675	1.73318e-05	6.4091e-05	Ribonuclease III domain containing protein.
Os01g0551400	23.804	0.665528	0.349224	1.90573	0.0566848	0.102722	Hypothetical conserved gene.
Os01g0551900	358.106	0.177226	0.0878355	2.01771	0.0436219	0.0820959	Similar to transducin family protein / WD-40 repeat family protein.
Os01g0552000	109.375	0.406664	0.148657	2.73559	0.00622686	0.0147167	Hypothetical conserved gene.
Os01g0552050	0.292515	-1.78976	4.74844	-0.376915	0.706237	na	Hypothetical protein.
Os01g0552100	92.6218	1.33116	0.201283	6.61338	3.75655e-11	2.69112e-10	Non-protein coding transcript.
Os01g0552300	3544.31	-0.345936	0.0994475	-3.47858	0.000504084	0.00148628	Similar to Protein phosphatase-2C.
Os01g0552500	256.535	0.310626	0.0978054	3.17596	0.00149343	0.00403548	Conserved hypothetical protein.
Os01g0552850	1.04731	-3.31341	1.63048	-2.03217	0.0421365	0.0796545	Similar to E3 SUMO-protein ligase SIZ2.
Os01g0553200	160.554	-0.0204802	0.113405	-0.180593	0.856687	0.904125	Conserved hypothetical protein.
Os01g0553400	176.556	0.219938	0.181422	1.2123	0.225397	0.326899	Cyclin-like F-box domain containing protein.
Os01g0553600	724.5	0.69616	0.0846098	8.22789	1.90545e-16	2.18626e-15	Conserved hypothetical protein.
Os01g0553901	0.0437908	0	4.78482	0	1	na	HGWP repeat domain containing protein.
Os01g0554150	1.90383	0.886989	1.31105	0.676546	0.498694	0.611026	Transposase, MuDR, plant domain containing protein.
Os01g0554400	1.57454	1.60913	1.62921	0.987673	0.323313	0.436305	Non-protein coding transcript.
Os01g0555100	47.3703	-0.899846	0.428687	-2.09907	0.0358105	0.0691479	Similar to TATA-binding protein associated factor 2N (RNA-binding protein 56) (TAFII68) (TAF(II)68).
Os01g0555200	145.957	1.39292	0.259523	5.36723	7.99535e-08	4.00834e-07	Asp/Glu racemase family protein.
Os01g0555300	257.327	-0.457673	0.102637	-4.45914	8.22902e-06	3.1929e-05	Conserved hypothetical protein.
Os01g0555600	14.8107	1.68856	0.380633	4.4362	9.15624e-06	3.52777e-05	Dynein light chain, type 1 family protein.
Os01g0555800	83.7907	3.65519	0.225884	16.1817	6.78512e-59	1.10702e-56	Peptide deformylase 1A	OsPDF1A
Os01g0556201	3.99314	-0.966525	0.835633	-1.15664	0.24742	0.352016	Hypothetical gene.
Os01g0556400	1140.42	-0.248348	0.0947714	-2.6205	0.0087802	0.0200337	Heat shock protein DnaJ family protein.
Os01g0556650	13.8553	-2.03844	0.470359	-4.33379	1.46561e-05	5.48384e-05	Hypothetical protein.
Os01g0556700	1094.86	-1.35555	0.125567	-10.7954	3.62004e-27	9.10962e-26	Hypothetical conserved gene.
Os01g0556800	7.00497	-1.70441	0.727192	-2.34383	0.019087	0.0398993	Hypothetical conserved gene.
Os01g0557100	268.184	-0.953677	0.152061	-6.27168	3.57166e-10	2.30508e-09	Alpha/beta hydrolase family protein.
Os01g0557200	2.45856	0.66437	1.09652	0.605889	0.544588	0.652399	Conserved hypothetical protein.
Os01g0557400	39.76	0.679916	0.248184	2.73956	0.00615213	0.0145551	Cyclin-like F-box domain containing protein.
Os01g0557500	2561.71	-0.819394	0.245568	-3.33673	0.000847688	0.00240321	Cation/proton exchanger 1a.
Os01g0557550	6.27284	0.20323	0.727044	0.279529	0.779839	0.847324	Hypothetical protein.
Os01g0558100	216.24	-1.14044	0.268996	-4.23961	2.23906e-05	8.12995e-05	Similar to Glutathione S-transferase TSI-1 (EC 2.5.1.18) (Glutathione S- transferase 1).
Os01g0558200	583.178	-0.859781	0.073795	-11.6509	2.26943e-31	7.82677e-30	Glutamate/phenylalanine/leucine/valine dehydrogenase domain containing protein.
Os01g0558300	700.135	-0.291714	0.0595906	-4.8953	9.8155e-07	4.28368e-06	RWD domain containing protein.
Os01g0558500	402.468	-0.465889	0.0801498	-5.81273	6.14628e-09	3.50774e-08	PWWP domain containing protein.
Os01g0558600	1676.98	-0.7614	0.0781408	-9.74395	1.95793e-22	3.52999e-21	Ras-related protein RIC1.
Os01g0558700	2.90974	-0.327332	1.16777	-0.280305	0.779243	0.846926	Conserved hypothetical protein.
Os01g0558800	951.154	0.933446	0.134111	6.96027	3.39627e-12	2.68501e-11	Similar to oxidoreductase/ transition metal ion binding protein.
Os01g0558850	223.881	0.24971	0.121131	2.06148	0.0392575	0.0749364	Similar to peptidase M16 family protein / insulinase family protein.
Os01g0558900	404.334	-0.0618365	0.101701	-0.608024	0.543172	0.651096	Conserved hypothetical protein.
Os01g0559000	458.383	0.310048	0.106979	2.89822	0.00375291	0.00933559	Protein of unknown function DUF1000 family protein.
Os01g0559100	571.498	-0.120167	0.0811991	-1.47991	0.138898	0.219012	Similar to Seryl-tRNA synthetase (EC 6.1.1.11) (Serine--tRNA ligase) (SerRS) (Fragment).
Os01g0559150	1.71806	-2.43647	1.4484	-1.68218	0.0925348	0.155568	Hypothetical protein.
Os01g0559200	145.675	-0.0127966	0.135438	-0.0944826	0.924726	0.949754	Phosphorylated adapter RNA export protein, RNA-binding domain domain containing protein.
Os01g0559300	146.213	-0.677517	0.137993	-4.90978	9.11771e-07	3.99736e-06	Conserved hypothetical protein.
Os01g0559500	932.105	1.15677	0.0992301	11.6575	2.10186e-31	7.26573e-30	Pentatricopeptide repeat (PPR) protein, Splicing of chloroplast mRNA, Chloroplast development, Abiotic stress response	WSL
Os01g0559525	2.6883	-1.55502	1.26285	-1.23135	0.218191	0.318064	Non-protein coding transcript.
Os01g0559550	59.4537	0.181326	0.251942	0.719713	0.471702	0.585467	Non-protein coding transcript.
Os01g0559600	3921.22	-0.27003	0.155338	-1.73835	0.0821498	0.140715	Similar to C13 endopeptidase NP1 precursor.
Os01g0559750	353.62	-2.16905	0.239371	-9.06147	1.28702e-19	1.86696e-18	Hypothetical gene.
Os01g0559825	0.659043	-1.73377	1.93783	-0.894699	0.370948	na	Hypothetical protein.
Os01g0559900	245.555	-0.94347	0.155945	-6.05002	1.44824e-09	8.83913e-09	Non-protein coding transcript.
Os01g0560000	501.282	-0.688639	0.100558	-6.84816	7.48049e-12	5.72047e-11	Similar to Auxin amidohydrolase.
Os01g0560200	237.073	-0.310182	0.114553	-2.70775	0.00677402	0.0158797	Similar to Vesicle transport v-SNARE 13 (AtVTI13) (Vesicle transport v-SNARE protein VTI13) (Vesicle soluble NSF attachment protein receptor 13).
Os01g0561500	1.42475	-0.464482	1.30921	-0.354781	0.722754	0.802357	Conserved hypothetical protein.
Os01g0561600	7.80103	-0.9937	1.04191	-0.953725	0.340223	0.45368	Cytochrome P450 family protein.
Os01g0561800	0.108653	-1.31068	4.77633	-0.274411	0.783769	na	Non-protein coding transcript.
Os01g0561950	0.0437809	-0.478868	4.78482	-0.100081	0.92028	na	Hypothetical protein.
Os01g0562400	0.333864	-0.478872	2.80165	-0.170925	0.864283	na	Peptidyl-prolyl cis-trans isomerase, FKBP-type, domain domain containing protein.
Os01g0562600	13.4429	-1.11264	0.51516	-2.1598	0.030788	0.0607616	Protein of unknown function DUF247, plant domain containing protein.
Os01g0563000	919.236	-0.825898	0.192192	-4.29726	1.72922e-05	6.39764e-05	Hypothetical conserved gene.
Os01g0563500	101.777	0.189598	0.174238	1.08816	0.276526	0.384941	Hypothetical conserved gene.
Os01g0563700	0.278577	-1.81257	3.30774	-0.54798	0.583706	na	Hypothetical gene.
Os01g0564300	143.461	2.95239	0.267477	11.0379	2.50687e-28	6.87342e-27	Peptidyl-prolyl cis-trans isomerase, FKBP-type domain containing protein.
Os01g0564400	256.089	-0.049151	0.100922	-0.487018	0.626246	0.723288	Conserved hypothetical protein.
Os01g0565600	832.994	-0.471765	0.0847268	-5.56807	2.5757e-08	1.36772e-07	Protein of unknown function DUF866, eukaryotic family protein.
Os01g0565800	2.96142	1.43621	1.09073	1.31674	0.187927	0.281777	Protein of unknown function DUF538 family protein.
Os01g0565900	633.947	-0.538394	0.12537	-4.29444	1.75134e-05	6.4714e-05	Similar to Protein transport protein Sec61 beta subunit.
Os01g0566000	1.99401	-1.12682	1.15544	-0.975229	0.329446	0.442331	Armadillo-like helical domain containing protein.
Os01g0566050	328.666	0.22941	0.10743	2.13543	0.032726	0.0640922	NA	NA
Os01g0566100	194.253	0.0281889	0.138717	0.203211	0.83897	0.891702	Conserved hypothetical protein.
Os01g0566200	0.208285	1.62886	4.78042	0.340736	0.733302	na	Hypothetical protein.
Os01g0566500	1.53383	-4.73151	2.0233	-2.33851	0.0193606	0.0404001	Similar to Dioxygenase RAMOSUS1.
Os01g0566701	0.279969	0	3.83471	0	1	na	Non-protein coding transcript.
Os01g0566800	2.66539	-0.754533	1.43578	-0.525522	0.59922	0.700191	Hypothetical conserved gene.
Os01g0566900	1456.95	-0.26131	0.0819908	-3.18707	0.00143722	0.00389706	Similar to 3'-5' exonuclease domain-containing protein-like.
Os01g0567200	0.0978521	0.242471	4.78482	0.0506751	0.959584	na	Protein of unknown function DUF3778 domain containing protein.
Os01g0567400	117.721	-0.0182536	0.225268	-0.0810306	0.935418	0.95744	Protein of unknown function DUF3511 domain containing protein.
Os01g0567600	0.992282	0.639951	1.44583	0.442619	0.658042	0.749746	Similar to Monosaccharide transporter 3.
Os01g0570500	1633.57	-0.28396	0.0674087	-4.21251	2.52544e-05	9.10077e-05	Similar to Dual specificity kinase 1.
Os01g0570700	821.75	0.898826	0.0874604	10.277	8.95074e-25	1.91074e-23	Carbamoyl-phosphate synthetase, large subunit, ATP-binding domain containing protein.
Os01g0570800	670.897	-0.134523	0.174497	-0.770921	0.440754	0.555296	IQ calmodulin-binding region domain containing protein.
Os01g0571000	195.212	-0.377925	0.13748	-2.74894	0.00597877	0.014193	Mitochondrial carrier protein domain containing protein.
Os01g0571100	108.009	-0.265102	0.207594	-1.27702	0.201594	0.298204	Similar to gibberellin responsive1.
Os01g0571133	1.19863	-2.74771	1.58802	-1.73027	0.0835813	0.142866	Hypothetical gene.
Os01g0571166	36.3604	-0.608662	0.277996	-2.18947	0.0285629	0.0568463	Similar to gibberellin responsive1.
Os01g0571200	122.084	0.273927	0.144005	1.90221	0.0571435	0.103414	Similar to Ribosomal protein L34.
Os01g0571300	22.3165	-2.47067	0.33346	-7.40921	1.27056e-13	1.13434e-12	Similar to Heat shock transcription factor 31 (Fragment).
Os01g0571700	284.726	-1.16241	0.170395	-6.82183	8.98904e-12	6.8371e-11	Conserved hypothetical protein.
Os01g0571766	59.0239	-0.319937	0.230365	-1.38883	0.164885	0.252924	Conserved hypothetical protein.
Os01g0571800	0.272186	0	4.00531	0	1	na	Lateral organ boundaries, LOB domain containing protein.
Os01g0572100	182.751	-0.166296	0.133874	-1.24218	0.214169	0.313232	Zinc finger, CCCH-type domain containing protein.
Os01g0572200	0.684722	-1.88647	2.09853	-0.898949	0.36868	0.483401	Hypothetical protein.
Os01g0572300	106.001	0.361391	0.255936	1.41204	0.157938	0.243902	Zinc finger, C2H2-type domain containing protein.
Os01g0572700	131.239	-0.145607	0.122807	-1.18565	0.235759	0.338616	Conserved hypothetical protein.
Os01g0574400	500.13	0.107185	0.073616	1.456	0.145391	0.227595	Similar to Cell division protein ftsH (EC 3.4.24.-).
Os01g0574451	1.90564	-2.83916	1.32525	-2.14236	0.0321648	0.0630972	Hypothetical protein.
Os01g0574500	2328.32	-0.229184	0.0638298	-3.59055	0.000329987	0.00100396	ATPase, AAA-type, core domain containing protein.
Os01g0574550	6.16107	-2.58874	0.89722	-2.88529	0.00391047	0.00967727	Hypothetical protein.
Os01g0574600	652.66	0.984057	0.129627	7.59148	3.16275e-14	2.99091e-13	Glyoxylate reductase	OsGR2, GLYR2
Os01g0574800	67.6614	-0.414376	0.208885	-1.98375	0.0472833	0.0879607	Harpin-induced 1 domain containing protein.
Os01g0575000	1936.3	-0.104762	0.0696549	-1.50401	0.132579	0.21056	Root hair defective 3 GTP-binding family protein.
Os01g0575200	49.8494	0.905475	0.270737	3.34449	0.000824348	0.00234241	Helix-loop-helix DNA-binding domain containing protein.
Os01g0575500	1165.88	-0.446297	0.0720199	-6.19686	5.76014e-10	3.65396e-09	Similar to predicted protein.
Os01g0575801	2.29905	-1.11785	1.09807	-1.01802	0.30867	0.420366	Hypothetical conserved gene.
Os01g0576000	7.12108	-0.0055976	0.666835	-0.00839428	0.993302	0.99794	Hypothetical conserved gene.
Os01g0576050	5.8212	-0.587873	0.66868	-0.879155	0.379317	0.494684	Hypothetical conserved gene.
Os01g0576100	0.0513672	0.963811	4.78482	0.201431	0.840362	na	bHLH protein, Regulation of anthocyanin synthesis in the leaf sheath, (Nipponbare: nonfunctional)	Rb1
Os01g0577300	13.5363	-1.00504	0.429518	-2.33994	0.0192869	0.0402803	bHLH protein, Regulation of anthocyanin synthesis in the leaf sheath, (Nipponbare: nonfunctional)	PSH1, Rb2
Os01g0577600	1.89603	-1.21975	0.9577	-1.27362	0.202797	0.299684	Similar to predicted protein.
Os01g0578000	180.807	-0.0382216	0.147708	-0.258765	0.795817	0.860035	DNA repair protein, DNA double-strand break repair, synaptonemal complex assembly	RAD51C, OsRAD51C, OsRad51C, RAD51C-1
Os01g0578500	78.77	0.654961	0.18799	3.48402	0.000493934	0.0014591	F-box protein, Indica-Japonica hybrid male sterility	SAF, SaF, OsFbox019, OsFbox19, Os_F0070
Os01g0578700	184.326	0.0526309	0.124496	0.422751	0.672477	0.761574	Similar to SaM+.
Os01g0579600	18.1753	-0.884118	0.490353	-1.80302	0.0713844	0.124871	Similar to Calcineurin B-like protein 9.
Os01g0579800	51.9089	0.0213301	0.197394	0.108059	0.913949	0.942548	Conserved hypothetical protein.
Os01g0579900	393.378	0.522295	0.0975526	5.35398	8.60404e-08	4.29753e-07	Esterase/lipase/thioesterase domain containing protein.
Os01g0580000	586.772	0.273848	0.0947299	2.89083	0.00384232	0.00953005	Esterase/lipase/thioesterase domain containing protein.
Os01g0580100	135.785	0.313009	0.174641	1.7923	0.0730848	0.127418	Alg9-like mannosyltransferase family protein.
Os01g0580200	51.4023	-1.62118	0.287096	-5.64682	1.63443e-08	8.89857e-08	Similar to Beta-galactosidase precursor (EC 3.2.1.23) (Lactase).
Os01g0580300	90.5389	0.55536	0.175418	3.16592	0.00154593	0.00416106	Conserved hypothetical protein.
Os01g0580500	3.62393	-1.95502	1.02431	-1.90862	0.0563111	0.102132	ACC oxidase, Ethylene biosynthesis	ACO7, OsACO7
Os01g0580800	237.988	-0.883036	0.157493	-5.60682	2.06074e-08	1.10694e-07	Similar to submergence induced protein SI397.
Os01g0581300	1733.99	2.73613	0.15536	17.6115	2.00911e-69	5.27951e-67	Lycopene epsilon-cyclase	OsLCYe
Os01g0581400	50.6494	0.490189	0.337985	1.45033	0.146967	0.229613	Serine/threonine protein kinase-related domain containing protein.
Os01g0581800	1.89271	0.976843	1.29722	0.75303	0.451432	0.565697	Hypothetical conserved gene.
Os01g0581900	107.371	0.398239	0.158021	2.52017	0.0117297	0.0258749	Conserved hypothetical protein.
Os01g0582400	358.204	-0.652199	0.100437	-6.49359	8.38119e-11	5.77829e-10	Similar to Multidomain cyclophilin type peptidyl-prolyl cis-trans isomerase.
Os01g0582600	374.794	-0.444652	0.250623	-1.77418	0.0760327	0.13176	Phospholipase A2, active site domain containing protein.
Os01g0583100	2206.17	-2.38997	0.14991	-15.9427	3.20129e-57	4.61451e-55	Similar to Protein phosphatase 2C.
Os01g0583200	125.103	0.333	0.136672	2.43648	0.0148308	0.0318774	Zinc finger, C2H2, LYAR-type domain containing protein.
Os01g0583300	64.1989	1.41849	0.251593	5.63805	1.71991e-08	9.33145e-08	Zinc finger, C2H2, LYAR-type domain containing protein.
Os01g0583600	3.5146	-1.61661	0.970222	-1.66622	0.095669	0.160009	Conserved hypothetical protein.
Os01g0584100	5.99742	0.0406471	0.701416	0.05795	0.953788	0.970456	Similar to hydroxyproline-rich glycoprotein family protein.
Os01g0584200	216.878	-0.513494	0.125765	-4.08297	4.44639e-05	0.000155002	Similar to Myosin XI-K headless derivative (Fragment).
Os01g0584250	1.21493	-2.73236	1.60298	-1.70455	0.0882783	0.149543	Hypothetical gene.
Os01g0584300	136.57	0.862341	0.221885	3.88644	0.000101727	0.000335258	Conserved hypothetical protein.
Os01g0584800	227.186	0.293781	0.114859	2.55776	0.0105349	0.0235217	Similar to binding.
Os01g0584900	185.087	0.816116	0.258357	3.15887	0.00158381	0.0042557	WRKY transcription factor 28-like (WRKY5) (WRKY transcription factor 77).
[truncated: 30,221 more rows]

## Sheet: Log2 fold change >1
ID	Basemean	log2foldchange	lfcse	stat	pvalue	padj	Description
Os12g0639600	102.729	1.71893	0.227549	7.55413	4.2168e-14	3.9537e-13	Similar to Hedgehog-interacting-like protein.
Os12g0638700	3070.15	1.36015	0.143061	9.50747	1.95364e-21	3.28304e-20	Plasma membrane H+ ATPase (EC 3.6.3.6).
Os12g0638100	8.01511	1.72662	0.649916	2.65668	0.00789146	0.018213	Similar to Receptor-like protein kinase.
Os12g0637700	59.9901	2.03093	0.349891	5.80447	6.45685e-09	3.67298e-08	Nodulin-like domain containing protein.
Os12g0636400	66.9879	2.00482	0.337472	5.94072	2.83778e-09	1.67759e-08	Similar to Epoxide hydrolase 2.
Os12g0634000	36.4038	1.22016	0.26835	4.54689	5.44434e-06	2.16244e-05	Conserved hypothetical protein.
Os12g0633200	59.2257	1.13656	0.22112	5.13999	2.74751e-07	1.28703e-06	Erg28-like family protein.
Os12g0631800	272.346	1.11545	0.118426	9.4189	4.55825e-21	7.44515e-20	Similar to predicted protein.
Os12g0630200	29.8166	5.18455	0.834495	6.21279	5.20515e-10	3.31535e-09	Thaumatin, pathogenesis-related family protein.
Os12g0630100	156.531	1.95796	0.2953	6.63042	3.34737e-11	2.41196e-10	Thaumatin protein, Tolerance to nitrogen deficiency
Os12g0622900	213.819	1.27755	0.146577	8.71589	2.88495e-18	3.77216e-17	Mov34/MPN/PAD-1 family protein.
Os12g0622850	60.4853	1.05104	0.188112	5.5873	2.30629e-08	1.23215e-07	Hypothetical gene.
Os12g0621500	2.16839	3.10907	1.28227	2.42467	0.0153224	0.0328152	Similar to IRE.
Os12g0617400	76.9918	1.35756	0.237183	5.72368	1.04241e-08	5.80192e-08	9-cis-epoxycarotenoid dioxygenase, Control of ABA biosynthesis, Regulation of salt and water stress tolerance and leaf senescence
Os12g0617000	36.6591	1.14038	0.2648	4.30658	1.65799e-05	6.1548e-05	Zinc-finger transcription factor, Coordination of internode elongation and photoperiodic signal, Suppression of internode elongation
Os12g0616600	636.597	1.09673	0.104941	10.4509	1.45132e-25	3.2574e-24	Similar to protease Do-like 5.
Os12g0616400	46.4663	1.87348	0.284642	6.58188	4.64534e-11	3.2866e-10	Similar to Isoform 2 of Transcription factor PCF8.
Os12g0615900	168.278	1.11927	0.177023	6.32276	2.56939e-10	1.68646e-09	WD40/YVTN repeat-like domain containing protein.
Os12g0615700	41.0859	1.64554	0.303608	5.41994	5.96174e-08	3.03338e-07	Similar to TRANSPARENT TESTA 12 protein.
Os12g0615600	25.8877	1.83337	0.371832	4.93064	8.19597e-07	3.61514e-06	Hypothetical conserved gene.
Os12g0612300	215.26	1.00083	0.192108	5.20975	1.89095e-07	9.03605e-07	Conserved hypothetical protein.
Os12g0610250	15.0469	1.13413	0.41529	2.73094	0.00631538	0.0148939	Conserved hypothetical protein.
Os12g0607000	1288.12	2.5638	0.117445	21.8298	1.21006e-105	1.63325e-102	Similar to homocysteine S-methyltransferase-2.
Os12g0605800	932.585	1.0732	0.129534	8.28508	1.18029e-16	1.37388e-15	Similar to 3-methylcrotonyl CoA carboxylase biotin-containing subunit (Fragment).
Os12g0604600	11.2982	1.43989	0.414179	3.47649	0.000508017	0.00149698	Similar to GTP-binding protein-like; root hair defective 3 protein-like.
Os12g0601000	15.1481	1.2704	0.421943	3.01082	0.00260543	0.006696	Similar to Leucine Rich Repeat family protein, expressed.
Os12g0599900	8.70898	1.18399	0.452177	2.61842	0.00883381	0.0201344	Tetratricopeptide-like helical domain containing protein.
Os12g0597400	447.127	2.04662	0.13808	14.8219	1.0568e-49	1.06015e-47	HI0933-like protein family protein.
Os12g0596900	161.297	1.25425	0.150056	8.35852	6.35101e-17	7.52541e-16	Glycosylphosphatidylinositol-mannosyltransferase I, PIG-X/PBN1 domain containing protein.
Os12g0596300	33.469	1.33431	0.364131	3.66437	0.000247944	0.00076981	DC1 domain containing protein.
Os12g0584200	460.638	1.87327	0.154328	12.1382	6.62459e-34	2.71325e-32	Similar to cDNA clone:J013075O22, full insert sequence.
Os12g0580900	254.575	1.75994	0.15411	11.4201	3.31989e-30	1.05887e-28	Similar to Protein phosphatase 2C-like protein.
Os12g0578000	290.225	1.2946	0.121156	10.6854	1.1911e-26	2.88018e-25	Conserved hypothetical protein.
Os12g0577700	8.96047	1.46379	0.524873	2.78884	0.00528966	0.0127266	Similar to Protein kinase domain containing protein, expressed.
Os12g0577100	353.236	1.072	0.116672	9.18814	3.99676e-20	6.03354e-19	Nucleotide-binding, alpha-beta plait domain containing protein.
Os12g0575000	2548.62	1.12911	0.142516	7.92267	2.32465e-15	2.42715e-14	Protein of unknown function DUF1118 family protein.
Os12g0564400	966.856	1.3105	0.0988657	13.2554	4.19883e-40	2.45433e-38	Similar to Thylakoid lumenal 21.5 kDa protein, chloroplast precursor.
Os12g0563200	1171.8	1.69947	0.136572	12.4438	1.51104e-35	6.78802e-34	Plastid ribosomal small subunit protein S6, Chloroplast development at low temperature
Os12g0557800	326.722	1.21895	0.129376	9.42179	4.43475e-21	7.2514e-20	Pentatricopeptide repeat domain containing protein.
Os12g0556500	103.295	1.18149	0.277431	4.25869	2.05633e-05	7.51423e-05	Calmodulin binding protein-like family protein.
Os12g0555400	92.2774	1.39981	0.225686	6.20247	5.55853e-10	3.53134e-09	Similar to Raffinose synthase protein.
Os12g0555300	138.838	2.5048	0.675658	3.70721	0.000209559	0.000657228	Similar to Pathogenesis-related protein PR-10a.
Os12g0555200	600.156	2.31096	0.494221	4.67597	2.92566e-06	1.20225e-05	Similar to Probenazole-inducible protein PBZ1.
Os12g0555000	647.654	2.17202	0.427043	5.0862	3.65315e-07	1.68442e-06	Root-specific pathogenesis-related (PR) protein, Drought and salt stress response, Defense response
Os12g0554100	31.3423	1.38889	0.295368	4.70224	2.57328e-06	1.06452e-05	Conserved hypothetical protein.
Os12g0553200	199.105	1.78496	0.155244	11.4978	1.35318e-30	4.43502e-29	NB-ARC domain containing protein.
Os12g0552300	39.8162	3.20319	0.316532	10.1196	4.52139e-24	9.19576e-23	DYW motif-containing pentatricopeptide repeat protein, RNA editing of nad3 transcripts in mitochondria
Os12g0548300	519.688	1.89582	0.149426	12.6874	6.94833e-37	3.38236e-35	Nucleoside diphosphate kinase, Regulation of chloroplast development and chlorophyll biosynthesis, Abiotic stress response (ABA and salinity)
Os12g0548100	73.0445	1.54369	0.170033	9.07874	1.09838e-19	1.60115e-18	Similar to G14587-6 protein (Fragment).
Os12g0547600	423.252	1.4164	0.197478	7.17245	7.36694e-13	6.14477e-12	Calmodulin binding protein-like domain containing protein.
Os12g0544600	66.4957	2.3013	0.250888	9.17261	4.61721e-20	6.93493e-19	Conserved hypothetical protein.
Os12g0543600	152.794	1.64066	0.180491	9.09002	9.90163e-20	1.44837e-18	Similar to sarcosine oxidase.
Os12g0541500	10605.6	1.50017	0.129609	11.5746	5.54594e-31	1.86291e-29	Similar to Elongation factor Ts.
Os12g0538700	67.8158	3.71167	0.422422	8.78664	1.54093e-18	2.04818e-17	Similar to AT.I.24-1 protein (Fragment).
Os12g0538600	10.0006	3.60544	1.31424	2.74337	0.00608114	0.0144072	Thioredoxin fold domain containing protein.
Os12g0534200	1395.83	1.5988	0.149308	10.7081	9.32799e-27	2.27597e-25	Similar to Acyl carrier protein I, chloroplast precursor (ACP I).
Os12g0533700	1706.69	1.61428	0.0979549	16.4799	5.11985e-61	9.20985e-59	Phenylalanyl-tRNA synthetase, class IIc, mitochondrial domain containing protein.
Os12g0528801	52.5891	4.47534	0.473812	9.44539	3.54087e-21	5.82465e-20	Hypothetical gene.
Os12g0527900	148.623	1.18498	0.164332	7.21088	5.55916e-13	4.69894e-12	Pentatricopeptide repeat domain containing protein.
Os12g0527301	121.353	1.95052	0.229232	8.50893	1.75543e-17	2.1701e-16	Hypothetical gene.
Os12g0517100	18.3515	2.93114	0.419055	6.99465	2.65924e-12	2.12553e-11	Cyclin-like F-box domain containing protein.
Os12g0516200	8533.89	1.92326	0.11164	17.2274	1.65413e-66	3.80758e-64	Conserved hypothetical protein.
Os12g0516000	1321.07	2.21099	0.339358	6.51521	7.25868e-11	5.03244e-10	Conserved hypothetical protein.
Os12g0512800	17.1546	4.65535	0.842151	5.52793	3.24031e-08	1.69786e-07	Cytochrome P450 71E1 (EC 1.14.13.68) (4-hydroxyphenylacetaldehyde oxime monooxygenase).
Os12g0509200	17.9594	2.26544	0.431595	5.249	1.52929e-07	7.39109e-07	Conserved hypothetical protein.
Os12g0507500	546.358	1.88898	0.16608	11.3739	5.63921e-30	1.76636e-28	Similar to SWIB/MDM2 domain containing protein, expressed.
Os12g0501900	13.9584	2.04516	0.428547	4.7723	1.82131e-06	7.6843e-06	Similar to 10A19I.7.
Os12g0489300	92.1687	8.17557	1.04258	7.84169	4.4454e-15	4.52836e-14	Alba, DNA/RNA-binding protein family protein.
Os12g0481400	20.277	7.92779	1.06805	7.42267	1.14786e-13	1.02943e-12	Similar to NBS-LRR disease resistance protein homologue.
Os12g0480100	231.337	1.06354	0.183789	5.78675	7.17606e-09	4.05646e-08	Similar to One helix protein (OHP).
Os12g0470000	59.7419	1.4045	0.249129	5.63766	1.7238e-08	9.35085e-08	Similar to Rab28 protein.
Os12g0460100	89.9632	4.56752	0.356811	12.801	1.61942e-37	8.08184e-36	Protein of unknown function DUF761, plant domain containing protein.
Os12g0459300	1551.6	1.41542	0.116872	12.1109	9.24489e-34	3.75024e-32	Nucleic acid-binding, OB-fold domain containing protein.
Os12g0456100	104.077	1.76358	0.169211	10.4224	1.95995e-25	4.37255e-24	Hypothetical conserved gene.
Os12g0442800	72.2895	1.63983	0.228784	7.16757	7.63384e-13	6.36382e-12	Similar to Sulfite oxidase (EC 1.8.3.1) (Moco containig protein AtMCP) (At-SO) (AtSOX).
Os12g0438600	11.9731	1.12806	0.488546	2.30901	0.020943	0.0432644	Similar to chloride channel protein.
Os12g0438400	1721.34	1.29482	0.0947977	13.6588	1.78904e-42	1.21011e-40	Hypothetical conserved gene.
Os12g0431100	241.26	2.51682	0.399298	6.30311	2.91737e-10	1.90309e-09	ATPase, AAA-type, core domain containing protein.
Os12g0428700	10.6494	3.04924	0.58481	5.21407	1.84739e-07	8.83642e-07	Hypothetical protein.
Os12g0420400	18313	1.78541	0.162253	11.0039	3.66127e-28	9.94672e-27	Similar to Photosystem I reaction center subunit XI, chloroplast precursor (PSI- L) (PSI subunit V).
Os12g0414900	58.7527	1.25443	0.232925	5.38553	7.22299e-08	3.63771e-07	Similar to Endonuclease/Exonuclease/phosphatase family protein, expressed.
Os12g0410200	154.917	1.60589	0.21613	7.43021	1.08429e-13	9.74188e-13	Conserved hypothetical protein.
Os12g0409000	1712.2	1.29051	0.0803482	16.0614	4.75401e-58	7.12957e-56	Similar to Serine hydroxymethyltransferase.
Os12g0406200	1321.22	1.05371	0.124604	8.45646	2.75623e-17	3.35975e-16	Similar to 40S ribosomal protein S3a (CYC07 protein).
Os12g0406000	877.255	1.55125	0.137513	11.2807	1.63362e-29	4.92974e-28	Conserved hypothetical protein.
Os12g0295600	33.4665	3.79122	0.502525	7.54433	4.54609e-14	4.24769e-13	Similar to predicted protein.
Os12g0292400	28407.4	2.10285	0.184533	11.3955	4.40126e-30	1.38885e-28	Similar to Petunia ribulose 1, 5-bisphosphate carboxylase small subunit mRNA (clone pSSU 51), partial cds. (Fragment).
Os12g0292200	3.30008	5.83169	1.19021	4.89974	9.59654e-07	4.19305e-06	Hypothetical gene.
Os12g0291400	19825.3	3.49994	0.224012	15.6239	5.00638e-55	6.63659e-53	Similar to Petunia ribulose 1, 5-bisphosphate carboxylase small subunit mRNA (clone pSSU 51), partial cds. (Fragment).
Os12g0291100	66168.7	1.85726	0.168666	11.0115	3.36402e-28	9.15594e-27	Similar to Petunia ribulose 1, 5-bisphosphate carboxylase small subunit mRNA (clone pSSU 51), partial cds. (Fragment).
Os12g0290200	114.47	2.27248	0.211719	10.7335	7.08955e-27	1.74703e-25	Hypothetical protein.
Os12g0289833	20.6645	1.30996	0.344312	3.80457	0.000142049	0.000457831	Hypothetical gene.
Os12g0283300	162.923	1.91261	0.174601	10.9541	6.34725e-28	1.68733e-26	Conserved hypothetical protein.
Os12g0277500	11128	1.76538	0.141004	12.5201	5.79974e-36	2.66591e-34	Plastid chaperonin 60 alpha subunit, Folding of Rubisco large subunit (rbcL), Seedling development
Os12g0277000	81.4496	1.88693	0.252514	7.47257	7.86452e-14	7.16128e-13	Zinc finger, RING/FYVE/PHD-type domain containing protein.
Os12g0274700	48199.5	2.07623	0.21533	9.64207	5.31054e-22	9.23791e-21	Similar to Petunia ribulose 1, 5-bisphosphate carboxylase small subunit mRNA (clone pSSU 51), partial cds. (Fragment).
Os12g0273900	75.8593	1.06133	0.211976	5.00685	5.5328e-07	2.49455e-06	Leucine-rich repeat domain containing protein.
Os12g0273300	34.0231	1.05926	0.294399	3.59804	0.00032063	0.000976993	Similar to NB-ARC domain containing protein.
Os12g0270100	387.661	1.21563	0.0969359	12.5406	4.47652e-36	2.08022e-34	Similar to Oxygen-independent coproporphyrinogen-like protein.
Os12g0267900	48.1337	3.49712	0.376517	9.28808	1.57093e-20	2.4603e-19	Zinc finger, RING/FYVE/PHD-type domain containing protein.
Os12g0267800	147.76	2.12818	0.229818	9.2603	2.03857e-20	3.16431e-19	Similar to multidrug/pheromone exporter, MDR family, ABC transporter family.
Os12g0267500	18.4529	1.67155	0.388666	4.30075	1.70218e-05	6.30468e-05	Conserved hypothetical protein.
Os12g0267400	8.83004	3.01682	0.627689	4.80623	1.53804e-06	6.5515e-06	Hypothetical protein.
Os12g0266200	225.642	2.05292	0.149233	13.7564	4.66009e-43	3.33438e-41	Similar to Fibrillin-2 precursor.
Os12g0263800	3391.98	1.42568	0.115045	12.3924	2.87163e-35	1.2689e-33	Similar to cDNA clone:J013002B21, full insert sequence.
Os12g0263050	51.0487	1.01895	0.239855	4.24819	2.15506e-05	7.84221e-05	NA
Os12g0263000	610.056	1.06427	0.117325	9.07111	1.17811e-19	1.71316e-18	Similar to Glutathione synthase.
Os12g0262100	10.7152	1.32157	0.51156	2.58341	0.00978276	0.02203	HAT dimerisation domain containing protein.
Os12g0261250	37.6507	8.98075	1.04268	8.61318	7.10631e-18	9.05643e-17	Conserved hypothetical protein.
Os12g0256900	98.2549	1.26778	0.202023	6.27544	3.48646e-10	2.25401e-09	Pentatricopeptide repeat domain containing protein.
Os12g0256000	193.696	1.47525	0.22833	6.46106	1.03975e-10	7.11063e-10	Alpha/beta hydrolase fold-3 domain containing protein.
Os12g0255850	193.223	7.77973	0.73418	10.5965	3.09374e-26	7.30251e-25	Conserved hypothetical protein.
Os12g0255200	200.274	3.54902	0.231657	15.3202	5.6074e-53	6.63371e-51	Staphylococcal nuclease (SNase-like), OB-fold domain containing protein.
Os12g0250900	403.27	1.68981	0.108439	15.583	9.50013e-55	1.23186e-52	BRCT domain containing protein.
Os12g0245800	20.4429	1.80372	0.416242	4.33335	1.46857e-05	5.49353e-05	Conserved hypothetical protein.
Os12g0245000	148.347	1.15457	0.156557	7.37477	1.64631e-13	1.45493e-12	Conserved hypothetical protein.
Os12g0236900	2215.32	1.05483	0.095668	11.0259	2.86486e-28	7.82605e-27	SET domain containing protein.
Os12g0236800	78.8104	9.63816	1.02856	9.37057	7.21444e-21	1.15923e-19	Conserved hypothetical protein.
Os12g0236225	3.00047	6.36313	1.51896	4.18915	2.80005e-05	0.000100307	Conserved hypothetical protein.
Os12g0235800	612.168	1.50416	0.133128	11.2986	1.33353e-29	4.04885e-28	Similar to Argininosuccinate synthase (Fragment).
Os12g0235200	59.6238	1.16923	0.202933	5.76167	8.32868e-09	4.67862e-08	Conserved hypothetical protein.
Os12g0233200	64.8996	1.15005	0.230408	4.99134	5.99606e-07	2.69482e-06	Hypothetical conserved gene.
Os12g0231700	16.6124	3.70324	0.639052	5.7949	6.8363e-09	3.87796e-08	Transposase, Ptta/En/Spm, plant domain containing protein.
Os12g0231100	18.8307	1.41682	0.422483	3.35354	0.00079784	0.00227453	Conserved hypothetical protein.
Os12g0231000	501.493	4.16843	0.377302	11.048	2.24131e-28	6.17953e-27	TGF-beta receptor, type I/II extracellular region family protein.
Os12g0228800	17.0059	6.19082	1.10417	5.60679	2.06114e-08	1.10696e-07	Similar to Calmodulin-like protein.
Os12g0225100	2008.54	1.37461	0.0930899	14.7665	2.41043e-49	2.38584e-47	Nucleotide-binding, alpha-beta plait domain containing protein.
Os12g0222900	917.815	2.17334	0.16144	13.4622	2.6086e-41	1.64458e-39	Leucine-rich repeat, N-terminal domain containing protein.
Os12g0222800	147.397	1.97895	0.204099	9.69604	3.13419e-22	5.58622e-21	Leucine-rich repeat, N-terminal domain containing protein.
Os12g0221700	30.6114	1.38187	0.306479	4.50887	6.51748e-06	2.56399e-05	Hypothetical conserved gene.
Os12g0221400	26.5645	3.39497	0.535372	6.34133	2.27783e-10	1.50373e-09	Similar to cDNA clone:001-112-B09, full insert sequence.
Os12g0217300	19.0472	1.01322	0.421025	2.40655	0.016104	0.0343183	Hypothetical protein.
Os12g0216000	37.2358	2.93248	0.336868	8.70514	3.17171e-18	4.11989e-17	Hypothetical protein.
Os12g0215950	202.545	5.43514	0.466855	11.642	2.51917e-31	8.64789e-30	Similar to Leucine Rich Repeat family protein, expressed.
Os12g0212100	2.82874	2.17887	0.93965	2.31881	0.0204054	0.0422713	Similar to A/G-specific adenine DNA glycosylase.
Os12g0210400	1004.75	1.82203	0.16664	10.9339	7.93677e-28	2.09518e-26	Protein kinase, core domain containing protein.
Os12g0210300	705.701	2.21189	0.144368	15.3212	5.51512e-53	6.55064e-51	Zeta class glutathione transferase, Cold tolerance
Os12g0210200	313.846	1.27414	0.141776	8.98701	2.54047e-19	3.61807e-18	Zeta class glutathione transferase
Os12g0209000	556.419	1.94296	0.171073	11.3575	6.80684e-30	2.10764e-28	Similar to sporulation protein-related.
Os12g0204550	59.3027	1.18715	0.293021	4.0514	5.0911e-05	0.000175785	Hypothetical gene.
Os12g0204500	185.517	1.26136	0.152057	8.29528	1.08333e-16	1.26498e-15	Protein of unknown function DUF579, plant family protein.
Os12g0203000	830.251	1.76142	0.131833	13.361	1.02115e-40	6.23908e-39	Similar to Cyclin-dependent protein kinase-like protein.
Os12g0198700	11.8	3.41089	0.650905	5.24024	1.6037e-07	7.72556e-07	Similar to Jasmonate-induced protein.
Os12g0198200	22.1113	1.35838	0.467387	2.90633	0.00365695	0.00911214	Similar to Protein phosphatase 2C.
Os12g0193800	727.747	1.57505	0.0959811	16.41	1.62167e-60	2.81602e-58	Conserved hypothetical protein.
Os12g0188700	13706.5	1.06153	0.117241	9.05432	1.37417e-19	1.9895e-18	Similar to Thioredoxin M5, chloroplastic.
Os12g0182200	233.669	1.50021	0.121982	12.2986	9.21072e-35	3.98112e-33	Similar to Dihydrolipoamide S-acetyltransferase.
Os12g0181900	111.575	1.32957	0.176766	7.52161	5.41038e-14	5.00954e-13	Pentatricopeptide repeat domain containing protein.
Os12g0181200	6.65336	2.31019	0.819612	2.81864	0.00482281	0.0116991	Similar to Protein kinase domain containing protein.
Os12g0180900	341.929	1.21808	0.11561	10.5362	5.88436e-26	1.35871e-24	Conserved hypothetical protein.
Os12g0180800	479.02	2.65193	0.137395	19.3015	5.21906e-83	2.46677e-80	Similar to OSIGBa0158F05.9 protein.
Os12g0180500	6.24164	6.71453	1.17395	5.71963	1.06757e-08	5.93532e-08	Similar to Protein kinase domain containing protein.
Os12g0178700	542.358	1.60824	0.134526	11.9548	6.12604e-33	2.34718e-31	Similar to ARC5 (ACCUMULATION AND REPLICATION OF CHLOROPLAST 5); GTP binding / GTPase.
Os12g0178200	238.334	1.18626	0.112345	10.559	4.61549e-26	1.07576e-24	Similar to Thylakoid-bound ascorbate peroxidase (EC 1.11.1.11) (Fragment).
Os12g0175500	1452.85	1.20352	0.118808	10.13	4.0684e-24	8.32004e-23	Similar to Glutaredoxin-like protein.
Os12g0171900	55.9135	4.19086	0.355854	11.7769	5.13275e-32	1.8385e-30	Hypothetical gene.
Os12g0171801	1.92947	3.60465	1.3889	2.59532	0.00945026	0.0213656	Hypothetical gene.
Os12g0171600	21.0292	1.31169	0.373313	3.51365	0.000441999	0.00131708	Conserved hypothetical protein.
Os12g0171500	218.263	1.11187	0.188657	5.89359	3.7789e-09	2.20627e-08	Conserved hypothetical protein.
Os12g0170800	14.6371	1.58116	0.476054	3.32138	0.00089573	0.00252735	Similar to Citrate binding protein precursor.
Os12g0167900	2565.17	1.18558	0.130445	9.08869	1.00243e-19	1.46487e-18	Ribosomal protein L3A
Os12g0164300	429.457	1.14421	0.11791	9.70403	2.89816e-22	5.17486e-21	Cyclin-like F-box domain containing protein.
Os12g0163600	58.9929	1.77818	0.236996	7.50297	6.23901e-14	5.73919e-13	Pentatricopeptide repeat protein, Organellar RNA editing
Os12g0161500	16.2402	1.06412	0.401966	2.64729	0.00811397	0.0186671	Conserved hypothetical protein.
Os12g0160300	16.2779	3.96883	0.550711	7.20674	5.73086e-13	4.83444e-12	Conserved hypothetical protein.
Os12g0159000	106.879	1.38019	0.314689	4.3859	1.15505e-05	4.38595e-05	Harpin-induced 1 domain containing protein.
Os12g0156900	60.823	1.2515	0.218479	5.72825	1.0147e-08	5.65404e-08	Pentatricopeptide repeat domain containing protein.
Os12g0152900	54.1165	2.42253	0.308637	7.84913	4.18932e-15	4.28072e-14	bZIP transcription factor, bZIP-1 domain containing protein.
Os12g0152200	13.1829	1.31334	0.393661	3.33623	0.00084923	0.00240667	Cyclin-like F-box domain containing protein.
Os12g0151900	67.7244	1.05948	0.187812	5.64116	1.68909e-08	9.1726e-08	Hypothetical protein.
Os12g0150100	696.306	1.11263	0.166606	6.6782	2.41899e-11	1.76833e-10	Similar to 60S ribosomal protein L26A.
Os12g0147300	2.71814	4.97785	1.32702	3.75115	0.000176023	0.000559259	Similar to Formin-like protein 14.
Os12g0145900	20.5188	2.96179	0.410982	7.20661	5.73625e-13	4.83761e-12	Similar to Leucine Rich Repeat family protein, expressed.
Os12g0141000	6.20753	2.90933	1.19462	2.43536	0.0148768	0.031967	Conserved hypothetical protein.
Os12g0140000	12.9068	1.16839	0.430603	2.71339	0.00665987	0.0156355	Hypothetical conserved gene.
Os12g0139300	157.309	1.02679	0.167301	6.13736	8.39053e-10	5.24192e-09	Similar to Cytochrome P450 90A1 (EC 1.14.-.-).
Os12g0138050	9.64356	1.88178	0.736213	2.55602	0.0105876	0.0236186	Similar to EF hand family protein, expressed.
Os12g0137200	1209.87	1.01636	0.137757	7.37791	1.60794e-13	1.42314e-12	Similar to Saccharopine dehydrogenase family protein, expressed.
Os12g0131300	56.5292	1.80466	0.283924	6.35612	2.06908e-10	1.3754e-09	Similar to cDNA, clone: J065154E06, full insert sequence.
Os12g0130100	21.1179	3.18121	0.405433	7.84646	4.27954e-15	4.3669e-14	Similar to D-mannose binding lectin family protein, expressed.
Os12g0129300	10.9854	1.106	0.42267	2.6167	0.00887848	0.0202269	Similar to Arabinoxylan arabinofuranohydrolase isoenzyme AXAH-II.
Os12g0128200	33.2822	1.74585	0.292516	5.9684	2.39584e-09	1.42741e-08	Pentatricopeptide repeat domain containing protein.
Os12g0127900	95.8821	1.3399	0.188743	7.09907	1.25598e-12	1.03196e-11	Similar to Mpv17/PMP22 family protein, expressed.
Os12g0127800	145.187	1.47117	0.228041	6.45132	1.10878e-10	7.56527e-10	Similar to VQ motif family protein.
Os12g0127200	21.4615	2.42567	0.573856	4.22697	2.36863e-05	8.56896e-05	Harpin-induced 1 domain containing protein.
Os12g0124900	6.30844	2.90479	0.739045	3.93047	8.47802e-05	0.000282798	Antisense long noncoding RNA, Maintainance of leaf blade flattening, Suppression of sense gene expression by mediating chromatin modifications
Os12g0124500	9.18346	1.82361	0.672608	2.71126	0.00670289	0.0157278	ZF-HD homeobox protein Cys/His-rich dimerisation region domain containing protein.
Os12g0124200	1146.11	1.33659	0.14085	9.48946	2.32229e-21	3.8784e-20	Similar to 40S ribosomal protein S16.
Os12g0122400	2.08405	3.27378	1.41885	2.30735	0.0210355	0.0434252	Hypothetical conserved gene.
Os12g0119000	51.3886	2.36329	0.321551	7.34965	1.98719e-13	1.74424e-12	Cytochrome P450 family protein.
Os12g0117900	15.5777	2.61355	0.582254	4.48868	7.16672e-06	2.80307e-05	Hypothetical conserved gene.
Os12g0117800	6.85484	2.40872	0.90509	2.66131	0.00778384	0.0179856	Similar to predicted protein.
Os12g0117700	136.342	4.68853	0.526827	8.89956	5.60683e-19	7.76535e-18	Similar to RNA binding protein.
Os12g0117300	43.4971	1.90947	0.23945	7.97437	1.53158e-15	1.63006e-14	Similar to Mannan endo-1, 4-beta-mannosidase 8.
Os12g0115900	275.092	2.06572	0.183904	11.2326	2.82065e-29	8.33396e-28	Translation elongation factor P domain containing protein.
Os12g0114400	35.3527	1.45085	0.249415	5.81702	5.99047e-09	3.42474e-08	Pentatricopeptide repeat domain containing protein.
Os12g0110400	451.212	1.76396	0.150322	11.7345	8.48305e-32	2.98809e-30	Similar to PTAC6 (PLASTID TRANSCRIPTIONALLY ACTIVE6).
Os12g0109800	3.60909	4.38191	1.22706	3.57106	0.000355539	0.00107607	Hypothetical conserved gene.
Os12g0109300	50.9026	1.62856	0.206061	7.9033	2.7161e-15	2.82e-14	Pentatricopeptide repeat domain containing protein.
Os12g0108500	185.404	1.3771	0.212777	6.47206	9.66748e-11	6.6297e-10	Similar to Leucine Rich Repeat family protein, expressed.
Os12g0102350	109.3	1.29068	0.189877	6.79745	1.06488e-11	8.04592e-11	Similar to WRKY transcription factor 57.
Os12g0102100	2372.57	1.14436	0.151953	7.53099	5.03577e-14	4.68753e-13	Alcohol dehydrogenase superfamily, zinc-containing protein.
Os12g0101800	547.982	2.692	0.191606	14.0496	7.74195e-45	6.21323e-43	Similar to Nonphototrophic hypocotyl 1a.
Os12g0101000	99.9464	1.75383	0.174788	10.0341	1.07981e-23	2.12626e-22	Similar to RNase P subunit p30 family protein, expressed.
Os12g0100100	253.249	2.19277	0.183052	11.979	4.58018e-33	1.76399e-31	RNA binding domain (RBD) containing protein, Abiotic stress tolerance
Os11g0705900	24.9675	1.81323	0.379013	4.78408	1.71769e-06	7.2771e-06	GRAS transcription factor domain containing protein.
Os11g0699532	143.602	8.98391	1.10087	8.16076	3.3293e-16	3.73481e-15	Hypothetical gene.
Os11g0697600	15.9008	6.23632	1.10305	5.65369	1.57039e-08	8.57664e-08	Hypothetical gene.
Os11g0694100	199.49	7.83652	0.867197	9.03661	1.6161e-19	2.33294e-18	Similar to Protein kinase domain containing protein, expressed.
Os11g0691400	257.354	4.96876	0.297124	16.7229	8.93135e-63	1.68922e-60	Similar to Protein kinase domain containing protein.
Os11g0691280	135.955	1.88196	0.206395	9.11827	7.63333e-20	1.12544e-18	EGF-type aspartate/asparagine hydroxylation site domain containing protein.
Os11g0689100	77.3907	6.0826	0.623429	9.75668	1.7272e-22	3.12919e-21	NB-ARC domain containing protein.
Os11g0686500	214.843	2.41505	0.174241	13.8604	1.10111e-43	8.34093e-42	NB-ARC domain containing protein.
Os11g0686400	324.081	1.31271	0.106768	12.2949	9.6462e-35	4.15724e-33	Similar to WRKY transcription factor 41.
Os11g0686250	58.5272	1.15057	0.188221	6.11287	9.78532e-10	6.08132e-09	DNA-binding WRKY domain containing protein.
Os11g0685100	12.9277	4.68082	0.985055	4.75184	2.01578e-06	8.46268e-06	Hypothetical gene.
Os11g0684700	271.523	1.6896	0.146367	11.5436	7.95462e-31	2.64211e-29	Similar to NB-ARC domain containing protein, expressed.
Os11g0680200	40.8498	2.58105	0.276401	9.33806	9.8115e-21	1.56132e-19	Pentatricopeptide repeat domain containing protein.
Os11g0679900	69.254	2.29402	0.208841	10.9846	4.53458e-28	1.2252e-26	Conserved hypothetical protein.
Os11g0676800	2.4987	4.71807	1.35283	3.48757	0.000487438	0.00144177	Similar to NB-ARC domain containing protein.
Os11g0676500	4.98893	3.46927	1.26625	2.73979	0.00614788	0.0145474	Hypothetical conserved gene.
Os11g0673900	34.0854	1.5285	0.294732	5.18605	2.148e-07	1.01938e-06	Similar to NB-ARC domain containing protein.
Os11g0673000	46.2871	1.03788	0.241036	4.30592	1.66294e-05	6.17165e-05	Pentatricopeptide repeat domain containing protein.
Os11g0672800	68.1559	1.02143	0.199919	5.10922	3.23499e-07	1.50093e-06	Hypothetical protein.
Os11g0671100	25.1285	1.57649	0.483961	3.25747	0.00112411	0.00311432	Hypothetical protein.
Os11g0671000	5130.52	1.7957	0.225669	7.95722	1.75946e-15	1.86391e-14	Similar to Dormancy-associated protein.
Os11g0670700	27.1614	1.96384	0.358587	5.47661	4.33541e-08	2.24005e-07	Similar to EAP30 family protein.
Os11g0669100	157.461	1.49408	0.282359	5.29142	1.21371e-07	5.95308e-07	Calmodulin binding protein-like family protein.
Os11g0667700	38.4102	2.26957	0.314648	7.21305	5.47124e-13	4.6299e-12	Similar to Protein kinase domain containing protein, expressed.
Os11g0667000	3.68261	2.79457	0.953136	2.93197	0.00336814	0.00846354	Similar to Protein kinase domain containing protein, expressed.
Os11g0666200	30.8278	1.24789	0.516761	2.41483	0.0157426	0.0336351	Similar to Protein kinase domain containing protein.
Os11g0665600	110.812	1.31397	0.376539	3.4896	0.000483749	0.00143172	Helix-turn-helix, Fis-type domain containing protein.
Os11g0661800	192.85	2.08299	0.217179	9.59109	8.71614e-22	1.503e-20	Concanavalin A-like lectin/glucanase domain containing protein.
Os11g0657900	128.315	1.41679	0.156919	9.02882	1.73539e-19	2.49784e-18	Similar to NB-ARC domain containing protein.
Os11g0657300	203.107	1.65216	0.171215	9.64959	4.93537e-22	8.61556e-21	Similar to Small nuclear ribonucleoprotein F (snRNP-F) (Sm protein F) (Sm-F) (SmF).
Os11g0655000	187.885	2.28484	0.128373	17.7984	7.26536e-71	2.05464e-68	Conserved hypothetical protein.
Os11g0654800	101.985	1.23286	0.245925	5.01318	5.35369e-07	2.41894e-06	Conserved hypothetical protein.
Os11g0654000	81.3671	1.71001	0.189886	9.00545	2.14778e-19	3.07355e-18	Hypothetical protein.
Os11g0649700	92.7487	4.7446	0.455421	10.4181	2.05083e-25	4.56844e-24	Uncharacterised protein family UPF0497, trans-membrane plant subgroup domain containing protein.
Os11g0645600	23.8761	1.01881	0.385023	2.64609	0.00814285	0.0187234	Hypothetical conserved gene.
Os11g0645200	229.72	1.17566	0.155489	7.56108	3.99743e-14	3.75751e-13	Similar to Oxidoreductase, aldo/keto reductase family protein, expressed.
Os11g0641300	7.58335	1.4459	0.590764	2.44751	0.0143845	0.031035	Conserved hypothetical protein.
Os11g0639300	161.389	1.37424	0.190734	7.205	5.80419e-13	4.89074e-12	Protein of unknown function DUF594 family protein.
Os11g0638000	1935.58	1.52744	0.118362	12.9048	4.22771e-38	2.18326e-36	Similar to GTP-binding protein engA.
Os11g0636050	862.949	9.13092	0.490617	18.6111	2.61192e-77	9.23315e-75	Hypothetical protein.
Os11g0634500	742.653	1.36262	0.160665	8.48111	2.23052e-17	2.7403e-16	40S ribosomal protein S29.
Os11g0630501	29.8628	1.57286	0.311949	5.04203	4.60614e-07	2.09617e-06	Similar to BTB/POZ domain containing protein.
Os11g0628000	144.306	2.20844	0.205422	10.7508	5.87611e-27	1.45283e-25	Protein kinase, catalytic domain domain containing protein.
Os11g0623700	32.2854	2.57771	0.36822	7.00047	2.55113e-12	2.04794e-11	Conserved hypothetical protein.
Os11g0618850	42.6235	1.25893	0.297648	4.22958	2.34125e-05	8.47714e-05	Hypothetical conserved gene.
Os11g0618600	27.2481	2.04858	0.325213	6.29918	2.99228e-10	1.94895e-09	Tyrosine protein kinase domain containing protein.
Os11g0618300	13.1711	1.31702	0.429608	3.06562	0.00217217	0.00567736	Hypothetical conserved gene.
Os11g0615600	7.71392	3.99266	0.950661	4.19987	2.67063e-05	9.59487e-05	Conserved hypothetical protein.
Os11g0611600	211.411	1.103	0.116351	9.48001	2.54266e-21	4.22979e-20	Hypothetical protein.
Os11g0610900	958.272	1.33931	0.129256	10.3617	3.70412e-25	8.13537e-24	Seryl-tRNA synthetase, Early chloroplast development at high temperature
Os11g0609600	36.312	2.52144	0.340415	7.40694	1.29243e-13	1.15213e-12	Similar to 14-3-3-like protein.
Os11g0609500	9.5876	6.50356	1.10746	5.8725	4.29282e-09	2.49307e-08	Similar to Jacalin-like lectin domain containing protein.
Os11g0607000	59.6737	2.47699	0.24574	10.0797	6.7937e-24	1.36122e-22	Hypothetical protein.
Os11g0606800	5.321	1.68856	0.603546	2.79773	0.00514626	0.0124228	Similar to NB-ARC domain containing protein.
Os11g0606600	83.1734	2.42597	0.198672	12.211	2.71696e-34	1.12994e-32	Hypothetical protein.
Os11g0606200	3.61143	3.35893	1.20446	2.78874	0.00529143	0.0127298	Similar to Leucine Rich Repeat family protein, expressed.
Os11g0605800	75.7107	2.55257	0.217586	11.7313	8.80579e-32	3.09809e-30	Non-protein coding transcript.
Os11g0605500	232.232	1.85576	0.169447	10.9519	6.5077e-28	1.72844e-26	Acyl-CoA oxidase.
Os11g0604900	14.4736	2.19834	0.633928	3.46781	0.000524726	0.00154254	Similar to NB-ARC domain containing protein.
Os11g0602400	120.069	2.2234	0.177715	12.5111	6.49461e-36	2.9761e-34	tRNA intron endonuclease, catalytic domain-like domain containing protein.
Os11g0601500	9.0063	1.15904	0.454261	2.55149	0.0107262	0.0238885	GnK2 domain containing receptor-like kinase-9
Os11g0599101	3.87371	3.27188	1.09248	2.9949	0.00274534	0.00702154	Domain of unknown function DUF629 domain containing protein.
Os11g0599000	7.02851	5.93936	1.16459	5.09994	3.39764e-07	1.57125e-06	Domain of unknown function DUF629 domain containing protein.
Os11g0598500	140.049	1.24771	0.453954	2.74853	0.00598628	0.014208	NB-ARC domain containing protein.
Os11g0596200	11.7662	2.55027	0.535021	4.76668	1.87282e-06	7.89265e-06	Conserved hypothetical protein.
Os11g0594900	3.3955	2.4718	0.900913	2.74365	0.00607594	0.0143978	Similar to F-box domain containing protein.
Os11g0594700	7.25656	5.49449	1.11585	4.92402	8.47829e-07	3.73191e-06	Protein of unknown function DUF538 family protein.
Os11g0594600	16.1935	1.74682	0.384781	4.53976	5.63173e-06	2.23299e-05	Similar to F-box domain containing protein.
Os11g0593900	5.23551	2.12328	0.721616	2.9424	0.00325682	0.00820743	Hypothetical conserved gene.
Os11g0592800	1324.89	1.90925	0.140651	13.5743	5.68465e-42	3.76786e-40	Similar to CDK5RAP1-like protein.
Os11g0592700	2402.28	1.19774	0.101594	11.7895	4.42352e-32	1.59022e-30	GTP1/OBG domain containing protein.
Os11g0592200	115.949	2.33002	0.358921	6.49173	8.4856e-11	5.84756e-10	Pathogenesis-related (PR) protein, Drought tolerance, Abiotic stress response, Disease resistance
Os11g0592000	222.069	1.234	0.536644	2.29948	0.0214779	0.0442431	Pathogenesis-related (PR) protein, Abiotic stress response, Disease resistance
Os11g0591000	24.3886	5.77773	0.718715	8.03898	9.05908e-16	9.78895e-15	Similar to NB-ARC domain containing protein.
Os11g0590700	103.475	1.06196	0.238045	4.46117	8.15125e-06	3.16521e-05	NB-ARC domain containing protein.
Os11g0583200	45.8804	2.35781	0.269405	8.75193	2.09728e-18	2.76539e-17	Hypothetical conserved gene.
Os11g0582801	5.3413	1.87177	0.701271	2.66911	0.00760525	0.0176141	Hypothetical gene.
Os11g0581900	75.634	4.19192	0.38361	10.9275	8.5129e-28	2.24296e-26	Uncharacterised protein family UPF0005 domain containing protein.
Os11g0580800	1751.07	1.80144	0.138904	12.9689	1.8361e-38	9.70129e-37	Twin-arginine translocation protein TatB family protein.
Os11g0579900	12.6392	1.88942	0.539497	3.50218	0.000461465	0.00137	Armadillo-like helical domain containing protein.
Os11g0579800	403.241	1.12012	0.165074	6.78558	1.15623e-11	8.69851e-11	Gar1 protein RNA-binding region family protein.
Os11g0579600	89.7237	1.26459	0.180997	6.9868	2.81224e-12	2.24119e-11	Protein of unknown function DUF295 family protein.
Os11g0579000	7.27315	1.60676	0.684923	2.34589	0.0189815	0.0396984	Non-protein coding transcript.
Os11g0578500	1.63656	4.93464	1.66998	2.9549	0.00312767	0.00790678	Heat shock protein DnaJ family protein.
Os11g0577700	11.9271	1.31835	0.49672	2.65411	0.00795169	0.0183307	Tetratricopeptide-like helical domain containing protein.
Os11g0564800	13.4385	1.02359	0.42576	2.40416	0.0162097	0.0345165	Hypothetical protein.
Os11g0558900	10.256	1.5375	0.588013	2.61475	0.00892938	0.0203226	Leucine-rich repeat, N-terminal domain containing protein.
Os11g0557700	52.3532	1.36274	0.228135	5.97342	2.32332e-09	1.38643e-08	Similar to S-adenosylmethionine-dependent methyltransferase/ catalytic.
Os11g0557000	13.668	4.5773	1.10603	4.13848	3.49612e-05	0.000123632	Phytosulfokine family protein.
Os11g0555300	8.25702	2.19421	0.759257	2.88994	0.00385319	0.00955382	Similar to Rp1-like protein.
Os11g0552100	17.549	2.24027	0.373648	5.99567	2.02645e-09	1.21538e-08	Protein of unknown function DUF724 family protein.
Os11g0552000	83.1229	2.35769	0.225135	10.4723	1.15775e-25	2.6203e-24	Similar to Tyrosine/nicotianamine aminotransferases family protein.
Os11g0550900	148.641	1.89151	0.136439	13.8634	1.05581e-43	8.01819e-42	Conserved hypothetical protein.
Os11g0550800	1008.32	2.04441	0.179699	11.3769	5.45174e-30	1.71306e-28	Similar to plastid-specific ribosomal protein 6.
Os11g0550500	182.258	3.04889	0.194921	15.6417	3.78397e-55	5.03861e-53	Similar to LZ-NBS-LRR class RGA.
Os11g0549655	175.228	1.43118	0.155238	9.21922	2.99266e-20	4.55714e-19	Similar to maf-like protein CV_0124.
Os11g0549610	22.7257	1.41055	0.326322	4.32255	1.54235e-05	5.75646e-05	Hypothetical conserved gene.
Os11g0549605	11.6747	1.17626	0.470521	2.49991	0.0124225	0.0272353	Domain of unknown function DUF629 domain containing protein.
Os11g0548600	12.6215	2.32308	0.537865	4.31908	1.56683e-05	5.83832e-05	Similar to LysM domain containing protein.
Os11g0544800	778.782	2.0485	0.120391	17.0154	6.31238e-65	1.33885e-62	Glutamyl-tRNA(Gln) amidotransferase subunit B, Primary root development
Os11g0544300	184.22	1.14529	0.163791	6.9924	2.70229e-12	2.1582e-11	Peptidase C12, ubiquitin carboxyl-terminal hydrolase 1 domain containing protein.
Os11g0544000	1109.63	1.14009	0.129275	8.81906	1.15424e-18	1.55016e-17	Hypothetical conserved gene.
Os11g0543600	27.2482	1.15646	0.319465	3.61998	0.000294629	0.000902208	Conserved hypothetical protein.
Os11g0540600	2286.59	1.45934	0.121555	12.0056	3.31853e-33	1.29488e-31	Protein of unknown function DUF247, plant family protein.
Os11g0540000	2.24333	3.48227	1.38298	2.51796	0.0118038	0.0260268	Hypothetical protein.
Os11g0539901	39.8321	1.10602	0.278134	3.97656	6.99203e-05	0.00023596	Hypothetical conserved gene.
Os11g0539500	6.44043	5.19804	1.16753	4.45215	8.50129e-06	3.29295e-05	Winged helix repressor DNA-binding domain containing protein.
Os11g0531800	137.37	1.08924	0.194512	5.59984	2.1455e-08	1.1506e-07	Hypothetical protein.
Os11g0528700	6.68573	2.12216	0.695339	3.05198	0.0022734	0.0059211	Indole-3-acetic acid (IAA)-amido synthetase, Plant architecture establishment, Drought tolerance
Os11g0526900	279.836	1.38245	0.117078	11.8079	3.55389e-32	1.29325e-30	Non-protein coding transcript.
Os11g0525600	521.251	1.94586	0.12571	15.479	4.81223e-54	6.05484e-52	Similar to Alpha-mannosidase.
Os11g0521500	802.34	2.07435	0.159869	12.9753	1.68942e-38	8.9422e-37	Similar to Acyl carrier protein, chloroplast precursor (ACP) (ACP05) (Clone 29C08).
Os11g0514400	389.471	2.64126	0.492896	5.35865	8.38442e-08	4.1949e-07	Small leucine rich repeat (LRR) protein, Cell elongation activity, Regulation of lamina inclination and grain size
Os11g0513900	82.0417	2.90163	0.346724	8.36872	5.82492e-17	6.92692e-16	Conserved hypothetical protein.
Os11g0513700	17.0084	2.17712	0.368545	5.90734	3.47683e-09	2.03711e-08	Protein kinase-like domain containing protein.
Os11g0513500	29.4991	2.26152	0.355328	6.36458	1.95822e-10	1.30551e-09	Conserved hypothetical protein.
Os11g0492300	6.03883	3.23818	0.876721	3.69351	0.000221178	0.000691407	Similar to NB-ARC domain containing protein.
Os11g0492100	91.0957	2.17118	0.266466	8.14803	3.69893e-16	4.13384e-15	Similar to NB-ARC domain containing protein, expressed.
Os11g0491850	31.9174	3.17581	0.406661	7.80946	5.74316e-15	5.79271e-14	Non-protein coding transcript.
Os11g0483950	47.9113	1.21724	0.243955	4.98961	6.05024e-07	2.71753e-06	Pentatricopeptide repeat domain containing protein.
Os11g0482400	699.272	1.15209	0.102822	11.2047	3.86674e-29	1.13011e-27	Pentatricopeptide repeat domain containing protein.
Os11g0482000	2019.35	1.40418	0.150891	9.30591	1.32853e-20	2.09391e-19	Similar to 40S ribosomal protein S5.
Os11g0480000	91.2853	1.02826	0.182469	5.63527	1.74785e-08	9.47784e-08	NB-ARC domain containing protein.
Os11g0479000	9.86693	3.14615	1.12926	2.78604	0.0053357	0.0128223	Conserved hypothetical protein.
Os11g0475500	689.399	1.05131	0.13251	7.93381	2.12529e-15	2.23234e-14	Conserved hypothetical protein.
Os11g0475200	7.61077	4.94099	1.21554	4.06487	4.80601e-05	0.0001666	Non-protein coding transcript.
Os11g0474100	1539.66	1.11894	0.141945	7.88291	3.19856e-15	3.30358e-14	Conserved hypothetical protein.
Os11g0471200	6.75181	3.00978	1.28909	2.33481	0.0195531	0.0407503	Conserved hypothetical protein.
Os11g0466966	103.833	2.1903	0.223737	9.78963	1.24747e-22	2.27952e-21	Similar to OSIGBa0102N07.4 protein.
Os11g0460500	1.6298	3.4034	1.36859	2.48679	0.0128903	0.0281527	Conserved hypothetical protein.
Os11g0448400	1400.23	1.17273	0.147923	7.92797	2.22755e-15	2.33233e-14	RNA polymerase sigma factor, region 2 domain containing protein.
Os11g0447300	105.076	1.19508	0.1523	7.84689	4.26476e-15	4.3548e-14	GTP-binding protein, HSR1-related domain containing protein.
Os11g0443700	61.0896	1.85352	0.376416	4.92413	8.47383e-07	3.7305e-06	Similar to Short chain alcohol dehydrogenase-like.
Os11g0440200	17.1617	5.39537	1.11391	4.84361	1.27501e-06	5.49014e-06	Similar to GDA1/CD39 family protein, expressed.
Os11g0437600	592.829	1.4443	0.486041	2.97157	0.00296285	0.0075305	Protein of unknown function DUF506, plant family protein.
Os11g0435400	17.7283	3.95673	0.690918	5.72677	1.02359e-08	5.70041e-08	Conserved hypothetical protein.
Os11g0433900	498.364	1.12043	0.141595	7.91293	2.51405e-15	2.61753e-14	Similar to 60S ribosomal protein L38.
Os11g0433101	30.2415	1.52476	0.303769	5.01948	5.18115e-07	2.34598e-06	Pentatricopeptide repeat domain containing protein.
Os11g0429900	156.326	1.00278	0.206153	4.86424	1.14897e-06	4.97197e-06	Non-protein coding transcript.
Os11g0429000	49.7492	1.68139	0.281559	5.97173	2.34748e-09	1.39944e-08	Conserved hypothetical protein.
Os11g0425800	910.842	1.33158	0.093654	14.2181	7.07429e-46	6.03632e-44	Similar to 60S ribosomal protein L13a.
Os11g0425300	4059.25	1.45877	0.107485	13.5719	5.88096e-42	3.88929e-40	Similar to predicted protein.
Os11g0422100	4.23456	3.33905	0.96885	3.44641	0.000568094	0.00166115	Hypothetical protein.
Os11g0417800	197.825	3.85741	0.257747	14.9659	1.22671e-50	1.31501e-48	Non-protein coding transcript.
Os11g0413800	21.534	7.77536	1.04989	7.40588	1.30288e-13	1.16075e-12	Non-protein coding transcript.
Os11g0308800	5.92004	2.4314	0.689266	3.52752	0.000419478	0.00125413	Hypothetical conserved gene.
Os11g0308266	7.216	5.14277	1.11616	4.60755	4.0745e-06	1.64386e-05	Non-protein coding transcript.
Os11g0307600	196.274	1.3362	0.173199	7.71485	1.2112e-14	1.19051e-13	Conserved hypothetical protein.
Os11g0305300	42.6353	1.10178	0.28927	3.80883	0.000139627	0.000450368	Hypothetical gene.
Os11g0294300	61.4789	1.43156	0.208335	6.87143	6.35622e-12	4.89475e-11	Conserved hypothetical protein.
Os11g0293300	57.2414	1.32897	0.23777	5.5893	2.27987e-08	1.21891e-07	Survival motor neuron interacting protein 1 family protein.
Os11g0287000	133.76	1.02766	0.190051	5.40731	6.39768e-08	3.24407e-07	Conserved hypothetical protein.
Os11g0280600	15.3381	1.77116	0.554584	3.19367	0.00140478	0.00381468	Hypothetical protein.
Os11g0269700	2.60528	4.38452	1.41086	3.1077	0.00188551	0.00499362	Hypothetical protein.
Os11g0263000	31.632	3.05329	0.491524	6.21188	5.23539e-10	3.33318e-09	Similar to Leucine Rich Repeat family protein, expressed.
Os11g0261900	34.8618	1.18359	0.341669	3.46414	0.000531928	0.00156201	Metallophosphoesterase domain containing protein.
Os11g0261600	18.063	1.16247	0.372292	3.12247	0.00179343	0.0047676	Similar to Subtilisin-like serine proteinase.
Os11g0257800	15.0113	1.13829	0.422373	2.69498	0.0070392	0.0164274	Hypothetical protein.
Os11g0256900	591.295	2.09449	0.748848	2.79695	0.00515871	0.0124488	SAM dependent carboxyl methyltransferase family protein.
Os11g0256100	43.8805	1.62398	0.232877	6.97357	3.09009e-12	2.45077e-11	Pentatricopeptide repeat domain containing protein.
Os11g0256050	183.065	1.00689	0.192987	5.2174	1.81451e-07	8.69034e-07	Hypothetical conserved gene.
Os11g0256000	185.37	1.02213	0.127257	8.03203	9.58691e-16	1.03443e-14	Hypothetical conserved gene.
Os11g0251250	6.8574	1.8712	0.596714	3.13584	0.00171361	0.00457179	Conserved hypothetical protein.
Os11g0251200	31.7199	1.17873	0.28864	4.08375	4.43145e-05	0.0001545	Ankyrin repeat domain containing protein.
Os11g0250100	50.8239	2.9893	0.284971	10.4898	9.62047e-26	2.18737e-24	Conserved hypothetical protein.
Os11g0247400	340.408	1.05898	0.119988	8.82574	1.08741e-18	1.46438e-17	Haemolysin A domain containing protein.
Os11g0246250	22.0597	3.3933	0.496793	6.83041	8.46731e-12	6.45847e-11	Non-protein coding transcript.
Os11g0244600	14.0013	1.00537	0.43774	2.29673	0.0216339	0.0445306	Epsin-like, N-terminal domain containing protein.
Os11g0242800	26246.5	1.03202	0.201965	5.10989	3.22346e-07	1.49605e-06	Light-harvesting complex II protein, Light-dependent rice blast resistance
Os11g0240800	308.701	1.20555	0.135331	8.90813	5.18992e-19	7.20474e-18	Hypothetical conserved gene.
Os11g0236932	26.1275	1.36855	0.431036	3.17503	0.00149821	0.00404618	Hypothetical conserved gene.
Os11g0235200	35.4121	2.05992	0.305666	6.7391	1.59371e-11	1.18546e-10	Peptide transporter (PTR) family transporter, Proton oligopeptide tansporter (POT), Panicle elongation
Os11g0233201	21.6197	8.00151	1.07191	7.4647	8.34897e-14	7.58444e-13	Hypothetical gene.
Os11g0229700	2.97021	3.47495	1.36293	2.54962	0.0107839	0.0240025	Similar to NBS-LRR-like protein.
Os11g0229400	228.286	1.25186	0.197599	6.33537	2.36773e-10	1.55857e-09	Similar to NBS-LRR protein (Fragment).
Os11g0229333	14.3142	1.60137	0.390064	4.10541	4.036e-05	0.000141544	Hypothetical gene.
Os11g0229300	58.7111	3.1461	0.399908	7.86706	3.63066e-15	3.72783e-14	Similar to NBS-LRR-like protein.
Os11g0227800	492.439	2.73647	0.244451	11.1943	4.34578e-29	1.26513e-27	NB-ARC domain containing protein.
Os11g0227200	335.838	1.41108	0.159633	8.83951	9.61352e-19	1.30289e-17	Similar to NBS-LRR disease resistance protein homologue.
Os11g0227100	569.101	5.49775	0.279504	19.6697	3.92168e-86	2.42605e-83	Similar to NBS-LRR-like protein.
Os11g0226966	125.071	2.05099	0.212538	9.65002	4.9144e-22	8.58401e-21	Hypothetical conserved gene.
Os11g0226933	727.506	3.12991	0.170702	18.3356	4.30637e-75	1.42081e-72	NB-ARC domain containing protein.
Os11g0226800	41.7324	2.57499	0.342221	7.52433	5.29924e-14	4.91276e-13	Similar to NB-ARC domain containing protein, expressed.
Os11g0222900	182.75	2.06883	0.307356	6.73105	1.6844e-11	1.24854e-10	NB-ARC domain containing protein.
Os11g0220800	1644.18	1.09582	0.146098	7.50059	6.35329e-14	5.83709e-13	Similar to 60S ribosomal protein L10 (QM protein homolog).
Os11g0220300	94.2191	2.33551	0.25063	9.31855	1.17944e-20	1.86884e-19	Similar to NB-ARC domain containing protein, expressed.
Os11g0220100	8.47584	1.73187	0.706499	2.45134	0.0142326	0.0307461	Conserved hypothetical protein.
Os11g0219400	2.36362	3.00475	1.17542	2.55632	0.0105787	0.0236023	Ankyrin repeat containing protein.
Os11g0216400	491.958	1.07297	0.101783	10.5418	5.54503e-26	1.28335e-24	Peptidase S8, subtilisin-related domain containing protein.
Os11g0213500	79.5225	1.3991	0.188271	7.43128	1.07551e-13	9.6718e-13	Pentatricopeptide repeat protein, Mitochondrial nad7 transcript editing, Seed development
Os11g0210600	33.74	1.75251	0.479232	3.65691	0.000255273	0.000790579	Similar to Alcohol dehydrogenase (Fragment).
Os11g0209600	29.6033	1.26268	0.270208	4.673	2.96825e-06	1.21874e-05	Cyclin-like F-box domain containing protein.
Os11g0209502	61.201	1.19582	0.182733	6.54408	5.98646e-11	4.18263e-10	F-box domain, cyclin-like domain containing protein.
Os11g0209100	25.2566	1.97022	0.349637	5.63505	1.75004e-08	9.488e-08	Cyclin-like F-box domain containing protein.
Os11g0208600	17.3579	2.13872	0.433501	4.93359	8.07324e-07	3.56471e-06	Similar to F-box family-8.
Os11g0208400	29.3178	2.70403	0.368887	7.33023	2.29753e-13	2.00656e-12	Cyclin-like F-box domain containing protein.
Os11g0208300	2.36534	3.98895	1.2877	3.09773	0.00195008	0.00514352	Hypothetical conserved gene.
Os11g0207300	21.1703	1.35	0.38965	3.46465	0.000530923	0.00155985	Bacterial luciferase-like family protein.
Os11g0206600	39.4492	1.29117	0.270538	4.7726	1.81859e-06	7.67497e-06	Mitochodrial transcription termination factor-related family protein.
Os11g0206400	21.0751	3.10962	0.448241	6.93737	3.99459e-12	3.13798e-11	Mitochodrial transcription termination factor-related family protein.
Os11g0206000	594.841	10.0243	0.730321	13.7258	7.11037e-43	5.00321e-41	Conserved hypothetical protein.
Os11g0205900	93.5621	1.19144	0.198129	6.01344	1.81631e-09	1.09643e-08	Similar to F-box domain containing protein, expressed.
Os11g0205300	8.43103	3.61611	1.16926	3.09264	0.00198386	0.0052224	Non-protein coding transcript.
Os11g0204100	288.726	4.96601	0.24816	20.0113	4.38677e-89	3.10145e-86	Conserved hypothetical protein.
Os11g0203400	10.2432	6.3775	1.08294	5.88907	3.88373e-09	2.26435e-08	Hypothetical conserved gene.
Os11g0202500	8.00977	1.61832	0.585211	2.76537	0.00568588	0.0135775	UDP-glucuronosyl/UDP-glucosyltransferase domain containing protein.
Os11g0202350	16.433	1.96109	0.527958	3.71448	0.000203621	0.000639891	Conserved hypothetical protein.
Os11g0202300	186.335	1.18786	0.24571	4.8344	1.33545e-06	5.73626e-06	Cyclin-like F-box domain containing protein.
Os11g0202200	12.0824	1.47378	0.463361	3.18062	0.0014696	0.00397616	Cyclin-like F-box domain containing protein.
Os11g0201900	2.04916	4.54967	1.73259	2.62593	0.00864118	0.019753	Similar to F-box domain containing protein.
Os11g0201360	18.2264	2.1158	0.366691	5.76998	7.92823e-09	4.45957e-08	Cyclin-like F-box domain containing protein.
Os11g0200950	263.823	1.05988	0.150939	7.02194	2.18816e-12	1.76659e-11	F-box domain, cyclin-like domain containing protein.
Os11g0200600	10.1551	1.67624	0.540813	3.09947	0.00193866	0.00511748	Cyclin-like F-box domain containing protein.
Os11g0198200	13.9331	5.71168	1.09648	5.2091	1.89758e-07	9.06627e-07	Conserved hypothetical protein.
Os11g0197600	267.106	1.43785	0.135853	10.5839	3.54041e-26	8.33696e-25	Transcriptional factor B3 family protein.
Os11g0196400	6.51189	4.20213	0.866518	4.84944	1.23808e-06	5.33964e-06	Non-protein coding transcript.
Os11g0194800	485.651	1.77085	0.106747	16.5893	8.32978e-62	1.5363e-59	Similar to DNA-directed RNA polymerase II 7.6 kDa polypeptide (EC 2.7.7.6) (RPB10) (RPB7.6).
Os11g0185800	31.9027	2.12799	0.344009	6.18585	6.17684e-10	3.90994e-09	Conserved hypothetical protein.
Os11g0182500	973.404	1.07911	0.183653	5.87581	4.20792e-09	2.4476e-08	Ankyrin repeat-containing protein, Regulator in basal defense
Os11g0182200	127.712	2.63064	0.223371	11.777	5.12925e-32	1.8385e-30	Transferase family protein.
Os11g0173600	59.1189	1.2801	0.206553	6.19746	5.73821e-10	3.64082e-09	Non-protein coding transcript.
Os11g0171700	62.6366	1.12729	0.271806	4.14741	3.36257e-05	0.000119165	Forkhead-associated domain containing protein.
Os11g0171400	110.541	1.16423	0.160904	7.23557	4.63592e-13	3.94995e-12	Integrator complex, subunit 3 domain containing protein.
Os11g0168600	60.8007	1.6298	0.300208	5.42888	5.67074e-08	2.89524e-07	C-terminus of receptor-like cytoplasmic kinase, Salinity tolerance, Regulation of stomata response to stress
Os11g0166201	14.1972	2.88088	0.586079	4.91552	8.85488e-07	3.89071e-06	Similar to BZIP transcription factor family protein, expressed.
Os11g0162900	235.602	1.0222	0.135745	7.53028	5.06305e-14	4.70997e-13	Conserved hypothetical protein.
Os11g0160600	19.0903	1.02198	0.304184	3.35974	0.000780154	0.0022292	Similar to GRAS family transcription factor containing protein.
Os11g0156600	16.3777	3.38198	0.965379	3.50327	0.000459586	0.0013651	Similar to H0622F05.7 protein.
Os11g0155975	4.50346	2.40922	0.81142	2.96914	0.00298638	0.00758642	Non-protein coding transcript.
Os11g0153600	1514.16	1.16702	0.103899	11.2323	2.83036e-29	8.34604e-28	Signal recognition particle 54 kDa (SRP54) protein, Chloroplast development
Os11g0153400	312.925	1.30614	0.16745	7.80017	6.18259e-15	6.22325e-14	Similar to Rac GTPase activating protein 3 (Fragment).
Os11g0152400	16.6556	1.22877	0.386016	3.1832	0.00145658	0.00394416	Hypothetical conserved gene.
Os11g0149400	34.4562	2.5519	0.452476	5.63985	1.70196e-08	9.23741e-08	Similar to Phytosulfokines 2 precursor.
Os11g0149300	49.3679	1.81661	0.28772	6.31381	2.72257e-10	1.7807e-09	Hypothetical protein.
Os11g0149100	11.2979	2.14243	0.492963	4.34603	1.38624e-05	5.20524e-05	AT-hook motif and PPC domain containing protein, Drought tolerance, Regulation of root development under drought condition, Oxidative stress response, Regulation of the content of chlorophyll
Os11g0148800	113.547	1.40283	0.167524	8.37394	5.57229e-17	6.64246e-16	Zinc finger, FYVE/PHD-type domain containing protein.
Os11g0147200	18.9757	1.69103	0.338406	4.99705	5.82144e-07	2.62067e-06	Hypothetical conserved gene.
Os11g0146200	138.902	1.20231	0.150796	7.97308	1.54764e-15	1.64539e-14	Ankyrin repeat domain containing protein.
Os11g0145100	39.0947	1.20159	0.262196	4.5828	4.58784e-06	1.83898e-05	DTW domain containing protein.
Os11g0143300	661.987	1.77524	0.25366	6.99851	2.58692e-12	2.07387e-11	A-type response regulator, Cytokinin signaling
Os11g0143200	37.7789	1.49048	0.242686	6.14161	8.16868e-10	5.10869e-09	Similar to Cytochrome P450 90A1 (EC 1.14.-.-).
Os11g0141550	9.76249	1.13041	0.453022	2.49526	0.0125866	0.0275583	Hypothetical conserved gene.
Os11g0141400	12.5974	1.4287	0.449154	3.18086	0.00146837	0.00397354	Similar to EF hand family protein, expressed.
Os11g0140700	839.598	1.11076	0.144405	7.69195	1.44914e-14	1.40946e-13	Similar to Saccharopine dehydrogenase family protein, expressed.
Os11g0136300	5.97619	3.0079	0.797028	3.77389	0.000160719	0.000513603	Similar to Integral membrane protein DUF6 containing protein.
Os11g0134400	23.9591	4.82323	0.591208	8.15826	3.39892e-16	3.81003e-15	Calmodulin-like protein 3.
Os11g0133850	5.24678	1.42996	0.620296	2.30528	0.0211507	0.0436341	Hypothetical gene.
Os11g0133100	9.69724	2.43906	1.00434	2.42851	0.0151609	0.0325021	S-Domain receptor like kinase-58, Response to Rice Stripe Virus
Os11g0131400	27.0541	1.30207	0.365405	3.56337	0.000366127	0.00110575	Hypothetical conserved gene.
Os11g0131200	138.697	2.79649	0.159307	17.5541	5.53281e-69	1.3923e-66	Similar to Mpv17/PMP22 family protein, expressed.
Os11g0131100	80.8448	1.62283	0.221258	7.33453	2.22493e-13	1.94487e-12	VQ domain containing protein.
Os11g0130400	11.2713	1.60727	0.605317	2.65525	0.00792488	0.0182831	Harpin-induced 1 domain containing protein.
Os11g0130300	25.6506	1.29865	0.305501	4.25089	2.12926e-05	7.75495e-05	Nse1 non-SMC component of SMC5-6 complex family protein.
Os11g0127900	1375.54	1.19853	0.146396	8.18687	2.68112e-16	3.03404e-15	Similar to 40S ribosomal protein S16.
Os11g0123033	175.976	1.07369	0.120962	8.87627	6.91397e-19	9.50478e-18	Amidase family protein.
Os11g0120100	102.652	1.09989	0.213451	5.15289	2.56507e-07	1.20709e-06	Similar to Harpin-induced protein 1 containing protein, expressed.
Os11g0119900	14.2949	1.70858	0.482379	3.54199	0.000397122	0.00119217	Conserved hypothetical protein.
Os11g0118600	10.246	2.11327	0.567137	3.72622	0.000194376	0.000612829	Protein of unknown function DUF1191 family protein.
Os11g0118400	71.4386	1.52126	0.371503	4.09488	4.22391e-05	0.000147802	Hypothetical protein.
Os11g0118200	26.3409	3.19658	0.42379	7.54283	4.59892e-14	4.2957e-13	Similar to Mannan endo-1, 4-beta-mannosidase 7.
Os11g0116400	329.696	2.70411	0.22694	11.9156	9.82043e-33	3.70531e-31	Similar to Elongation factor P (EF-P).
Os11g0114800	13.786	1.51234	0.418628	3.61262	0.000303124	0.000926312	Pentatricopeptide repeat domain containing protein.
Os11g0112000	27.5123	1.42326	0.362002	3.93163	8.4372e-05	0.000281467	Similar to Hypoxia induced protein conserved region containing protein, expressed.
Os11g0110100	623.59	2.04383	0.142602	14.3325	1.37128e-46	1.20827e-44	Similar to PTAC6 (PLASTID TRANSCRIPTIONALLY ACTIVE6).
Os11g0109800	16.5103	2.16087	0.422373	5.11601	3.12064e-07	1.45037e-06	Pentatricopeptide repeat domain containing protein.
Os11g0109600	48.8173	1.18503	0.226592	5.22979	1.69701e-07	8.15259e-07	Hypothetical conserved gene.
Os11g0105800	335.628	1.21633	0.127312	9.55388	1.24925e-21	2.13313e-20	Phosphatidate cytidylyltransferase family protein.
Os11g0103000	558.173	8.56657	0.442939	19.3403	2.46077e-83	1.21784e-80	Pentatricopeptide repeat domain containing protein.
Os10g0580800	1429.56	1.45266	0.0884414	16.4251	1.26416e-60	2.22119e-58	Similar to NClpP4 (Fragment).
Os10g0578500	87.2806	1.2222	0.166607	7.33584	2.20332e-13	1.92711e-12	Hypothetical conserved gene.
Os10g0577900	859.909	1.55755	0.110604	14.0822	4.88643e-45	4.01932e-43	Similar to Glycerol-3-phosphate acyltransferase (Fragment).
Os10g0577700	1160.34	1.72451	0.128964	13.372	8.81638e-41	5.40896e-39	CS domain containing protein.
Os10g0575900	4.6205	2.43694	0.954504	2.5531	0.0106769	0.0237982	Conserved hypothetical protein.
Os10g0574500	3.61288	3.44279	1.26459	2.72246	0.00647972	0.0152451	DNA polymerase III, clamp loader complex, gamma/delta/delta subunit, C-terminal domain containing protein.
Os10g0570200	430.965	2.91911	0.352385	8.28386	1.19242e-16	1.38636e-15	Similar to RIR1b protein precursor.
Os10g0570001	43.831	9.09585	1.0938	8.3158	9.11367e-17	1.07092e-15	Conserved hypothetical protein.
Os10g0569800	1187.45	9.39384	0.568548	16.5225	2.52674e-61	4.603e-59	Similar to RIR1b protein.
Os10g0569600	431.376	5.38011	0.410583	13.1036	3.13948e-39	1.74904e-37	Similar to RIR1b protein precursor.
Os10g0569500	43.3328	2.03154	0.385976	5.26337	1.4144e-07	6.87049e-07	Conserved hypothetical protein.
Os10g0569400	782.586	2.12589	0.502945	4.22689	2.36943e-05	8.57082e-05	RIR1a protein precursor.
Os10g0567900	1.87036	4.10392	1.26674	3.23976	0.00119631	0.00329775	Similar to F-box protein interaction domain containing protein, expressed.
Os10g0567800	575.043	1.28749	0.135658	9.49071	2.29459e-21	3.83863e-20	Similar to Dynamin-related protein 1E (Dynamin-like protein E) (Dynamin-like protein 4) (Dynamin-like protein DLP2).
Os10g0566800	2.61913	2.43071	1.01058	2.40526	0.016161	0.0344175	Haem peroxidase, plant/fungal/bacterial family protein.
Os10g0566700	899.079	1.37928	0.12143	11.3587	6.71723e-30	2.08206e-28	Chaperonin Cpn10 family protein.
Os10g0566200	46.2172	2.3429	0.264582	8.85509	8.36148e-19	1.13893e-17	Similar to predicted protein.
Os10g0564300	683.255	1.18662	0.154192	7.69569	1.4073e-14	1.37056e-13	Similar to 60S ribosomal protein L27.
Os10g0563700	352.655	2.11303	0.181219	11.6601	2.03848e-31	7.06307e-30	Nucleoside diphosphate kinase, Root development, Defense response, Energy homeostasis
Os10g0563400	162.134	1.18154	0.120714	9.78792	1.26884e-22	2.31716e-21	Conserved hypothetical protein.
Os10g0562200	6.55289	2.13635	0.749863	2.84898	0.00438591	0.010734	Lipase-like protein.
Os10g0561500	15.4058	1.25352	0.417699	3.00102	0.00269081	0.00689275	Serine/threonine protein kinase-related domain containing protein.
Os10g0561300	532.095	1.36121	0.159943	8.51057	1.73084e-17	2.14148e-16	Similar to Monosaccharid transporter.
Os10g0560200	6.96718	1.93746	0.692146	2.79921	0.00512271	0.012369	Protein of unknown function Cys-rich family protein.
Os10g0559550	9.39349	1.19713	0.467368	2.56142	0.0104245	0.0233027	Conserved hypothetical protein.
Os10g0558801	43.6446	1.05065	0.278802	3.76843	0.000164279	0.000524638	Non-protein coding transcript.
Os10g0558725	12.1853	1.97478	0.43902	4.49815	6.8548e-06	2.68602e-05	Hypothetical protein.
Os10g0558600	94.533	1.0916	0.203986	5.35136	8.72968e-08	4.35589e-07	Pentatricopeptide repeat domain containing protein.
Os10g0555200	177.858	1.01897	0.158678	6.42165	1.34808e-10	9.14968e-10	Resolvase, holliday junction-type, YqgF-like domain containing protein.
Os10g0550775	8.63558	3.40558	0.642721	5.29869	1.16635e-07	5.73691e-07	Conserved hypothetical protein.
Os10g0548900	914.767	1.75394	0.136613	12.8387	9.9486e-38	5.01551e-36	UDP-N-acetylmuramoylalanyl-D-glutamate-2, 6-diaminopimelate ligase domain containing protein.
Os10g0546600	1415.59	1.0909	0.150388	7.25386	4.05064e-13	3.47128e-12	Similar to Chloroplast carotenoid epsilon-ring hydroxylase.
Os10g0545100	521.227	1.00805	0.147603	6.82948	8.52221e-12	6.49867e-11	Similar to predicted protein.
Os10g0543400	91.203	2.42965	0.26473	9.17781	4.39939e-20	6.62452e-19	Chitinase 8.
Os10g0541800	100.509	1.05761	0.208683	5.06804	4.01924e-07	1.84263e-06	Non-protein coding transcript.
Os10g0540250	66.6431	1.36235	0.218451	6.23639	4.47776e-10	2.86929e-09	Non-protein coding transcript.
Os10g0540100	100.113	2.217	0.201545	11	3.82084e-28	1.03613e-26	Pentatricopeptide repeat domain containing protein.
Os10g0536500	2308.11	1.92754	0.184661	10.4382	1.65863e-25	3.71429e-24	Peptidase S10, serine carboxypeptidase, active site domain containing protein.
Os10g0536400	1121.45	1.67274	0.236762	7.06508	1.6052e-12	1.30696e-11	Similar to Oxidoreductase, 2OG-Fe oxygenase family protein, expressed.
Os10g0533200	348.358	1.22947	0.159235	7.72109	1.15342e-14	1.13673e-13	NAD(P)-binding domain containing protein.
Os10g0533100	2551.1	1.79036	0.170546	10.4978	8.84496e-26	2.01877e-24	Similar to ABC-type Co2+ transport system, permease component.
Os10g0531400	649.489	3.72415	0.360195	10.3393	4.68109e-25	1.02131e-23	Glutathione S-transferase GST 30 (EC 2.5.1.18).
Os10g0527800	122.848	1.49316	0.641229	2.32859	0.0198809	0.0413471	Glutathione S-transferase, Regulation of leaf senescence
Os10g0524600	61.744	1.23736	0.369839	3.34567	0.000820832	0.00233331	Peptidase S8, subtilisin-related domain containing protein.
Os10g0522700	83.5467	3.62416	0.263513	13.7532	4.86997e-43	3.47617e-41	Conserved hypothetical protein.
Os10g0522500	444.429	1.04943	0.111813	9.38554	6.25926e-21	1.00793e-19	Conserved hypothetical protein.
Os10g0516300	408.039	1.08841	0.114769	9.48351	2.45867e-21	4.09926e-20	Similar to ETFQO (electron-transfer flavoprotein:ubiquinone oxidoreductase); catalytic/ electron carrier/ electron-transferring-flavoprotein dehydrogenase.
Os10g0516100	7838.06	1.3521	0.17748	7.61836	2.5692e-14	2.44675e-13	H subunit of glycine decarboxylase complex (GDC), Photorespiration
Os10g0514400	134.777	1.49152	0.162259	9.19219	3.84906e-20	5.82538e-19	Similar to Cytochrome P450 family protein.
Os10g0512500	1056.2	1.23173	0.12553	9.81217	9.97981e-23	1.83948e-21	RNA-binding, CRM domain domain containing protein.
Os10g0509600	3.25515	3.42538	1.18865	2.88174	0.00395491	0.00977421	Conserved hypothetical protein.
Os10g0509401	16.7983	1.97351	0.379541	5.19974	1.99569e-07	9.51204e-07	Conserved hypothetical protein.
Os10g0506200	189.485	2.87116	0.182221	15.7565	6.20032e-56	8.56336e-54	Similar to Valyl-tRNA synthetase.
Os10g0506000	32.3041	1.67517	0.24831	6.74629	1.51672e-11	1.12989e-10	Pentatricopeptide repeat containing protein.
Os10g0503300	29.806	1.11266	0.379528	2.93169	0.0033712	0.00846836	Similar to 10-deacetylbaccatin III 10-O-acetyltransferase.
Os10g0502000	1363.56	2.20282	0.167702	13.1353	2.06592e-39	1.17071e-37	Similar to Thylakoid lumenal 17.4 kDa protein (P17.4) (Fragment).
Os10g0499800	8.37905	2.56772	0.60382	4.25247	2.11426e-05	7.70413e-05	Conserved hypothetical protein.
Os10g0499600	158.267	2.81257	0.234418	11.9981	3.63488e-33	1.4146e-31	Similar to predicted protein.
Os10g0499500	12.2335	1.94117	0.540695	3.59013	0.000330513	0.00100546	Pentatricopeptide repeat protein, Male fertility restoration (Nipponbare: nonrestorer line)
Os10g0497900	99.8472	1.11506	0.172592	6.46069	1.04227e-10	7.12625e-10	Similar to Lanthionine synthetase C-like protein, expressed.
Os10g0493900	791.723	1.28201	0.112933	11.3519	7.25303e-30	2.23879e-28	Protein of unknown function DUF6, transmembrane domain containing protein.
Os10g0492000	1216.2	1.07161	0.149063	7.189	6.52676e-13	5.4701e-12	Conserved hypothetical protein.
Os10g0489448	7.91409	1.91123	0.552379	3.46	0.000540173	0.00158513	Hypothetical protein.
Os10g0488900	40.6485	1.38496	0.266642	5.19407	2.05751e-07	9.79256e-07	Pentatricopeptide repeat domain containing protein.
Os10g0485800	33.1991	1.35847	0.470611	2.88661	0.00389412	0.0096384	Conserved hypothetical protein.
Os10g0484700	417.235	1.18361	0.126636	9.34654	9.05641e-21	1.44581e-19	Pyridoxal phosphate-dependent transferase, major region, subdomain 1 domain containing protein.
Os10g0484400	58.2498	1.01403	0.197845	5.12538	2.96938e-07	1.38419e-06	Ribosomal protein L18/L5 domain containing protein.
Os10g0478100	48.5649	1.39351	0.287059	4.85444	1.20729e-06	5.21215e-06	Heat shock protein DnaJ, N-terminal domain containing protein.
Os10g0474300	5.59602	4.00947	1.20239	3.3346	0.000854224	0.00241966	Conserved hypothetical protein.
Os10g0469700	369.892	1.79172	0.201401	8.89628	5.77517e-19	7.98733e-18	Leucine-rich repeat, typical subtype containing protein.
Os10g0469100	113.367	2.61513	0.200497	13.0432	6.94548e-39	3.78421e-37	Hypothetical protein.
Os10g0468950	61.5805	1.79326	0.247132	7.25631	3.97787e-13	3.41285e-12	Hypothetical protein.
Os10g0466700	1223.4	1.34156	0.140852	9.52457	1.65723e-21	2.80397e-20	Similar to 60S ribosomal protein L17.
Os10g0466200	252.273	1.18334	0.110483	10.7106	9.07389e-27	2.21761e-25	Ribosomal protein L11 family protein.
Os10g0463400	33.0205	6.49325	1.04973	6.18565	6.1847e-10	3.91324e-09	B-type response regulator, Floral inducer to promote short-day (SD) flowering pathway
Os10g0462800	1005.84	1.5469	0.110472	14.0026	1.50341e-44	1.18101e-42	Component of the plastid-encoded plastid RNA polymerase (PEP), peripheral subunit of PEP complex, OsPAP1/OspTAC3, Early chloroplast development
Os10g0461100	819.927	1.33849	0.152163	8.79645	1.4121e-18	1.88376e-17	Similar to Keratin, type II cytoskeletal 1 (Cytokeratin 1) (K1) (CK 1) (67 kDa cytokeratin) (Hair alpha protein).
Os10g0460900	973.179	1.37721	0.122844	11.2111	3.59807e-29	1.05366e-27	Similar to cDNA clone:J013158D14, full insert sequence.
Os10g0456950	15.7071	1.09128	0.363652	3.00089	0.00269193	0.00689503	Hypothetical conserved gene.
Os10g0449400	26.9964	1.56773	0.337039	4.65148	3.29556e-06	1.34532e-05	Hypothetical conserved gene.
Os10g0445900	110.727	1.17043	0.25542	4.58239	4.59696e-06	1.84213e-05	Conserved hypothetical protein.
Os10g0445600	1933.49	1.12736	0.182571	6.17491	6.62017e-10	4.17543e-09	Conserved hypothetical protein.
Os10g0444500	14.0014	1.30854	0.446315	2.93188	0.00336913	0.00846458	Similar to Selenium binding protein.
Os10g0443200	135.164	1.34356	0.168566	7.97051	1.58015e-15	1.67875e-14	Similar to translin-like protein [Oryza sativa (japonica cultivar-group)].
Os10g0442700	72.4364	1.05996	0.165754	6.39479	1.60769e-10	1.07986e-09	Similar to Protein serine/threonine kinase (Protein kinase).
Os10g0442400	33.6444	1.00143	0.412995	2.4248	0.0153169	0.0328082	Similar to UDP-glucoronosyl and UDP-glucosyl transferase family protein, expressed.
Os10g0442100	254.529	1.75794	0.200939	8.74865	2.15922e-18	2.8458e-17	Similar to Phosphoglycerate kinase.
Os10g0439924	460.344	1.16163	0.142623	8.14474	3.80105e-16	4.23521e-15	Cytochrome P450 family protein.
Os10g0438700	39.4852	1.00617	0.246605	4.08007	4.50221e-05	0.000156893	Protein of unknown function DUF343 family protein.
Os10g0437100	660.263	1.67446	0.104975	15.951	2.80489e-57	4.06284e-55	Amino acid/polyamine transporter I family protein.
Os10g0432400	1.84456	3.30866	1.3223	2.50221	0.012342	0.0270827	Hypothetical protein.
Os10g0427900	110.68	1.53058	0.165037	9.27417	1.79008e-20	2.7888e-19	Conserved hypothetical protein.
Os10g0422200	6.24088	3.83162	0.705515	5.43095	5.60534e-08	2.86381e-07	Similar to Homocysteine S-methyltransferase 3 (EC 2.1.1.10) (S- methylmethionine:homocysteine methyltransferase 3) (SMM:Hcy S- methyltransferase 3) (ZmHMT-3).
Os10g0420900	12.5401	1.26086	0.483201	2.6094	0.0090702	0.0206052	Conserved hypothetical protein.
Os10g0419200	10.3854	1.85783	0.498406	3.72753	0.000193364	0.000609917	Cys2/His2-type zinc finger transcription factor, Heading date
Os10g0416000	27.0813	1.04829	0.35109	2.98582	0.00282817	0.00721413	Non-protein coding transcript.
Os10g0414700	27.8861	1.07421	0.276289	3.888	0.000101073	0.000333177	K Homology domain containing protein.
Os10g0411800	1165.6	1.28261	0.157557	8.14065	3.93153e-16	4.37403e-15	Similar to 40S ribosomal protein S17-3.
Os10g0409566	101.952	1.39477	0.215166	6.48231	9.03284e-11	6.21026e-10	Hypothetical gene.
Os10g0408700	1956.73	1.45601	0.117579	12.3833	3.22017e-35	1.41869e-33	Similar to GAMYB-binding protein (Fragment).
Os10g0407100	37.2522	1.91746	0.277705	6.90464	5.03296e-12	3.91432e-11	Ribosomal protein L32p domain containing protein.
Os10g0397800	234.618	1.66784	0.172501	9.6686	4.09949e-22	7.23293e-21	Mitochondrial carrier protein family protein.
Os10g0397400	225.788	1.04385	0.115103	9.06884	1.20294e-19	1.74841e-18	Dim/dwf1 protein, Cell elongation protein DIMINUTO/Dwarf1, Brassinosteroid (BR) biosynthesis
Os10g0395200	1032.98	1.24125	0.111112	11.1712	5.64035e-29	1.62923e-27	Conserved hypothetical protein.
Os10g0378450	2.35075	4.07261	1.28211	3.17648	0.00149073	0.00402928	Similar to AT hook-containing MAR binding 1-like protein.
Os10g0373400	3.98717	2.53965	0.895966	2.83454	0.00458922	0.0111845	Hypothetical protein.
Os10g0372700	110.322	10.3092	1.03093	9.99983	1.52653e-23	2.97191e-22	Hypothetical conserved gene.
Os10g0370400	152.381	1.76996	0.191812	9.22757	2.76849e-20	4.23532e-19	Similar to NB-ARC domain containing protein.
Os10g0364800	25.3305	1.93127	0.337745	5.71813	1.07703e-08	5.98453e-08	Non-protein coding transcript.
Os10g0359700	5.0113	2.45599	0.875839	2.80416	0.00504478	0.0121947	Hypothetical gene.
Os10g0357800	598.4	1.66959	0.102929	16.2208	3.59525e-59	5.93096e-57	N2, N2-dimethylguanosine tRNA methyltransferase family protein.
Os10g0343000	220.971	1.38567	0.196043	7.06821	1.56948e-12	1.27998e-11	Conserved hypothetical protein.
Os10g0339290	108.12	2.6016	0.173588	14.9872	8.90398e-51	9.64944e-49	Similar to Alpha-1, 2-fucosidase.
Os10g0338858	14.2587	2.14489	0.519032	4.13249	3.58856e-05	0.000126675	Conserved hypothetical protein.
Os10g0332300	5.4234	5.58367	1.1974	4.66316	3.11397e-06	1.2754e-05	UDP-glucuronosyl/UDP-glucosyltransferase domain containing protein.
Os10g0332000	27.5085	7.59045	1.07551	7.05751	1.69512e-12	1.37941e-11	Arbuscular mycorrhizal specific marker 34.
Os10g0331600	845.393	8.28771	0.445922	18.5856	4.20419e-77	1.4687e-74	UDP-glucuronosyl/UDP-glucosyltransferase domain containing protein.
Os10g0331500	4.08026	3.93725	1.35471	2.90635	0.00365673	0.00911214	Hypothetical protein.
Os10g0329900	6.99665	2.63138	0.858074	3.06661	0.00216499	0.00565958	Similar to Protein kinase domain containing protein.
Os10g0328700	29.8741	1.28516	0.491284	2.61592	0.00889881	0.020263	Tetratricopeptide-like helical domain containing protein.
Os10g0321700	1623.21	1.4189	0.0882694	16.0747	3.84132e-58	5.79006e-56	Similar to Ribonucleoprotein like protein.
Os10g0318700	38.9774	3.38478	0.349083	9.69622	3.12891e-22	5.58016e-21	Hypothetical genes.
Os10g0213800	2113.06	1.18642	0.0998897	11.8773	1.55281e-32	5.77086e-31	Hypothetical conserved gene.
Os10g0208500	304.847	2.18657	0.149119	14.6633	1.1081e-48	1.07179e-46	Hypothetical protein.
Os10g0200000	69.9778	2.62108	0.254231	10.3098	6.36321e-25	1.37019e-23	Protein kinase, core domain containing protein.
Os10g0197700	9.80375	3.91202	1.02569	3.81404	0.000136712	0.000441732	Hypothetical conserved gene.
Os10g0197101	1.87308	4.42912	1.69311	2.61597	0.00889756	0.0202626	Similar to HAT family dimerisation domain containing protein.
Os10g0195250	11.0759	4.05614	0.851765	4.76204	1.91642e-06	8.06493e-06	Conserved hypothetical protein.
Os10g0190800	241.346	1.36248	0.10453	13.0343	7.80785e-39	4.21539e-37	Similar to predicted protein.
Os10g0188000	47.4089	1.23333	0.25616	4.81467	1.47444e-06	6.29684e-06	Similar to F-box domain containing protein, expressed.
Os10g0183500	44.5447	1.95236	0.307475	6.34966	2.15796e-10	1.43e-09	Conserved hypothetical protein.
Os10g0183000	262.142	1.14935	0.147207	7.80766	5.82617e-15	5.87444e-14	NB-LRR protein, Immune response
Os10g0181200	4888.81	1.5121	0.144218	10.4848	1.0142e-25	2.30243e-24	Similar to binding protein.
Os10g0180800	664.795	3.09743	0.384487	8.05601	7.88279e-16	8.56464e-15	Wall-associated kinase, Negative regulation of rice blast resistance
Os10g0178500	274.25	4.54401	0.448697	10.1271	4.18801e-24	8.55876e-23	UDP-glucuronosyl/UDP-glucosyltransferase family protein.
Os10g0176550	9.36445	1.86754	0.605274	3.08544	0.0020325	0.00534002	Hypothetical genes.
Os10g0172100	87.0471	6.77752	0.661369	10.2477	1.21186e-24	2.56303e-23	Similar to Cytochrome P450 family protein, expressed.
Os10g0170200	1214.95	1.3365	0.143448	9.31693	1.1976e-20	1.8956e-19	Similar to 40S ribosomal protein S20 (S22) (Fragment).
Os10g0168900	83.3412	1.09125	0.2111	5.16934	2.34917e-07	1.10882e-06	Conserved hypothetical protein.
Os10g0167250	17.3696	2.50256	0.466028	5.36998	7.8744e-08	3.95037e-07	Similar to Cytochrome P450 CYP76H18.
Os10g0167200	22.7235	7.89461	1.04511	7.55384	4.22595e-14	3.96103e-13	Similar to Cytochrome P450 family protein.
Os10g0166600	2002.13	7.29425	0.230799	31.6044	3.21715e-219	4.7765e-215	Cytochrome P450 family protein.
Os10g0162854	1.77483	3.70488	1.38215	2.68052	0.00735072	0.0170805	Similar to OSIGBa0106P14.3 protein.
Os10g0161400	21.8625	1.65017	0.341322	4.83464	1.33387e-06	5.73033e-06	NB-ARC domain containing protein.
Os10g0159300	49.5307	1.43595	0.238503	6.02066	1.73712e-09	1.05034e-08	Conserved hypothetical protein.
Os10g0153900	32.7016	1.6272	0.326421	4.98498	6.19669e-07	2.77894e-06	Serine/threonine protein kinase domain containing protein.
Os10g0150200	20.3568	1.54	0.359692	4.28145	1.85677e-05	6.83464e-05	Sterile alpha motif homology domain containing protein.
Os10g0149700	6.8179	5.88054	1.10099	5.34115	9.23608e-08	4.59622e-07	Conserved hypothetical protein.
Os10g0147300	713.963	1.0787	0.125864	8.57035	1.03174e-17	1.29709e-16	Conserved hypothetical protein.
Os10g0147250	31.2641	2.32978	0.304279	7.65673	1.90726e-14	1.8346e-13	Hypothetical conserved gene.
Os10g0145100	95.3109	1.02998	0.180397	5.70954	1.1328e-08	6.27913e-08	Cyclin-like F-box domain containing protein.
Os10g0144700	6.54234	4.81743	1.22952	3.91815	8.92319e-05	0.000296647	Cytochrome P450 domain containing protein.
Os10g0142700	2.31072	2.47015	1.02571	2.40824	0.0160298	0.0341675	Hypothetical gene.
Os10g0140700	124.105	1.33055	0.174392	7.62967	2.35353e-14	2.2493e-13	Hypothetical conserved gene.
Os10g0140200	685.26	1.40109	0.112071	12.5018	7.29386e-36	3.32694e-34	Glycoside hydrolase, family 38 domain containing protein.
Os10g0136950	3.07888	3.66286	1.39175	2.63183	0.00849258	0.0194462	Hypothetical protein.
Os10g0136800	37.1284	8.96923	1.05505	8.50121	1.87628e-17	2.31371e-16	Hypothetical gene.
Os10g0136500	1263.46	1.49367	0.143999	10.3728	3.29824e-25	7.27623e-24	GnK2 domain containing receptor-like kinase-8, Response to chilling stress in tolerant rice genotype Volano, Response to Xanthomonas oryzae pv. oryzae in resistant rice genotype IRBB21
Os10g0130800	49.4936	1.09383	0.274766	3.98096	6.86376e-05	0.000232053	Conserved hypothetical protein.
Os10g0130701	3.52531	4.21173	1.21566	3.46456	0.000531104	0.00156005	Hypothetical conserved gene.
Os10g0130500	1699.16	1.80516	0.161898	11.15	7.16087e-29	2.05048e-27	Hypothetical protein.
Os10g0128600	42.3722	1.51788	0.243835	6.22502	4.81482e-10	3.07597e-09	Cyclin-like F-box domain containing protein.
Os10g0128502	25.3164	2.00764	0.346911	5.78718	7.15781e-09	4.04769e-08	Hypothetical conserved gene.
Os10g0128400	62.4342	1.64712	0.21611	7.62168	2.50403e-14	2.38797e-13	Conserved hypothetical protein.
Os10g0128200	1.61085	3.61327	1.38365	2.61141	0.00901709	0.0205018	Similar to F-box domain containing protein, expressed.
Os10g0127900	64.4601	2.07763	0.228852	9.07847	1.1011e-19	1.60432e-18	Similar to F-box domain containing protein, expressed.
Os10g0126700	11.5788	3.09009	0.592136	5.21854	1.80342e-07	8.64001e-07	Similar to F-box domain containing protein, expressed.
Os10g0126600	24.6371	3.89694	0.436898	8.91957	4.68086e-19	6.52246e-18	Cyclin-like F-box domain containing protein.
Os10g0126500	37.5998	1.35792	0.309517	4.38722	1.14808e-05	4.36283e-05	Cyclin-like F-box domain containing protein.
Os10g0125600	278.113	1.32175	0.102586	12.8843	5.51482e-38	2.83317e-36	Hypothetical gene.
Os10g0124700	12.4995	2.81682	0.502808	5.60218	2.1167e-08	1.13576e-07	Cyclin-like F-box domain containing protein.
Os10g0124500	115.42	1.34181	0.149808	8.95682	3.34175e-19	4.71178e-18	Cyclin-like F-box domain containing protein.
Os10g0124400	27.3825	2.86998	0.448371	6.4009	1.54465e-10	1.04006e-09	Hypothetical conserved gene.
Os10g0122600	55.4844	2.00921	0.269435	7.45712	8.84314e-14	8.01062e-13	Sec14 and nodulin domain-containing protein, Root hair elongation
Os10g0117000	14.951	2.61327	0.484318	5.39578	6.82283e-08	3.44611e-07	Similar to predicted protein.
Os10g0113100	431.545	1.13159	0.188532	6.00211	1.94774e-09	1.1703e-08	Aldo/keto reductase family protein.
Os10g0113000	58.6615	1.13892	0.324579	3.5089	0.000449959	0.00133959	Similar to Chalcone reductase homologue (Fragment).
Os10g0111700	10.8233	1.79021	0.632656	2.82967	0.00465966	0.0113395	Similar to POT family protein, expressed.
Os10g0102900	9.6916	3.89688	0.90722	4.29541	1.74372e-05	6.44566e-05	Similar to OSIGBa0140C02.4 protein.
Os10g0101000	284.78	1.34643	0.167836	8.02226	1.03821e-15	1.11657e-14	S-Domain receptor like kinase-44, Response to chilling in a tolerant genotype, Response to submergence, Response to Xanthomonas oryzae pv. Oryzae
Os10g0100700	2227.85	1.01828	0.207871	4.89862	9.65141e-07	4.21579e-06	Vitamin B6 biosynthesis protein family protein.
Os10g0100300	1033.73	2.20322	0.161827	13.6147	3.27628e-42	2.20603e-40	NAD(P)-binding domain containing protein.
Os09g0573000	68.2786	2.0776	0.285522	7.27649	3.42624e-13	2.95152e-12	Pentatricopeptide repeat domain containing protein.
Os09g0570100	233.076	1.07442	0.193904	5.54098	3.0079e-08	1.58475e-07	Protein kinase, catalytic domain domain containing protein.
Os09g0569800	193.88	1.10788	0.231205	4.79174	1.65338e-06	7.01964e-06	Serine/threonine protein kinase-related domain containing protein.
Os09g0568400	323.184	1.07341	0.143832	7.46298	8.45898e-14	7.67668e-13	Similar to 60S ribosomal protein L40 (CEP52).
Os09g0564800	22.4633	1.94685	0.505919	3.84815	0.000119012	0.000388216	Conserved hypothetical protein.
Os09g0563800	406.71	1.02957	0.12638	8.14664	3.74175e-16	4.17383e-15	ATPase, AAA-type, core domain containing protein.
Os09g0563300	480.848	1.71443	0.106155	16.1502	1.13115e-58	1.80583e-56	Similar to GroEL-like chaperone, ATPase.
Os09g0560800	683.845	2.13107	0.108705	19.604	1.42839e-85	8.3166e-83	Molybdenum cofactor sulfurase, C-terminal domain containing protein.
Os09g0560700	286.859	1.20957	0.144986	8.34272	7.2598e-17	8.57829e-16	Molybdenum cofactor sulfurase, C-terminal domain containing protein.
Os09g0560100	235.067	1.2031	0.126169	9.53563	1.48976e-21	2.52783e-20	Hypothetical conserved gene.
Os09g0556500	1178.87	1.63084	0.125187	13.0272	8.56398e-39	4.60686e-37	Cysteinyl-tRNA synthetase, class Ia family protein.
Os09g0555600	135.331	1.15815	0.15329	7.55526	4.18023e-14	3.92065e-13	MORN motif repeat containing protein.
Os09g0549700	36.0595	1.97225	0.262407	7.516	5.64777e-14	5.22445e-13	Similar to 50S ribosomal protein-related.
Os09g0549600	5.40586	1.76196	0.703919	2.50306	0.0123123	0.0270357	Heavy metal transport/detoxification protein domain containing protein.
Os09g0547900	9.54807	2.16537	0.53919	4.01596	5.92035e-05	0.00020237	Hypothetical conserved gene.
Os09g0547800	4.74583	2.66381	0.76717	3.47226	0.0005161	0.00151899	Cyclin-like F-box domain containing protein.
Os09g0547500	26.6882	2.52933	0.546081	4.63178	3.62529e-06	1.47404e-05	Lysine decarboxylase-like protein, Response to abiotic stresses
Os09g0545400	39.4863	1.53541	0.338496	4.536	5.73322e-06	2.27172e-05	Similar to Auxin induced protein.
Os09g0544800	12.5505	1.5203	0.56017	2.714	0.00664766	0.0156093	Small GTPase Rac/ROP guanine nucleotide exchange factor, Signal transduction
Os09g0542800	122.374	1.32058	0.187652	7.03741	1.95841e-12	1.58541e-11	Pentatricopeptide repeat domain containing protein.
Os09g0541700	450.033	2.40537	0.13488	17.8335	3.8846e-71	1.10913e-68	Similar to mRNA, clone: RTFL01-25-P14.
Os09g0540600	24.84	1.28902	0.310079	4.15707	3.22362e-05	0.000114514	Similar to WD-40 repeat protein MSI1.
Os09g0538600	132.934	1.54784	0.156376	9.89817	4.23944e-23	8.02333e-22	L-ascorbate peroxidase 9, Regulation of yield component traits, Causal gene for the yield-enhancing QTL cluster
Os09g0537000	31.4733	1.07582	0.3058	3.51805	0.000434729	0.00129659	Hypothetical protein.
Os09g0535000	6375.9	2.30082	0.182624	12.5987	2.1457e-36	1.01456e-34	Similar to Triosephosphate isomerase.
Os09g0532900	177.243	1.92165	0.167366	11.4817	1.63017e-30	5.29611e-29	Similar to Myb13 protein.
Os09g0530250	89.7261	1.45029	0.223317	6.49431	8.34133e-11	5.75215e-10	Non-protein coding transcript.
Os09g0530000	6084.06	1.00253	0.10614	9.44534	3.54257e-21	5.82465e-20	Rhodanese-like domain containing protein.
Os09g0529900	114.34	1.90443	0.174598	10.9076	1.06067e-27	2.77494e-26	Pyruvate/Phosphoenolpyruvate kinase, catalytic core domain containing protein.
Os09g0529350	364.004	1.70115	0.143712	11.8373	2.50525e-32	9.22962e-31	Hypothetical conserved gene.
Os09g0529300	56.2453	1.30915	0.197754	6.62007	3.59032e-11	2.57826e-10	Similar to Leaf angle-associated protein.
Os09g0526800	184.663	1.50486	0.14053	10.7085	9.28379e-27	2.26705e-25	NC domain containing protein.
Os09g0526700	214.061	1.30579	0.164877	7.9198	2.37886e-15	2.482e-14	Similar to UDP-glucose 4-epimerase (EC 5.1.3.2) (Galactowaldenase) (UDP-galactose 4-epimerase).
Os09g0526000	11.6481	1.28265	0.496621	2.58275	0.00980161	0.0220642	Conserved hypothetical protein.
Os09g0524300	1.15799	4.46463	1.94984	2.28974	0.0220363	0.0452647	Multi antimicrobial extrusion protein MatE family protein.
Os09g0519200	457.317	1.65712	0.158111	10.4807	1.05951e-25	2.40344e-24	Conserved hypothetical protein.
Os09g0519150	171.973	1.63924	0.178137	9.20213	3.50917e-20	5.32182e-19	Non-protein coding transcript.
Os09g0518900	16.3154	1.18143	0.375264	3.14826	0.00164243	0.00439769	Rhamnosyl O-methyltransferase/Cephalosporin hydroxylase domain containing protein.
Os09g0517800	29.5559	1.58501	0.326975	4.84749	1.25032e-06	5.38933e-06	Cyclin-like F-box domain containing protein.
Os09g0517000	306.386	3.00592	0.265895	11.3049	1.24101e-29	3.78344e-28	Conserved hypothetical protein.
Os09g0515400	356.921	1.92285	0.175203	10.975	5.04249e-28	1.35381e-26	Trigger factor, ribosome-binding, bacterial domain containing protein.
Os09g0515300	77.8566	1.01924	0.205842	4.95155	7.36253e-07	3.26206e-06	Conserved hypothetical protein.
Os09g0514300	152.673	1.24544	0.151386	8.22691	1.92101e-16	2.20326e-15	Similar to predicted protein.
Os09g0513400	110.626	1.68825	0.191921	8.79661	1.41016e-18	1.88279e-17	Hypothetical protein.
Os09g0512200	179.586	1.09742	0.128579	8.53501	1.40149e-17	1.74563e-16	AMP-dependent synthetase/ligase domain containing protein.
Os09g0510900	250.615	2.03991	0.17364	11.748	7.23317e-32	2.55997e-30	Hypothetical conserved gene.
Os09g0507800	2092.57	1.04398	0.126907	8.2263	1.9308e-16	2.21278e-15	60S ribosomal protein L7a.
Os09g0507100	15.2521	1.20451	0.400898	3.00454	0.0026598	0.00682392	Plant-specific transcription factor, Regulation of panicle development, Control of grain weight and grain number
Os09g0506450	458.658	1.48161	0.13109	11.3022	1.27961e-29	3.88914e-28	Similar to F-box domain containing protein, expressed.
Os09g0505300	616.809	1.26486	0.121537	10.4072	2.29827e-25	5.10814e-24	Similar to Br FatA1.
Os09g0502350	45.4293	1.67985	0.333325	5.03966	4.66351e-07	2.12097e-06	Non-protein coding transcript.
Os09g0502000	660.045	1.31279	0.116583	11.2606	2.05288e-29	6.14497e-28	Similar to Ribosomal L32.
Os09g0501700	332.909	1.14564	0.148094	7.73588	1.0269e-14	1.01608e-13	Ribosomal protein L32e family protein.
Os09g0501200	251.586	1.25619	0.174331	7.2058	5.77029e-13	4.86494e-12	Similar to Ribosomal L32.
Os09g0500100	40.5119	1.56812	0.263134	5.95938	2.53202e-09	1.50462e-08	Cyclin-like F-box domain containing protein.
Os09g0498500	29.1322	2.26674	0.409346	5.53747	3.06873e-08	1.61508e-07	NAD-binding site containing protein.
Os09g0498200	17.7245	1.9952	0.470085	4.24434	2.1924e-05	7.97125e-05	Hypothetical protein.
Os09g0498100	156.548	1.33802	0.212661	6.29179	3.13828e-10	2.03868e-09	Similar to 30S ribosomal protein S16.
Os09g0497100	35.7223	1.9263	0.363636	5.29732	1.17513e-07	5.77723e-07	Similar to Pumilio RBD (Fragment).
Os09g0495500	33.9521	1.97716	0.305444	6.47308	9.60249e-11	6.58818e-10	Conserved hypothetical protein.
Os09g0494800	1.34994	3.45282	1.42644	2.42059	0.0154953	0.0331496	Conserved hypothetical protein.
Os09g0491822	63.0388	1.07318	0.216428	4.95859	7.10052e-07	3.15397e-06	NAD-dependent epimerase/dehydratase domain containing protein.
Os09g0485900	3567.1	1.46203	0.147618	9.90416	3.99298e-23	7.5762e-22	Similar to 60S ribosomal protein L9 (Gibberellin-regulated protein GA).
Os09g0483400	133.808	2.94395	0.663122	4.43953	9.01547e-06	3.47715e-05	Similar to Ubiquitin/ribosomal fusion protein (Fragment).
Os09g0482680	1305.37	2.27837	0.13136	17.3445	2.16969e-67	5.19571e-65	tRNase Z, tRNA 3'-end processing enzyme, Chloroplast biogenesis
Os09g0482640	163.238	1.27648	0.195728	6.52171	6.9509e-11	4.82694e-10	Serine/threonine protein kinase-related domain containing protein.
Os09g0481800	350.317	2.73502	0.19436	14.072	5.64765e-45	4.59456e-43	Nitrogen-fixing NifU, C-terminal domain containing protein.
Os09g0481200	3139.41	1.03553	0.21464	4.82449	1.40364e-06	6.01352e-06	Similar to photosystem I reaction center subunit V.
Os09g0480300	15.4865	2.52131	0.495746	5.08589	3.65906e-07	1.68662e-06	Similar to cDNA clone:J033054O21, full insert sequence.
Os09g0477900	1059.76	1.6181	0.128273	12.6145	1.75701e-36	8.3476e-35	NusB/RsmB/TIM44 domain containing protein.
Os09g0475700	170.01	1.62948	0.135906	11.9897	4.02294e-33	1.5595e-31	Peptidase S9A, prolyl oligopeptidase family protein.
Os09g0474051	251.19	1.16978	0.123667	9.45909	3.10628e-21	5.13287e-20	RNA editing factor, RNA-binding protein, Pentatricopeptide repeat (PPR) protein family member, Chloroplast development at low temperature
Os09g0473400	52.4258	1.06609	0.324828	3.282	0.00103073	0.00287278	Plant organelle RNA recognition (PORR) protein, PORR domain-containing protein, Splicing of mitochondrial nad4 intron 1, Seed development and seedling growth
Os09g0472700	85.587	3.60311	0.443604	8.12236	4.57189e-16	5.06181e-15	Similar to blight-associated protein p12.
Os09g0471800	251.066	1.65669	0.235981	7.02043	2.21194e-12	1.78434e-11	Similar to WAK80 - OsWAK receptor-like protein kinase.
Os09g0471550	48.7482	3.25657	0.837223	3.88973	0.000100358	0.000331114	EGF-like calcium-binding domain containing protein.
Os09g0471500	323.495	2.04668	0.234921	8.7122	2.98035e-18	3.88493e-17	Conserved hypothetical protein.
Os09g0471100	743.069	1.11544	0.176086	6.33466	2.37867e-10	1.56508e-09	Similar to Peroxidase 17 precursor (EC 1.11.1.7) (Atperox P17) (ATP25a).
Os09g0469300	108.869	3.18243	0.199321	15.9663	2.19266e-57	3.22321e-55	Cupredoxin domain containing protein.
Os09g0466400	30.5606	1.20692	0.329716	3.66048	0.000251741	0.000780863	Zinc finger homeodomain (ZF-HD) class homeobox transcription factor, Rice morphogenesis, Modulation of leaf rolling
Os09g0466300	5.64171	5.31611	1.19201	4.45977	8.2046e-06	3.18426e-05	Similar to FIP1.
Os09g0463300	168.956	2.07588	0.222109	9.34623	9.08307e-21	1.44851e-19	Domain of unknown function DUF547 domain containing protein.
Os09g0458800	64.1494	3.1011	0.474237	6.53913	6.18758e-11	4.31909e-10	EF hand domain containing protein.
Os09g0457833	5.00458	3.65917	1.09815	3.33213	0.000861852	0.00244021	Hypothetical gene.
Os09g0457700	8.53579	2.52148	0.768951	3.27912	0.00104131	0.00290009	Hypothetical protein.
Os09g0456900	53.7143	1.09233	0.241465	4.52379	6.07431e-06	2.4011e-05	Nucleic acid-binding, OB-fold domain containing protein.
Os09g0453100	609.545	1.42091	0.10481	13.557	7.20626e-42	4.75517e-40	Conserved hypothetical protein.
Os09g0452700	1.92148	5.35882	2.05421	2.6087	0.00908868	0.0206393	Ubiquitin.
Os09g0452300	353.091	1.13348	0.139374	8.13271	4.19782e-16	4.66156e-15	Similar to cDNA, clone: J065054A13, full insert sequence.
Os09g0450700	364.22	1.01979	0.187104	5.45041	5.02526e-08	2.57943e-07	Conserved hypothetical protein.
Os09g0449600	446.544	1.41593	0.13392	10.5729	3.97972e-26	9.33443e-25	Similar to F-box protein interaction domain containing protein, expressed.
Os09g0447300	4.58477	3.69442	1.31378	2.81206	0.00492255	0.0119225	Cytochrome P450 family protein.
Os09g0446800	4489.36	1.98882	0.132964	14.9576	1.38924e-50	1.48389e-48	Similar to Formate--tetrahydrofolate ligase (EC 6.3.4.3) (Formyltetrahydrofolate synthetase) (10-formyletrahydrofolate synthetase) (FHS) (FTHFS).
Os09g0439500	1430.66	2.7828	0.235747	11.8042	3.71384e-32	1.3498e-30	Similar to Type II chlorophyll a/b binding protein from photosystem I precursor.
Os09g0438700	1826.79	1.69074	0.0954997	17.7041	3.89602e-70	1.06136e-67	Similar to 20 kDa chaperonin, chloroplast precursor (Protein Cpn21) (Chloroplast protein Cpn10) (Chloroplast chaperonin 10) (Ch-CPN10) (Chaperonin 20).
Os09g0431100	35.093	1.46481	0.384024	3.81437	0.000136532	0.000441297	GPCR, family 3, metabotropic glutamate receptor-like protein.
Os09g0429350	45.6635	1.02457	0.219027	4.67781	2.8995e-06	1.19183e-05	Hypothetical conserved gene.
Os09g0429100	6.37759	1.43384	0.625896	2.29086	0.0219713	0.0451463	Hypothetical conserved gene.
Os09g0428300	53.579	1.65866	0.27349	6.06479	1.32126e-09	8.09604e-09	Similar to Glutamate receptor.
Os09g0427100	19.1806	1.43849	0.389885	3.68953	0.000224667	0.000701795	Conserved hypothetical protein.
Os09g0423400	8.444	2.11179	0.747128	2.82654	0.00470543	0.0114368	Biopterin transport-related protein BT1 family protein.
Os09g0423300	970.452	1.18918	0.118773	10.0122	1.34671e-23	2.63782e-22	Pentatricopeptide repeat domain containing protein.
Os09g0422250	6.57069	6.07859	1.13507	5.35524	8.54422e-08	4.27053e-07	Non-protein coding transcript.
Os09g0420100	70.8049	1.23169	0.196107	6.2807	3.37049e-10	2.18332e-09	Zinc finger, C6HC-type domain containing protein.
Os09g0420000	2.54785	2.99749	1.31148	2.28559	0.0222785	0.0457052	Hypothetical conserved gene.
Os09g0419600	3.87003	4.08068	1.21839	3.34924	0.00081033	0.00230699	Zinc finger, RING-type domain containing protein.
Os09g0419500	14.011	3.25298	0.628835	5.17302	2.30335e-07	1.08876e-06	Similar to ubiquitin-protein ligase/ zinc ion binding protein.
Os09g0417800	33.0049	6.76851	1.15955	5.8372	5.30842e-09	3.05304e-08	WRKY transcription factor, Transcriptional repressor, Pathogen defense
Os09g0417600	111.237	4.45268	0.717447	6.20629	5.4251e-10	3.45027e-09	WRKY transcription factor, Transcriptional repressor, Pathogen defense
Os09g0417500	41.3285	1.57742	0.240882	6.54851	5.81153e-11	4.07095e-10	Pentatricopeptide repeat domain containing protein.
Os09g0413300	63.897	1.76587	0.237526	7.43444	1.05014e-13	9.45508e-13	Pentatricopeptide repeat domain containing protein.
Os09g0412900	48.4592	1.22809	0.237462	5.17173	2.31937e-07	1.09546e-06	Pentatricopeptide repeat domain containing protein.
Os09g0411600	27.3748	1.82403	0.352941	5.16807	2.36526e-07	1.11625e-06	Pentatricopeptide repeat domain containing protein.
Os09g0407800	104.139	1.19746	0.172958	6.92345	4.40787e-12	3.44985e-11	Pentatricopeptide repeat domain containing protein.
Os09g0400300	1685.26	1.2078	0.14067	8.58605	9.00073e-18	1.13797e-16	Similar to Cinnamyl alcohol dehydrogenase (EC 1.1.1.195).
Os09g0400000	516.196	2.64823	0.167862	15.7762	4.53372e-56	6.32039e-54	Cinnamyl alcohol dehydrogenase (EC 1.1.1.195).
Os09g0395400	48.4939	1.30007	0.346221	3.75504	0.000173312	0.000551531	Hypothetical protein.
Os09g0394500	2313.7	1.3471	0.0869367	15.4952	3.73707e-54	4.74225e-52	Similar to predicted protein.
Os09g0391800	53.7129	1.03997	0.236735	4.39298	1.11806e-05	4.2569e-05	Hypothetical gene.
Os09g0391501	2.26116	4.41582	1.36583	3.23306	0.00122471	0.00336852	Hypothetical gene.
Os09g0382400	485.24	2.31592	0.20968	11.045	2.31655e-28	6.36922e-27	Conserved hypothetical protein.
Os09g0382300	88.6564	2.25461	0.28811	7.82553	5.05534e-15	5.12682e-14	Cyclin-D2-1.
Os09g0382200	76.7717	1.61359	0.321596	5.01746	5.23597e-07	2.36935e-06	Non-protein coding transcript.
Os09g0381300	160.86	2.35335	0.197645	11.9069	1.0894e-32	4.09478e-31	Pyridoxal phosphate-dependent transferase, major region, subdomain 1 domain containing protein.
Os09g0380200	302.462	1.98659	0.129641	15.3238	5.30389e-53	6.32505e-51	Chaperone-like protein of protochlorophyllide oxidoreductase (POR), J-like protein, Chloroplast-localized protein containing DUF3353, Regulation of chlorophyll biosynthesis, Chlorophyll and lutein accumulation, Chloroplast development
Os09g0378300	588.966	1.3865	0.0902859	15.3568	3.19144e-53	3.86803e-51	Similar to Leucyl-tRNA synthetase, cytoplasmic (EC 6.1.1.4) (Leucine--tRNA ligase) (LeuRS).
Os09g0371200	9.68867	2.40406	0.782524	3.07218	0.002125	0.00556338	Major facilitator superfamily protein.
Os09g0365300	382.486	1.29813	0.151596	8.56311	1.09866e-17	1.38002e-16	NB-ARC domain containing protein.
Os09g0360900	369.498	1.09292	0.108965	10.0301	1.12442e-23	2.21117e-22	Conserved hypothetical protein.
Os09g0359500	211.026	3.01991	0.3379	8.93728	3.98856e-19	5.58661e-18	Similar to OsD305.
Os09g0357400	98.8936	1.83834	0.243468	7.55065	4.33102e-14	4.05439e-13	Disease resistance protein domain containing protein.
Os09g0356200	551.555	3.34537	0.166367	20.1083	6.24166e-90	4.6335e-87	Malectin-like carbohydrate-binding domain domain containing protein.
Os09g0353200	86.8149	2.24061	0.26005	8.61608	6.92875e-18	8.83393e-17	Protein kinase, catalytic domain domain containing protein.
Os09g0350900	3.34875	4.74393	1.26092	3.76228	0.000168372	0.000536903	Protein kinase, core domain containing protein.
Os09g0345300	69.7317	1.32073	0.226435	5.83274	5.45252e-09	3.13227e-08	Similar to Receptor-like serine/threonine kinase.
Os09g0344900	140.54	1.24846	0.184262	6.77547	1.24e-11	9.30519e-11	Zinc finger, RING/FYVE/PHD-type domain containing protein.
Os09g0343400	50.6063	3.32034	0.457747	7.25365	4.05691e-13	3.47464e-12	Conserved hypothetical protein.
Os09g0343200	792.253	3.02099	0.246046	12.2782	1.18658e-34	5.06968e-33	Ankyrin repeat containing protein.
Os09g0341001	31.3479	1.41801	0.314525	4.50841	6.53144e-06	2.56914e-05	Non-protein coding transcript.
Os09g0339000	339	3.5077	0.211298	16.6007	6.88715e-62	1.27817e-59	Protein kinase, core domain containing protein.
Os09g0334900	3.71915	3.9447	1.23967	3.18206	0.00146229	0.00395855	Ankyrin repeat domain containing protein.
Os09g0334800	48.1602	1.99613	0.29105	6.85839	6.96416e-12	5.34075e-11	Similar to protein kinase.
Os09g0333600	4.85605	5.28314	1.17285	4.50452	6.65238e-06	2.61083e-05	Similar to PDR-like ABC transporter (PDR4 ABC transporter).
Os09g0333500	20.6259	3.83114	0.633952	6.04326	1.51028e-09	9.19172e-09	ABC transporter-like domain containing protein.
Os09g0327200	41.2102	1.78815	0.301255	5.93566	2.92663e-09	1.72805e-08	Pentatricopeptide repeat domain containing protein.
Os09g0325100	31.4588	1.10521	0.321709	3.43542	0.000591627	0.00172504	Conserved hypothetical protein.
Os09g0325000	12.6172	2.03071	0.532808	3.81133	0.00013822	0.000446264	Similar to cDNA clone:001-038-B01, full insert sequence.
Os09g0321500	249.838	1.38898	0.164318	8.45302	2.8386e-17	3.45165e-16	Hypothetical conserved gene.
Os09g0314200	216.01	1.96754	0.182362	10.7892	3.87101e-27	9.72469e-26	Disease resistance protein domain containing protein.
Os09g0313600	111.898	1.01846	0.223578	4.55528	5.23158e-06	2.08323e-05	Disease resistance protein domain containing protein.
Os09g0306632	6.61535	1.8874	0.53744	3.51184	0.000445021	0.00132569	Hypothetical conserved gene.
Os09g0306500	11.9362	1.70227	0.525027	3.24224	0.00118593	0.00327246	Similar to DVL6/RTFL16 (ROTUNDIFOLIA LIKE 16).
Os09g0294000	1772.47	1.73068	0.388016	4.46034	8.18306e-06	3.17673e-05	Similar to Bifunctional aspartokinase/homoserine dehydrogenase 2, chloroplast precursor (AK-HD 2) (AK-HSDH 2) [Includes: Aspartokinase (EC 2.7.2.4); Homoserine dehydrogenase (EC 1.1.1.3)].
Os09g0287300	360.915	1.24363	0.142517	8.72614	2.63514e-18	3.45008e-17	Similar to predicted protein.
Os09g0279500	2853.87	1.8475	0.164425	11.2361	2.70964e-29	8.01396e-28	Similar to Plastid-specific 30S ribosomal protein 2, chloroplast precursor (PSRP- 2).
Os09g0277800	135.222	3.08239	0.193179	15.9562	2.58139e-57	3.77595e-55	Similar to Enoyl-[acyl-carrier-protein] reductase [NADH], chloroplast precursor (EC 1.3.1.9) (NADH-dependent enoyl-ACP reductase).
Os09g0276600	70.2386	3.22962	0.262669	12.2954	9.58768e-35	4.13803e-33	Conserved hypothetical protein.
Os09g0274100	31.5753	1.84363	0.330786	5.57349	2.49679e-08	1.32796e-07	Similar to H0402C08.3 protein.
Os09g0273950	54.6271	1.0324	0.256126	4.03083	5.55809e-05	0.000190712	Conserved hypothetical protein.
Os09g0273701	2.64769	3.64106	1.48424	2.45314	0.0141615	0.0306228	Conserved hypothetical protein.
Os09g0272900	78.1955	2.17935	0.349849	6.2294	4.68223e-10	2.9932e-09	Disease resistance protein domain containing protein.
Os09g0272300	22.8864	1.04181	0.341804	3.04798	0.00230389	0.00598946	Similar to 3-glucanase.
Os09g0271000	11.1938	1.66738	0.548983	3.03722	0.00238773	0.00618739	Hypothetical protein.
Os09g0270900	1029.78	1.03318	0.121503	8.50333	1.84221e-17	2.27265e-16	BolA-like protein domain containing protein.
Os09g0268300	573.962	1.21016	0.134851	8.97406	2.85777e-19	4.05246e-18	Similar to Hexose carrier.
Os09g0268100	94.0262	1.87488	0.279272	6.71348	1.90043e-11	1.40272e-10	Similar to lectin-like receptor kinase 7.
Os09g0268000	36.1837	1.70938	0.291843	5.85719	4.70763e-09	2.72015e-08	Similar to lectin-like receptor kinase 7.
Os09g0267800	80.0026	1.08753	0.252489	4.30724	1.65302e-05	6.13712e-05	Hypothetical conserved gene.
Os09g0267300	30.4512	2.26396	0.318085	7.11746	1.09935e-12	9.06779e-12	Hypothetical conserved gene.
Os09g0266100	99.9221	1.19377	0.21188	5.6342	1.75873e-08	9.52815e-08	Conserved hypothetical protein.
Os09g0258600	2135.12	1.01665	0.143828	7.06849	1.5663e-12	1.27774e-11	Similar to 60S ribosomal protein L17-1.
Os09g0130700	54.2308	2.21465	0.362739	6.10535	1.02576e-09	6.36151e-09	Conserved hypothetical protein.
Os09g0129500	137.322	1.74165	0.325191	5.35577	8.51913e-08	4.25871e-07	Conserved hypothetical protein.
Os09g0116900	180.157	1.84208	0.167809	10.9773	4.91516e-28	1.32322e-26	Conserved hypothetical protein.
Os09g0114700	3.35651	2.08026	0.797443	2.60867	0.00908954	0.0206396	WIYLD domain domain containing protein.
Os09g0111300	2.63704	4.03889	1.39794	2.88917	0.0038626	0.00957237	Hypothetical gene.
Os09g0107900	155.967	1.15911	0.177008	6.54837	5.81675e-11	4.07365e-10	Hypothetical conserved gene.
Os09g0103300	59.198	1.35755	0.240301	5.6494	1.61007e-08	8.78204e-08	Conserved hypothetical protein.
Os09g0100800	43.6042	1.7334	0.267251	6.48604	8.81234e-11	6.06568e-10	Protein of unknown function DUF573 domain containing protein.
Os08g0566400	608.877	1.0925	0.160198	6.81969	9.12341e-12	6.93398e-11	Ribokinase family protein.
Os08g0565700	67.9854	1.57956	0.268983	5.87233	4.29708e-09	2.49458e-08	SET domain containing protein.
Os08g0565450	13.1733	3.36147	0.632914	5.3111	1.08966e-07	5.37748e-07	Similar to H0107B07.4 protein.
Os08g0561700	2479.21	1.43916	0.109774	13.1102	2.87893e-39	1.61601e-37	Similar to Superoxide dismutase.
Os08g0560900	17090.7	1.2919	0.178676	7.23039	4.81599e-13	4.09642e-12	Similar to Photosystem I reaction center subunit II, chloroplast precursor (Photosystem I 20 kDa subunit) (PSI-D).
Os08g0559600	532.764	1.53221	0.120778	12.6861	7.06211e-37	3.42651e-35	Similar to Dihydroxy-acid dehydratase (EC 4.2.1.9) (DAD).
Os08g0559200	1200.46	1.64111	0.130455	12.5799	2.72335e-36	1.27954e-34	Similar to Ribosomal protein S25 (40S ribosomal 25S subunit).
Os08g0558000	1191.17	1.1217	0.0929545	12.0672	1.5742e-33	6.29979e-32	Similar to Ribosomal protein.
Os08g0542000	278.445	1.35406	0.192274	7.04235	1.89021e-12	1.53146e-11	Similar to Methionine aminopeptidase.
Os08g0541400	1035.44	1.99685	0.169437	11.7852	4.65245e-32	1.67049e-30	Peptidyl-prolyl cis-trans isomerase, FKBP-type domain containing protein.
Os08g0539100	18.7779	1.41605	0.360668	3.9262	8.63001e-05	0.000287532	Zinc finger, DHHC-type domain containing protein.
Os08g0536341	2.23019	2.92054	1.27811	2.28505	0.0223096	0.0457597	Non-protein coding transcript.
Os08g0536000	911.342	1.01001	0.0856237	11.796	4.09534e-32	1.48092e-30	Similar to Pyruvate dehydrogenase E1 beta subunit isoform 1 (EC 1.2.4.1).
Os08g0532200	5927.56	1.47829	0.132386	11.1665	5.94957e-29	1.71355e-27	Similar to Glutamate-1-semialdehyde 2, 1-aminomutase, chloroplast precursor (EC 5.4.3.8) (GSA) (Glutamate-1-semialdehyde aminotransferase) (GSA- AT).
Os08g0529000	78.6495	4.24657	0.376388	11.2824	1.60279e-29	4.84658e-28	Auxin efflux carrier, Auxin homeostasis, transport and distribution
Os08g0528100	41.4059	1.37524	0.325022	4.23123	2.32413e-05	8.41926e-05	Similar to Ubiquitin carboxyl-terminal hydrolase.
Os08g0522400	1719.26	2.01703	0.119026	16.9462	2.05348e-64	4.20523e-62	Similar to APX6; L-ascorbate peroxidase/ heme binding / peroxidase.
Os08g0520850	258.968	1.49379	0.14421	10.3584	3.83313e-25	8.40628e-24	Similar to chaperone protein dnaJ-related.
Os08g0519750	7.95275	2.45305	0.699253	3.50811	0.000451308	0.00134307	Hypothetical conserved gene.
Os08g0519700	36.9652	1.50719	0.352473	4.27604	1.90251e-05	6.99173e-05	Protein of unknown function DUF630 domain containing protein.
Os08g0519000	11.5623	2.34857	0.547635	4.28856	1.79837e-05	6.63198e-05	Hypothetical conserved gene.
Os08g0518800	3.55751	2.78922	1.10381	2.5269	0.0115074	0.0254507	Similar to Class III chitinase homologue (OsChib3H-h) (Fragment).
Os08g0517900	96.5888	1.12507	0.172647	6.51661	7.19159e-11	4.98942e-10	Similar to 30S ribosomal protein S16.
Os08g0517600	209.081	1.51462	0.192647	7.86214	3.77628e-15	3.86932e-14	Similar to Methylase.
Os08g0515600	86.8109	1.06529	0.236703	4.50053	6.77827e-06	2.65884e-05	Non-protein coding transcript.
Os08g0508800	704.273	1.12827	0.368008	3.06588	0.00217032	0.00567302	Type 2 13-lipoxygenase, Herbivore-induced defense response
Os08g0506500	312.833	1.75155	0.159121	11.0077	3.51016e-28	9.54493e-27	Similar to tRNA/rRNA methyltransferase (SpoU) family protein.
Os08g0505300	263.862	1.50529	0.154261	9.75803	1.70435e-22	3.09156e-21	Similar to 60S ribosomal protein L31.
Os08g0504500	437.819	2.22461	0.237776	9.35588	8.29094e-21	1.32933e-19	Mog1/PsbP/DUF1795, alpha/beta/alpha sandwich domain containing protein.
Os08g0502700	42743.8	1.00115	0.146953	6.81273	9.5762e-12	7.26509e-11	Pyridoxal phosphate-dependent transferase, major region, subdomain 1 domain containing protein.
Os08g0501300	29.4615	2.06259	0.285005	7.23701	4.5867e-13	3.91035e-12	Conserved hypothetical protein.
Os08g0500600	30.6377	2.58115	0.364468	7.08195	1.42141e-12	1.16274e-11	Pentatricopeptide repeat domain containing protein.
Os08g0499300	91.9547	1.07756	0.240306	4.48413	7.32118e-06	2.85971e-05	WRKY transcription factor, Disease resistance against X. oryzae, Drought tolerance
Os08g0494350	37.4246	1.4594	0.283784	5.14266	2.70883e-07	1.26971e-06	Pentatricopeptide repeat domain containing protein.
Os08g0487800	2879.9	1.37492	0.105462	13.0371	7.52401e-39	4.06985e-37	Similar to Heat-shock protein precursor.
Os08g0485900	1142.4	1.42811	0.16024	8.91228	4.99953e-19	6.95345e-18	Haloacid dehalogenase-like hydrolase domain containing protein.
Os08g0484400	127.488	1.40016	0.13893	10.0782	6.89798e-24	1.38118e-22	Bacterial Fmu (Sun)/eukaryotic nucleolar NOL1/Nop2p domain containing protein.
Os08g0483200	3069.65	2.00986	0.105621	19.0289	9.83358e-81	4.11265e-78	Nucleotide-binding, alpha-beta plait domain containing protein.
Os08g0481800	696.106	1.10756	0.137566	8.05116	8.20141e-16	8.8913e-15	Similar to Plastidic general dicarboxylate transporter.
Os08g0481000	61.7686	1.7989	0.232066	7.75168	9.06858e-15	9.01213e-14	Pentatricopeptide repeat domain containing protein.
Os08g0473900	13.501	2.51439	0.506364	4.96559	6.84939e-07	3.05063e-06	Alpha-amylase isozyme 3D precursor (EC 3.2.1.1) (1, 4-alpha-D-glucan glucanohydrolase).
Os08g0470700	166.106	1.13959	0.26478	4.30392	1.67804e-05	6.2238e-05	Similar to carbonic anhydrase.
Os08g0469600	38.6706	2.54904	0.367705	6.9323	4.14061e-12	3.24753e-11	Conserved hypothetical protein.
Os08g0457400	24.7147	1.72536	0.700484	2.4631	0.0137742	0.0298854	Similar to Avr9/Cf-9 induced kinase 1.
Os08g0455700	16.7529	1.42339	0.438453	3.24639	0.0011688	0.0032291	Similar to predicted protein.
Os08g0454500	5.92452	1.58724	0.685777	2.31452	0.0206392	0.042705	Similar to Flavonoid 7-O-methyltransferase.
Os08g0453700	328.703	1.43774	0.296161	4.8546	1.20632e-06	5.20872e-06	Similar to ATRBOH F (ARABIDOPSIS THALIANA RESPIRATORY BURST OXIDASE PROTEIN F); NAD(P)H oxidase.
Os08g0446800	14.8535	2.01361	0.481365	4.18311	2.87542e-05	0.000102846	Similar to GDU1.
Os08g0442400	5.89884	2.37415	0.696205	3.41013	0.000649323	0.00188144	Similar to BABY BOOM.
Os08g0436500	17.9656	1.85758	0.400479	4.63839	3.51129e-06	1.43024e-05	Hypothetical conserved gene.
Os08g0435900	36817.8	2.33279	0.194664	11.9836	4.32872e-33	1.67148e-31	Similar to LHC I type IV chlorophyll binding protein (Fragment).
Os08g0434000	57.7128	1.26119	0.183166	6.88546	5.75998e-12	4.45577e-11	Pentatricopeptide repeat domain containing protein.
Os08g0430700	561.169	1.34727	0.120078	11.2199	3.25548e-29	9.5522e-28	Similar to UVB-resistance protein-like.
Os08g0428300	146.95	1.44729	0.146227	9.89759	4.26407e-23	8.06479e-22	Similar to RNA polymerase Rpb3/Rpb11 dimerisation domain containing protein, expressed.
Os08g0427700	109.676	1.05933	0.180719	5.86177	4.57957e-09	2.64924e-08	Histone H2A.
Os08g0426000	86.8551	9.18749	1.02953	8.92393	4.50048e-19	6.27994e-18	Similar to DNA-directed RNA polymerases I, II, and III 14.4 kDa polypeptide.
Os08g0422600	684.226	1.25268	0.0956731	13.0933	3.59717e-39	1.99653e-37	RNA polymerase I subunit A34.5, rRNA synthesis, Control of development
Os08g0421100	113.238	4.33997	0.291238	14.9018	3.20719e-50	3.34156e-48	Similar to Cyclin-D1-2.
Os08g0412700	28.4392	1.98483	0.650373	3.05183	0.00227453	0.00592249	Protein of unknown function DUF1262 family protein.
Os08g0402700	6.16322	2.54264	0.740036	3.43583	0.000590739	0.00172278	Similar to 10A19I.7.
Os08g0402600	85.9171	1.6095	0.205237	7.84217	4.42838e-15	4.51257e-14	Pentatricopeptide repeat domain containing protein.
Os08g0401100	36.369	1.42946	0.269652	5.30113	1.15089e-07	5.66556e-07	Ankyrin repeat containing protein.
Os08g0398300	56.1779	1.35624	0.256637	5.28467	1.2593e-07	6.16448e-07	ABC transporter-like domain containing protein.
Os08g0396200	174.964	1.51054	0.185865	8.12705	4.39866e-16	4.87547e-15	Hypothetical gene.
Os08g0395700	97.5959	1.25134	0.312688	4.00188	6.28423e-05	0.000213848	Conserved hypothetical protein.
Os08g0393900	153.055	1.23917	0.195988	6.32269	2.5705e-10	1.68682e-09	Hypothetical gene.
Os08g0393600	3.95677	3.02126	1.31538	2.29687	0.0216264	0.0445213	Protein-tyrosine phosphatase-like, PTPLA domain containing protein.
Os08g0392700	13.2045	2.07962	0.447522	4.64695	3.36873e-06	1.37462e-05	Conserved hypothetical protein.
Os08g0389700	288.234	1.93802	0.296995	6.52545	6.77984e-11	4.71146e-10	Conserved hypothetical protein.
Os08g0387200	91.7252	4.29079	0.323234	13.2745	3.25292e-40	1.91272e-38	Protein of unknown function DUF81 family protein.
Os08g0386200	135.381	1.18384	0.312934	3.78303	0.000154929	0.000496167	WRKY transcription factor 69.
Os08g0382400	1134.39	1.8811	0.16198	11.6132	3.53267e-31	1.19475e-29	Peptidyl-prolyl cis-trans isomerase, cyclophilin-type domain containing protein.
Os08g0378900	800.968	1.9196	0.150622	12.7445	3.345e-37	1.65821e-35	Similar to Thioredoxin protein.
Os08g0378000	79.9849	1.87447	0.302821	6.19001	6.01596e-10	3.81135e-09	Conserved hypothetical protein.
Os08g0374000	356.623	1.75525	0.242302	7.24406	4.35442e-13	3.71873e-12	Bet v I allergen family protein.
Os08g0369000	24.6542	2.08364	0.406457	5.12634	2.9543e-07	1.37781e-06	Similar to Permease 1.
Os08g0360000	45.7377	1.4058	0.241379	5.82401	5.74526e-09	3.2928e-08	Conserved hypothetical protein.
Os08g0359100	769.538	1.28906	0.106799	12.0699	1.52259e-33	6.1097e-32	Similar to Lipid phosphate phosphatase 2 (EC 3.1.3.-) (AtLPP2) (Phosphatidic acid phosphatase 2) (AtPAP2) (Prenyl diphosphate phosphatase).
Os08g0356800	88.4067	1.36524	0.248467	5.49467	3.91438e-08	2.03205e-07	Protein of unknown function DUF247, plant family protein.
Os08g0356700	136.596	1.79106	0.261186	6.85741	7.01197e-12	5.37325e-11	Protein of unknown function DUF247, plant family protein.
Os08g0356500	254.309	1.98911	0.201146	9.88886	4.65283e-23	8.77214e-22	Protein of unknown function DUF247, plant family protein.
Os08g0351300	2277.75	3.73353	0.229682	16.2552	2.05252e-59	3.4049e-57	Conserved hypothetical protein.
Os08g0351200	5.40755	2.79696	1.13947	2.4546	0.014104	0.0305185	Hypothetical conserved gene.
Os08g0347500	647.479	1.07119	0.120503	8.88927	6.15101e-19	8.49131e-18	Similar to PsbP family protein, expressed.
Os08g0345400	1710.37	1.29488	0.122185	10.5977	3.05353e-26	7.21334e-25	Conserved hypothetical protein.
Os08g0344600	2484.86	1.73169	0.0824068	21.0139	4.89786e-98	5.01507e-95	Similar to Triose phosphate/phosphate translocator, non-green plastid, chloroplast precursor (CTPT).
Os08g0342400	1152.1	1.88272	0.108601	17.3361	2.51164e-67	5.87249e-65	Similar to aspartate kinase-homoserine dehydrogenase.
Os08g0340900	72.5607	1.13653	0.172158	6.60168	4.06534e-11	2.89696e-10	Pentatricopeptide repeat domain containing protein.
Os08g0337700	274.77	1.0395	0.137449	7.56281	3.94464e-14	3.70906e-13	RabGAP/TBC domain containing protein.
Os08g0332700	1677.22	1.39819	0.101426	13.7854	3.12012e-43	2.25423e-41	Conserved hypothetical protein.
Os08g0326600	1658.22	1.40758	0.083853	16.7863	3.07498e-63	5.96786e-61	Similar to GMP synthetase.
Os08g0323600	1789.04	1.29821	0.13134	9.88439	4.86553e-23	9.16152e-22	Hypothetical conserved gene.
Os08g0323400	1890.86	1.25196	0.155967	8.02711	9.97966e-16	1.07563e-14	Similar to Rubredoxin (Rd).
Os08g0320500	16.0495	1.1447	0.3838	2.98255	0.00285862	0.00728492	Hypothetical conserved gene.
Os08g0320300	292.711	1.12456	0.10881	10.3351	4.89068e-25	1.06235e-23	Conserved hypothetical protein.
Os08g0318400	530.759	1.05413	0.128361	8.21225	2.17084e-16	2.47641e-15	Conserved hypothetical protein.
Os08g0313200	1612.98	1.24888	0.0871693	14.327	1.48342e-46	1.30321e-44	Similar to (clone pCDH1) carbon monoxide dehydrogenase (cdhA).
Os08g0310001	277.203	1.49032	0.12272	12.144	6.1703e-34	2.53068e-32	Non-protein coding transcript.
Os08g0299600	20.9289	3.77656	0.475294	7.94573	1.9305e-15	2.03783e-14	Conserved hypothetical protein.
Os08g0285200	8.70796	2.37178	0.607614	3.90343	9.48381e-05	0.000314475	WD40 repeat-like domain containing protein.
Os08g0282500	15.393	1.38511	0.368067	3.76321	0.000167749	0.000535089	WD40 repeat-like domain containing protein.
Os08g0282200	244.243	1.30613	0.118995	10.9763	4.96913e-28	1.33653e-26	Hypothetical protein.
Os08g0278750	63.0834	2.12738	0.255682	8.32039	8.7678e-17	1.03191e-15	Similar to nucleotidyltransferase family protein.
Os08g0276100	1810.62	2.21606	0.192013	11.5412	8.17882e-31	2.71051e-29	Similar to NDF1 (NDH-DEPENDENT CYCLIC ELECTRON FLOW 1).
Os08g0273000	6.07579	3.33271	0.887425	3.75549	0.000173006	0.000550732	Conserved hypothetical protein.
Os08g0272800	52.9571	1.65206	0.273132	6.04856	1.46144e-09	8.91455e-09	Hypothetical gene.
Os08g0266300	1760.98	1.2351	0.106881	11.5559	6.89028e-31	2.29888e-29	Similar to predicted protein.
Os08g0263100	14.6182	1.4298	0.454605	3.14515	0.00166002	0.00443998	Conserved hypothetical protein.
Os08g0261000	89.3459	3.32637	0.255041	13.0425	7.01541e-39	3.8153e-37	NB-ARC domain containing protein.
Os08g0254900	727.34	1.43985	0.124606	11.5552	6.946e-31	2.31486e-29	Similar to Glutamyl-tRNA reductase binding protein.
Os08g0254500	2004.46	1.04948	0.138023	7.60364	2.87922e-14	2.73236e-13	Similar to Preprotein translocase secY subunit, chloroplast precursor (CpSecY).
Os08g0251000	1.95398	2.82938	1.21819	2.32261	0.0202004	0.0419109	Non-protein coding transcript.
Os08g0248800	581.539	1.14007	0.127826	8.91891	4.70882e-19	6.55834e-18	Similar to Aspartate carbamoyltransferase 3, chloroplast precursor (EC 2.1.3.2) (Aspartate transcarbamylase 3) (ATCase 3).
Os08g0248400	18.6718	3.47633	0.48868	7.11371	1.12963e-12	9.30208e-12	Pentatricopeptide repeat domain containing protein.
Os08g0247700	42.7863	5.02759	0.480332	10.4669	1.22579e-25	2.77218e-24	Protein kinase, catalytic domain domain containing protein.
Os08g0246800	519.832	2.41925	0.127195	19.0201	1.16333e-80	4.79775e-78	Conserved hypothetical protein.
Os08g0246700	36.2588	3.1067	0.386779	8.03224	9.57075e-16	1.03306e-14	Hypothetical gene.
Os08g0245400	289.766	1.23128	0.0874621	14.0779	5.19664e-45	4.26268e-43	Pyridoxal phosphate-dependent transferase, major region, subdomain 1 domain containing protein.
Os08g0242700	11654	1.0077	0.114809	8.7772	1.6759e-18	2.22062e-17	Similar to uridylyltransferase-related.
Os08g0241900	4.74318	2.02469	0.798679	2.53505	0.0112431	0.0249199	Hypothetical protein.
Os08g0241800	33.9431	1.44215	0.295611	4.87853	1.06879e-06	4.64121e-06	Similar to Plasma membrane H+-ATPase (EC 3.6.1.3).
Os08g0239000	32.8491	1.28191	0.297042	4.31559	1.59181e-05	5.92097e-05	Complex 1 LYR protein family protein.
Os08g0237100	312.621	1.21358	0.0961115	12.6268	1.50324e-36	7.19956e-35	Conserved hypothetical protein.
Os08g0235650	26.079	2.42536	0.324284	7.47911	7.48262e-14	6.83028e-13	Hypothetical conserved gene.
Os08g0233300	723.456	1.1954	0.130782	9.14042	6.2212e-20	9.23661e-19	Similar to cDNA clone:J013061K19, full insert sequence.
Os08g0231400	55.9526	4.28788	1.33045	3.22287	0.00126913	0.0034794	Germin-like protein 8-12, Disease resistance
Os08g0231100	411.922	1.08091	0.162787	6.64001	3.13658e-11	2.26943e-10	Hypothetical protein.
Os08g0229200	344.426	1.65931	0.14161	11.7175	1.03728e-31	3.63648e-30	Non-protein coding transcript.
Os08g0225000	188.11	1.1187	0.143657	7.78733	6.84384e-15	6.85862e-14	&beta;-hydroxyacyl-ACP dehydratase, Regulation of fatty acid synthesis, Chloroplast development
Os08g0224300	623.927	2.22584	0.191167	11.6434	2.47924e-31	8.52068e-30	Determination of the grain yield, Modulation of nitrogen utilization
Os08g0215400	28.9865	2.2046	0.317498	6.94367	3.82041e-12	3.00592e-11	Conserved hypothetical protein.
Os08g0211750	7.77853	6.38311	1.10577	5.77257	7.80709e-09	4.39726e-08	Conserved hypothetical protein.
Os08g0205300	116.664	1.04545	0.188676	5.54099	3.00768e-08	1.58475e-07	Hypothetical conserved gene.
Os08g0205150	43.2952	1.63139	0.292675	5.57408	2.48846e-08	1.32376e-07	CC-NBS-LRR protein, Cold stress signaling and response
Os08g0203600	1085.75	1.26264	0.143098	8.82358	1.10855e-18	1.49082e-17	Hypothetical conserved gene.
Os08g0203100	15.6968	1.53041	0.47236	3.23993	0.0011956	0.0032961	Hypothetical conserved gene.
Os08g0200500	110.654	1.62557	0.249139	6.52474	6.81213e-11	4.73279e-10	Serine/threonine protein kinase domain containing protein.
Os08g0199200	27.9337	2.45589	0.431455	5.69211	1.25477e-08	6.92292e-08	Conserved hypothetical protein.
Os08g0198700	3440.71	1.23734	0.0808747	15.2995	7.70579e-53	9.04411e-51	Similar to Glycolate oxidase (EC 1.1.3.15) (Fragment).
Os08g0197900	7.28806	1.98235	0.545749	3.63234	0.000280862	0.000863495	Conserved hypothetical protein.
Os08g0197800	25.0411	2.78226	0.365586	7.6104	2.73251e-14	2.59811e-13	Conserved hypothetical protein.
Os08g0197500	319.469	2.39615	0.178863	13.3966	6.32885e-41	3.91518e-39	Cyclin-like F-box domain containing protein.
Os08g0197400	9.28243	2.173	0.589003	3.68929	0.000224883	0.000702249	F-box domain, cyclin-like domain containing protein.
Os08g0197300	11.8853	1.54138	0.468792	3.28799	0.00100905	0.00281736	F-box domain, cyclin-like domain containing protein.
Os08g0197100	12.6258	2.26871	0.432058	5.25093	1.51331e-07	7.31979e-07	Cyclin-like F-box domain containing protein.
Os08g0197050	13.6116	2.17196	0.516157	4.20795	2.57696e-05	9.27181e-05	Hypothetical conserved gene.
Os08g0194350	17.4045	3.28996	0.472148	6.96807	3.21325e-12	2.54574e-11	F-box domain, Skp2-like domain containing protein.
Os08g0191900	2880.54	1.30831	0.138037	9.47797	2.59282e-21	4.30841e-20	Pentatricopeptide repeat domain containing protein.
Os08g0191200	639.777	1.27222	0.0934717	13.6108	3.45515e-42	2.31597e-40	Phosphoribosylamine-glycine ligase (PurD), Glycinamide ribonucleotide synthetase, Regulation of chloroplast development, chlorophyll metabolism, and cell division during leaf development
Os08g0190700	36.8612	1.07269	0.310373	3.45613	0.000547991	0.00160645	Conserved hypothetical protein.
Os08g0185701	220.862	1.89005	0.211322	8.94393	3.75581e-19	5.27305e-18	Non-protein coding transcript.
Os08g0179150	31.0073	1.01745	0.268271	3.79263	0.000149059	0.000478969	S-Domain receptor like protein-1
Os08g0176200	54.4847	2.30262	0.319742	7.2015	5.95554e-13	5.01258e-12	Serine/threonine protein kinase-related domain containing protein.
Os08g0174800	1414.15	1.28898	0.0967035	13.3292	1.56643e-40	9.45396e-39	Similar to Benzothiadiazole-induced somatic embryogenesis receptor kinase 1.
Os08g0173300	15.25	2.28707	0.627011	3.64757	0.000264731	0.000817738	Small peptides, Anti-herbivore defense response, Response to wounding and oral secretion
Os08g0172300	46.2002	1.30393	0.27633	4.71876	2.37286e-06	9.85862e-06	Similar to H1005F08.16 protein.
Os08g0169300	15.6313	3.10965	0.606451	5.12762	2.93426e-07	1.36932e-06	Similar to Flavonoid 7-O-methyltransferase.
Os08g0165901	54.4545	1.03861	0.222878	4.66	3.16214e-06	1.29317e-05	Similar to H0402C08.3 protein.
Os08g0165800	39.5075	1.63413	0.247055	6.61441	3.73032e-11	2.67487e-10	Hypothetical protein.
Os08g0159500	1073.68	1.31059	0.225579	5.80988	6.25189e-09	3.56596e-08	C2C2-type zinc finger protein, Promotion of seed germination, Modulation of gibberellin biosynthesis, Regulation of cell death and callus differentiation
Os08g0158800	11.4038	1.30356	0.553567	2.35484	0.0185306	0.0388428	Transferase domain containing protein.
Os08g0156000	27.4288	4.05247	1.06044	3.82151	0.000132636	0.000429449	Conserved hypothetical protein.
Os08g0154300	293.249	1.13482	0.120906	9.38598	6.23311e-21	1.00481e-19	Aldolase-type TIM barrel domain containing protein.
Os08g0154000	219.678	1.82386	0.138856	13.1349	2.07819e-39	1.17542e-37	O-methyltransferase, family 3 protein.
Os08g0153101	3.25644	4.7563	1.33736	3.55648	0.000375858	0.00113249	Non-protein coding transcript.
Os08g0152400	457.996	1.12054	0.192918	5.80836	6.30889e-09	3.59708e-08	Similar to P450.
Os08g0143400	213.845	1.38436	0.125372	11.042	2.39692e-28	6.57802e-27	SWIRM and amine oxidase domain-containing protein, Homolog of Arabidopsis FLOWERING LOCUS D (FLD), Control of flowering time
Os08g0141000	90.2685	8.9977	1.03084	8.72848	2.58119e-18	3.38393e-17	Conserved hypothetical protein.
Os08g0139500	16.1657	3.40723	0.486802	6.99922	2.57382e-12	2.06393e-11	Similar to Protein LRP16.
Os08g0139100	8149.75	1.65342	0.106137	15.5783	1.02299e-54	1.31501e-52	Similar to DAG protein, chloroplast precursor.
Os08g0139000	742.161	1.05967	0.107774	9.83232	8.17183e-23	1.51659e-21	Similar to nucleolin.
Os08g0133000	662.982	1.00067	0.096354	10.3853	2.89231e-25	6.39972e-24	Protein of unknown function DUF1637 family protein.
Os08g0132700	57.4335	1.34054	0.178541	7.50832	5.9892e-14	5.52651e-13	Hypothetical protein.
Os08g0131100	37.4068	1.34673	0.294991	4.5653	4.98769e-06	1.99172e-05	Cytochrome P450 hydroxylase, Anther cuticle and pollen exine development
Os08g0131000	53.104	2.02751	0.267932	7.56727	3.81143e-14	3.58721e-13	Pentatricopeptide repeat domain containing protein.
Os08g0130500	3339.71	1.07904	0.115933	9.30748	1.30895e-20	2.06415e-19	60S acidic ribosomal protein P0.
Os08g0130400	187.547	3.02737	0.291571	10.383	2.96433e-25	6.54932e-24	AMP-dependent synthetase/ligase domain containing protein.
Os08g0130300	21.2601	1.49757	0.33195	4.51144	6.43895e-06	2.53545e-05	Hypothetical conserved gene.
Os08g0128500	701.048	1.2252	0.131134	9.34317	9.34953e-21	1.4902e-19	Similar to 60S ribosomal protein L37 (Fragment).
Os08g0127800	29.5778	1.23573	0.38525	3.20762	0.0013384	0.00365212	Conserved hypothetical protein.
Os08g0127600	931.143	1.596	0.133229	11.9794	4.55729e-33	1.75746e-31	Heat shock protein DnaJ, N-terminal domain containing protein.
Os08g0127100	2209.8	1.36859	0.177387	7.71531	1.2069e-14	1.18667e-13	Amino acid transporter
Os08g0126700	807.791	3.12049	0.237355	13.1469	1.77306e-39	1.00668e-37	Nucleotide-binding, alpha-beta plait domain containing protein.
Os08g0124500	3.57038	4.02952	1.2767	3.15619	0.00159845	0.00428999	Similar to Resistance protein candidate (Fragment).
Os08g0124000	9.09613	4.75338	1.16393	4.08389	4.42876e-05	0.000154424	Similar to Resistance protein candidate (Fragment).
Os08g0119800	4132.13	1.36238	0.155046	8.78694	1.53694e-18	2.04379e-17	Similar to Photosystem II core complex proteins psbY, chloroplast precursor (L- arginine metabolising enzyme) (L-AME) [Contains: Photosystem II protein psbY-1 (psbY-A1); Photosystem II protein psbY-2 (psbY-A2)].
Os08g0117100	670.804	1.02177	0.160617	6.36157	1.99707e-10	1.32992e-09	Nucleotide-binding, alpha-beta plait domain containing protein.
Os08g0116800	38.5477	1.23108	0.315776	3.89859	9.6753e-05	0.00032011	Exoribonuclease domain containing protein.
Os08g0113900	1.23491	4.15766	1.65085	2.5185	0.0117857	0.0259926	Conserved hypothetical protein.
Os08g0112700	1035.84	1.6289	0.132515	12.2922	9.98028e-35	4.29499e-33	MADS-box transcription factor, Regulator of both biotic and abiotic stress responses
Os08g0111300	19.0891	2.08948	0.801364	2.6074	0.00912327	0.0207083	Transferase family protein.
Os08g0110200	82.1283	1.23377	0.168989	7.30092	2.85816e-13	2.47797e-12	Pentatricopeptide repeat (PPR) family protein, Restoration of fertility of BT-type cytoplasmic male sterility (CMS) plants
Os08g0107800	59.5	1.66955	0.228577	7.30408	2.79171e-13	2.42247e-12	Pentatricopeptide repeat domain containing protein.
Os08g0103100	66.3146	1.50191	0.244304	6.14771	7.86073e-10	4.93064e-09	Hypothetical protein.
Os08g0103000	464.006	1.38319	0.173972	7.95063	1.85561e-15	1.96227e-14	Similar to serine/threonine-protein kinase CTR1.
Os08g0102000	380.358	1.51951	0.186083	8.16575	3.1945e-16	3.59309e-15	Serotonin N-acetyltransferase, Melatonin synthesis
Os08g0101800	791.572	1.32118	0.180477	7.32048	2.47083e-13	2.15221e-12	Protein of unknown function DUF821, CAP10-like family protein.
Os07g0690900	68.017	1.07103	0.328438	3.26098	0.00111027	0.00307828	Glycosyl-phosphatidyl inositol-anchored, plant domain containing protein.
Os07g0688100	96.3533	1.74008	0.170462	10.208	1.82637e-24	3.80045e-23	P-type pentatricopeptide repeat protein, 5'-end processing of mitochondrial nad5 mRNA, Endosperm development
Os07g0687900	212.321	1.02657	0.318634	3.22177	0.001274	0.00349148	Galactinol synthase, WSI76 protein induced by water stress, Salt stress response
Os07g0687400	36.6302	3.47292	0.757711	4.58344	4.57388e-06	1.83363e-05	Similar to VQ motif family protein, expressed.
Os07g0687300	45.2138	4.24329	1.17265	3.61856	0.000296247	0.000906603	Similar to SNF1 kinase complex anchoring protein (Fragment).
Os07g0686800	17.0346	4.69036	1.10153	4.25804	2.06225e-05	7.534e-05	Similar to Serine/threonine protein kinase-like.
Os07g0685800	71.0504	1.16194	0.257012	4.52093	6.15679e-06	2.43111e-05	Short-chain dehydrogenase/reductase SDR domain containing protein.
Os07g0685500	145.704	1.07464	0.241496	4.44994	8.58924e-06	3.32398e-05	Alpha/beta hydrolase family protein.
Os07g0684400	209.183	1.02927	0.153428	6.70847	1.96671e-11	1.44948e-10	Hypothetical protein.
Os07g0683900	27685.9	1.00747	0.178895	5.63164	1.78506e-08	9.66547e-08	D-type euonymus-related lectin (EUL), Response to drought stress and ABA treatment, Response to biotic treatment
Os07g0680400	58.8544	1.47177	0.263594	5.5835	2.3573e-08	1.25714e-07	WRKY transcription factor, Drought tolerance
Os07g0677500	87.7688	2.37727	0.898462	2.64593	0.00814664	0.0187294	Similar to Peroxidase precursor (EC 1.11.1.7).
Os07g0675000	1130.05	1.62348	0.107779	15.0631	2.83139e-51	3.10241e-49	Similar to predicted protein.
Os07g0674300	37.1396	2.25596	0.277812	8.12047	4.64363e-16	5.13932e-15	Protein kinase, ATP binding site domain containing protein.
Os07g0674200	938.84	1.16522	0.123862	9.40743	5.08413e-21	8.25865e-20	Similar to 60S ribosomal protein L22-2.
Os07g0673801	1.69952	3.80249	1.49275	2.5473	0.0108559	0.0241446	Conserved hypothetical protein.
Os07g0671500	19.6399	1.28026	0.423248	3.02485	0.0024876	0.00642543	Similar to Indole-3-acetic acid-amido synthetase GH3.17 (EC 6.3.2.-) (Auxin- responsive GH3-like protein 17) (AtGH3-17).
Os07g0670800	11.1233	1.13229	0.482549	2.34649	0.0189514	0.0396466	Similar to 60S ribosomal protein L19-3.
Os07g0670300	209.342	3.6858	0.312018	11.8128	3.35196e-32	1.22276e-30	C2 calcium-dependent membrane targeting domain containing protein.
Os07g0670100	24.0846	1.17343	0.340107	3.45018	0.000560222	0.00163926	Hypothetical conserved gene.
Os07g0670000	67.8891	1.19544	0.238079	5.0212	5.13491e-07	2.32681e-06	Pentatricopeptide repeat domain containing protein.
Os07g0669250	739.523	1.8093	0.139529	12.9672	1.87794e-38	9.90469e-37	Similar to predicted protein.
Os07g0669200	889.116	1.89849	0.127002	14.9484	1.5944e-50	1.69086e-48	Similar to GTP1/OBG family protein.
Os07g0669100	2756.73	1.26531	0.112648	11.2324	2.82828e-29	8.34604e-28	Similar to Xylose isomerase (EC 5.3.1.5).
Os07g0665900	186.073	1.07311	0.168562	6.36628	1.93667e-10	1.2923e-09	Peptidase, trypsin-like serine and cysteine domain containing protein.
Os07g0665100	21.3304	2.89477	0.478065	6.05519	1.40252e-09	8.57097e-09	Hypothetical protein.
Os07g0665000	33.6243	1.42822	0.335677	4.25475	2.09284e-05	7.63168e-05	Similar to Short-chain dehydrogenase/reductase (Fragment).
Os07g0664900	8.52462	3.40428	0.954613	3.56613	0.000362288	0.00109472	Similar to Short-chain dehydrogenase/reductase (Fragment).
Os07g0662700	22.3807	1.61063	0.335424	4.80176	1.57276e-06	6.68796e-06	Pentatricopeptide repeat domain containing protein.
Os07g0653300	14.8944	2.348	0.423314	5.54672	2.91079e-08	1.53632e-07	Hypothetical gene.
Os07g0649200	33.3585	2.06283	0.42414	4.86357	1.15288e-06	4.98814e-06	Hypothetical protein.
Os07g0645701	24.4219	2.12684	0.381944	5.56847	2.56984e-08	1.36485e-07	F-box domain, cyclin-like domain containing protein.
Os07g0642400	142.964	1.28418	0.189788	6.76638	1.3204e-11	9.89602e-11	Similar to chromatin remodeling complex subunit.
Os07g0639900	42.714	1.27906	0.256288	4.99073	6.01527e-07	2.70264e-06	Thymidylate kinase-like protein.
Os07g0636900	44.1322	1.78599	0.24793	7.20362	5.86341e-13	4.93643e-12	Asp/Glu racemase, active site domain containing protein.
Os07g0636000	675.518	1.32671	0.137861	9.62359	6.35714e-22	1.10262e-20	Similar to H/ACA ribonucleoprotein complex subunit 4 (EC 5.4.99.-) (Nucleolar protein NAP57 homolog) (Nopp-140 associated protein of 57 kDa homolog) (AtNAP57).
Os07g0635800	29.455	2.71347	0.34459	7.8745	3.42098e-15	3.52228e-14	Pentatricopeptide repeat domain containing protein.
Os07g0635700	119.29	1.16829	0.253951	4.60048	4.21527e-06	1.69674e-05	Cytochrome P450 family protein.
Os07g0631700	45.6425	1.61714	0.403781	4.00501	6.20154e-05	0.000211228	EF-Hand type domain containing protein.
Os07g0631500	65.1096	1.72014	0.274196	6.27341	3.53218e-10	2.28172e-09	Similar to Mov34/MPN/PAD-1 family protein.
Os07g0628700	7711.73	1.94308	0.0865678	22.4457	1.40934e-111	2.32495e-108	Similar to Receptor protein kinase.
Os07g0628600	30.8881	1.24778	0.32898	3.79287	0.000148916	0.000478608	Origin recognition complex subunit 6 family protein.
Os07g0626800	436.385	1.8157	0.247325	7.34135	2.1145e-13	1.8516e-12	Amine oxidase domain containing protein.
Os07g0626700	47.4619	2.41567	0.354985	6.80498	1.01064e-11	7.64977e-11	Similar to Peroxidase (EC 1.11.1.7).
Os07g0623200	508.681	2.04809	0.156644	13.0748	4.5858e-39	2.53105e-37	Heavy metal transporter protein, Regulation of yield and grain Fe-Zn content
Os07g0622100	1575.42	1.24618	0.125616	9.92053	3.38944e-23	6.45995e-22	Similar to Ribosomal protein s6 RPS6-2.
Os07g0621100	41.8414	2.05548	0.246465	8.33986	7.43765e-17	8.78145e-16	Pentatricopeptide repeat domain containing protein.
Os07g0619800	828.391	1.03453	0.102569	10.0862	6.35592e-24	1.27522e-22	Similar to CDPK-related protein kinase.
Os07g0619400	287.446	2.11844	0.25058	8.45414	2.81157e-17	3.42159e-16	EF-Hand type domain containing protein.
Os07g0616600	721.828	1.50293	0.175736	8.55219	1.20775e-17	1.51192e-16	Similar to 40S ribosomal protein SA (p40) (Laminin receptor homolog).
Os07g0615400	310.008	1.72788	0.108619	15.9078	5.59752e-57	8.0296e-55	Similar to Oligouridylate binding protein.
Os07g0615100	1.60887	3.2749	1.3324	2.45789	0.0139755	0.0302646	Non-protein coding transcript.
Os07g0615000	249.996	1.30615	0.10576	12.3502	4.85986e-35	2.12845e-33	Similar to PPR repeat domain containing protein.
Os07g0614600	200.609	3.07416	0.254871	12.0616	1.6841e-33	6.72146e-32	Transmembrane receptor, eukaryota domain containing protein.
Os07g0611400	28.1911	4.06531	0.702021	5.79087	7.00243e-09	3.96662e-08	Protein kinase C-like, phorbol ester/diacylglycerol binding domain containing protein.
Os07g0605400	269.686	2.86351	0.429442	6.66799	2.5933e-11	1.8911e-10	Similar to EGG APPARATUS-1 protein (ZmEA1).
Os07g0603500	8.65257	2.06338	0.759417	2.71705	0.00658661	0.015477	Peptidase A1 domain containing protein.
Os07g0603200	318.27	1.05986	0.178804	5.92751	3.07557e-09	1.81203e-08	WD40 repeat-like domain containing protein.
Os07g0599100	87.0725	1.54979	0.175152	8.84827	8.88875e-19	1.20798e-17	Hypothetical conserved gene.
Os07g0598100	292.008	1.05957	0.133466	7.93888	2.04007e-15	2.14663e-14	Similar to Hydroxyproline-rich glycoprotein DZ-HRGP precursor.
Os07g0598000	170.763	3.72671	0.351049	10.6159	2.51335e-26	5.96575e-25	Similar to NADPH HC toxin reductase (Fragment).
Os07g0597400	387.848	1.5109	0.125894	12.0014	3.49404e-33	1.36158e-31	Conserved hypothetical protein.
Os07g0592600	82.0128	1.13872	0.364617	3.12307	0.00178978	0.00475918	Indole-3-acetic acid (IAA)-amido synthetase, Auxin signaling and defense signaling in a pathogen-nonspecific manner
Os07g0588800	160.409	2.43119	0.25488	9.53856	1.44833e-21	2.46034e-20	Protein of unknown function DUF2419 domain containing protein.
Os07g0588100	31.505	2.6316	0.329304	7.9914	1.33416e-15	1.42505e-14	Pentatricopeptide repeat domain containing protein.
Os07g0584500	918.869	1.32845	0.114357	11.6167	3.39106e-31	1.14817e-29	Nucleotide-binding, alpha-beta plait domain containing protein.
Os07g0581366	399.74	1.07363	0.148614	7.22427	5.03795e-13	4.27786e-12	Zinc finger, C2H2 domain containing protein.
Os07g0581100	16.6251	1.98848	0.395341	5.02979	4.91015e-07	2.22871e-06	Similar to ruvB-like 2.
Os07g0580200	13.5797	1.28239	0.410774	3.12189	0.00179694	0.00477608	Conserved hypothetical protein.
Os07g0579050	291.056	1.10421	0.132953	8.30531	9.95593e-17	1.16574e-15	Non-protein coding transcript.
Os07g0578800	109.433	1.1169	0.178256	6.26571	3.71141e-10	2.39268e-09	Pentatricopeptide repeat domain containing protein.
Os07g0578333	11.9386	1.87445	0.655004	2.86174	0.00421318	0.010353	Conserved hypothetical protein.
Os07g0577600	19676.5	2.347	0.173458	13.5306	1.03138e-41	6.74576e-40	Similar to Type II chlorophyll a/b binding protein from photosystem I precursor.
Os07g0575700	164.952	1.16669	0.210436	5.54417	2.95348e-08	1.55774e-07	Similar to Lectin-like receptor kinase 7;2.
Os07g0575600	225.96	1.1669	0.182825	6.38262	1.74083e-10	1.16634e-09	Similar to Lectin receptor-type kinase.
Os07g0570700	3371.8	1.9784	0.115871	17.0742	2.31157e-65	4.9739e-63	Ribosome recycling factor family protein.
Os07g0569800	8.82695	2.69361	0.669259	4.02476	5.70345e-05	0.000195451	Similar to protein kinase.
Os07g0568900	349.575	1.18999	0.128143	9.28642	1.59566e-20	2.49508e-19	Conserved hypothetical protein.
Os07g0568500	575.952	1.45293	0.124709	11.6506	2.27799e-31	7.84718e-30	Peptidase aspartic, active site domain containing protein.
Os07g0567400	132.976	1.61277	0.211687	7.61864	2.56361e-14	2.44221e-13	Similar to Cytochrome c6.
Os07g0566500	20.3421	2.70179	0.724586	3.72873	0.000192445	0.000607275	NAC transcription factor, Regulation of seed-storage protein content
Os07g0562400	2.29987	3.65114	1.54324	2.36589	0.017987	0.0377968	Major facilitator superfamily protein.
Os07g0560400	5.76573	5.31133	1.13973	4.66015	3.15973e-06	1.29236e-05	Hypothetical protein.
Os07g0558400	30630.4	3.01355	0.226749	13.2902	2.63737e-40	1.56315e-38	Similar to Chlorophyll a/b-binding protein CP29 precursor.
Os07g0557200	32.4572	2.05743	0.347069	5.92802	3.066e-09	1.8071e-08	Delayed-early response protein/equilibrative nucleoside transporter family protein.
Os07g0550600	4.4896	2.85057	0.966514	2.94933	0.00318459	0.00803562	Transferase family protein.
Os07g0549600	8.99603	1.28585	0.486415	2.64352	0.00820478	0.0188497	Similar to Undeveloped tapetum 1.
Os07g0546600	1938.13	1.54913	0.106233	14.5824	3.63384e-48	3.40388e-46	Similar to Translation releasing factor RF-2.
Os07g0545900	604.968	1.17802	0.12599	9.35014	8.75357e-21	1.40048e-19	Similar to EMB1417.
Os07g0544800	10101	2.41047	0.18257	13.203	8.43243e-40	4.82452e-38	Similar to Oxygen-evolving enhancer protein 3-2, chloroplast precursor (OEE3) (16 kDa subunit of oxygen evolving system of photosystem II) (OEC 16 kDa subunit) (Ferredoxin-NADP reductase binding protein) (BP).
Os07g0543500	46.4407	1.00691	0.434305	2.31843	0.0204258	0.0423077	Armadillo-like helical domain containing protein.
Os07g0541000	8.25036	1.54723	0.593817	2.60556	0.00917238	0.0208039	Similar to Receptor protein kinase.
Os07g0540600	31.852	2.0193	0.371416	5.43675	5.42597e-08	2.77456e-07	Gnk2-homologous domain domain containing protein.
Os07g0539950	7.91801	1.49065	0.623058	2.39247	0.0167356	0.0354809	Conserved hypothetical protein.
Os07g0538700	4.66245	2.68738	1.04257	2.57766	0.00994719	0.022353	Hypothetical conserved gene.
Os07g0538400	55.8179	1.7744	0.236245	7.51085	5.8745e-14	5.42405e-13	Similar to Receptor-like protein kinase 4.
Os07g0538200	94.6509	1.63969	0.245317	6.68395	2.32582e-11	1.70274e-10	Serine/threonine protein kinase-related domain containing protein.
Os07g0537000	372.224	1.69478	0.142303	11.9097	1.05352e-32	3.96996e-31	Similar to Receptor protein kinase.
Os07g0536300	4.02332	5.31923	1.17841	4.51392	6.36409e-06	2.5083e-05	Gnk2-homologous domain domain containing protein.
Os07g0534000	506.94	1.0968	0.134617	8.14756	3.71341e-16	4.14534e-15	Similar to permeases of the major facilitator superfamily.
Os07g0530100	40.6188	1.82483	0.329821	5.53278	3.15192e-08	1.65476e-07	Tyrosyl-DNA phosphodiesterase family protein.
Os07g0525900	9.50457	1.30455	0.539169	2.41956	0.0155393	0.0332318	Similar to Chalcone synthase.
Os07g0524000	27.6599	2.19164	0.361642	6.06025	1.3591e-09	8.31764e-09	Conserved hypothetical protein.
Os07g0522500	1568.69	1.25709	0.247328	5.08269	3.72132e-07	1.71399e-06	Similar to PDR6 ABC transporter.
Os07g0521400	25.584	1.08346	0.359087	3.01726	0.00255069	0.00657069	Hypothetical protein.
Os07g0520800	833.825	1.37207	0.165416	8.29468	1.0888e-16	1.27087e-15	Ankyrin repeat-containing domain domain containing protein.
Os07g0517900	2.10168	3.93412	1.57192	2.50275	0.0123233	0.0270522	Similar to taxane 10-beta-hydroxylase.
Os07g0517100	133.648	1.15814	0.263663	4.39248	1.12063e-05	4.26559e-05	Heat shock protein Hsp20 domain containing protein.
Os07g0514400	23.6236	2.21505	0.33396	6.63267	3.2967e-11	2.37776e-10	Domain of unknown function DUF629 domain containing protein.
Os07g0513150	54.5445	1.0508	0.261956	4.01134	6.03753e-05	0.000206113	Hypothetical protein.
Os07g0512000	2.70045	3.77491	1.25616	3.00511	0.00265482	0.00681402	Prephenate dehydratase domain containing protein.
Os07g0510900	2.06499	3.15399	1.35847	2.32173	0.0202477	0.0419973	Similar to L-ascorbate oxidase.
Os07g0510100	1747	2.10072	0.161665	12.9943	1.31863e-38	7.02968e-37	Similar to Methionine aminopeptidase-like protein.
Os07g0509800	1573.1	1.35257	0.217303	6.22437	4.835e-10	3.0882e-09	Similar to adenosine 5'-phosphosulfate reductase 2.
Os07g0509600	16.3138	1.52585	0.360949	4.22733	2.36479e-05	8.55613e-05	Similar to ribosomal RNA adenine dimethylase family protein.
Os07g0495400	3.77415	1.87336	0.827314	2.26438	0.0235506	0.0479703	ATP synthase delta' chain, mitochondrial precursor (EC 3.6.3.14).
Os07g0494800	62.5379	2.90469	0.255564	11.3658	6.18669e-30	1.93173e-28	Serine/threonine protein kinase domain containing protein.
Os07g0492966	5.86189	3.97839	1.20411	3.30402	0.000953092	0.00267319	Ankyrin repeat domain containing protein.
Os07g0492500	3.95369	4.74376	1.46364	3.24106	0.00119085	0.0032839	Conserved hypothetical protein.
Os07g0490400	1093.16	1.42432	0.122366	11.6398	2.58536e-31	8.86488e-30	Peptidyl-prolyl cis-trans isomerase, FKBP-type domain containing protein.
Os07g0489800	3151.9	1.99518	0.123653	16.1353	1.44142e-58	2.28886e-56	Beta-grasp fold, ferredoxin-type domain containing protein.
Os07g0489000	15.5759	1.47084	0.610618	2.40877	0.0160065	0.0341227	Plant lipid transfer protein/Par allergen family protein.
Os07g0486000	30.1179	1.27876	0.366054	3.49335	0.000476996	0.00141258	Similar to MSH4.
Os07g0485400	1789.67	1.08549	0.110437	9.82905	8.44118e-23	1.5656e-21	Similar to asparaginyl-tRNA synthetase.
Os07g0484800	8.16511	1.7215	0.571757	3.01089	0.0026048	0.00669496	Similar to Adenine phosphoribosyltransferase (EC 2.4.2.7)-like protein.
Os07g0482433	14.3386	1.25505	0.444173	2.8256	0.0047192	0.0114665	Conserved hypothetical protein.
Os07g0469100	1368.16	1.64425	0.185525	8.86271	7.80945e-19	1.06667e-17	Similar to Thylakoid membrane phosphoprotein 14 kDa, chloroplast precursor.
Os07g0468900	56.696	1.02065	0.217901	4.68399	2.8135e-06	1.1584e-05	Hypothetical gene.
Os07g0466500	44.3609	1.17206	0.240381	4.87586	1.08334e-06	4.70234e-06	Leucine-rich repeat domain containing protein.
Os07g0457550	147.81	1.42279	0.130858	10.8727	1.55485e-27	4.0043e-26	Similar to CAAX amino terminal protease family protein.
Os07g0456500	24.9113	1.4843	0.318071	4.66656	3.06286e-06	1.25533e-05	Hypothetical conserved gene.
Os07g0452801	110.438	2.95858	0.195175	15.1586	6.64675e-52	7.47609e-50	Conserved hypothetical protein.
Os07g0448200	4.83864	4.97769	1.16954	4.25611	2.08016e-05	7.58919e-05	Similar to cDNA clone:J023132K03, full insert sequence.
Os07g0443500	58.4087	3.15111	1.03	3.05934	0.00221827	0.00579123	Molecular chaperone, heat shock protein, Hsp40, DnaJ domain containing protein.
Os07g0440700	1.35674	3.36893	1.39889	2.40829	0.0160273	0.0341646	Hypothetical conserved gene.
Os07g0435300	8995.25	1.8002	0.164043	10.9739	5.10202e-28	1.36856e-26	Photosystem I reaction center subunit IV, chloroplast precursor (PSI- E) (Photosystem I 10.8 kDa polypeptide).
Os07g0434700	819.48	1.11684	0.0981725	11.3763	5.48667e-30	1.72221e-28	Peptidase M24, methionine aminopeptidase family protein.
Os07g0432800	298.897	1.60846	0.153981	10.4458	1.53137e-25	3.4319e-24	Similar to Typical P-type R2R3 Myb protein (Fragment).
Os07g0429700	41.5445	2.10528	0.800125	2.63119	0.00850863	0.019474	Similar to Thionin-like peptide.
Os07g0420700	886.377	1.04483	0.0868251	12.0337	2.36313e-33	9.31884e-32	Similar to Alpha-glucosidase like protein.
Os07g0420000	600.372	1.08292	0.14142	7.65746	1.89645e-14	1.82539e-13	Conserved hypothetical protein.
Os07g0418100	500.013	7.31164	0.367613	19.8895	5.01939e-88	3.38741e-85	Nucleic acid-binding, OB-fold domain containing protein.
Os07g0415200	271.731	1.03581	0.148033	6.99714	2.61245e-12	2.09151e-11	Ribosomal protein L25/L23 domain containing protein.
Os07g0413300	304.369	1.17576	0.135669	8.66636	4.46146e-18	5.75244e-17	Protein of unknown function DUF1409 domain containing protein.
Os07g0411200	24.7859	2.15964	0.378063	5.71239	1.11404e-08	6.18437e-08	Similar to Anaphase promoting complex subunit 11 (APC11) (Cyclosome subunit 11) (Hepatocellular carcinoma associated RING finger protein).
Os07g0409200	497.486	1.0097	0.151639	6.65858	2.76493e-11	2.01181e-10	Carbohydrate kinase, FGGY domain containing protein.
Os07g0297200	30.8586	1.29754	0.3141	4.13099	3.61202e-05	0.000127457	Hypothetical protein.
Os07g0296800	49.9259	2.19187	0.300883	7.28479	3.22172e-13	2.78421e-12	Conserved hypothetical protein.
Os07g0296000	12.408	1.0639	0.441836	2.40791	0.0160439	0.0341953	Conserved hypothetical protein.
Os07g0290800	434.758	1.32358	0.0967502	13.6804	1.32974e-42	9.09802e-41	Tic22-like family protein.
Os07g0287100	1375.57	1.70227	0.112036	15.194	3.87466e-52	4.42516e-50	Conserved hypothetical protein.
Os07g0284950	130.539	1.00822	0.159861	6.30686	2.84745e-10	1.85992e-09	Conserved hypothetical protein.
Os07g0275100	194.997	2.02199	0.16595	12.1843	3.7685e-34	1.5607e-32	Similar to predicted protein.
Os07g0273600	113.613	1.5534	0.217975	7.12652	1.02941e-12	8.50744e-12	Disease resistance protein domain containing protein.
Os07g0273500	2.27308	4.20645	1.67853	2.50604	0.0122094	0.0268293	Non-protein coding transcript.
Os07g0272800	92.4893	1.89832	0.194844	9.74279	1.98045e-22	3.56625e-21	Hypothetical protein.
Os07g0262600	8.29012	4.70748	1.13603	4.14379	3.41605e-05	0.000120945	Legume lectin, beta chain domain containing protein.
Os07g0259400	14.3438	2.69386	0.485518	5.54842	2.8826e-08	1.5217e-07	Pentatricopeptide repeat domain containing protein.
Os07g0258400	58.3813	2.1206	0.25011	8.47868	2.27757e-17	2.79695e-16	OsNramp1 (Integral membrane protein).
Os07g0258100	600.053	1.4588	0.162001	9.00492	2.15827e-19	3.08559e-18	Conserved hypothetical protein.
Os07g0256866	11.143	7.3884	1.08572	6.80507	1.00997e-11	7.6466e-11	Hypothetical gene.
Os07g0255300	215.893	1.04576	0.165001	6.33788	2.32943e-10	1.53507e-09	Conserved hypothetical protein.
Os07g0255200	44.8434	1.62095	0.450734	3.59626	0.00032283	0.000983394	Similar to Helicase-like protein [Oryza sativa (japonica cultivar-group)].
Os07g0250900	22.1624	1.4835	0.420098	3.53131	0.000413503	0.00123726	Harpin-induced 1 domain containing protein.
Os07g0248800	276.03	1.14855	0.193144	5.9466	2.73762e-09	1.62128e-08	Similar to OSIGBa0140C02.4 protein.
Os07g0245200	109.853	1.86527	0.238514	7.82035	5.26787e-15	5.33157e-14	Similar to Polygalacturonase-like protein.
Os07g0244400	93.4441	1.29924	0.1674	7.7613	8.40645e-15	8.36532e-14	Pentatricopeptide repeat domain containing protein.
Os07g0244100	31.6927	7.55738	1.05582	7.15782	8.19702e-13	6.8199e-12	Similar to Pathogenesis-related protein PRB1-3.
Os07g0242050	47.7726	2.98949	0.379173	7.88423	3.16473e-15	3.26978e-14	Non-protein coding transcript.
Os07g0241500	39.7972	1.25696	0.274419	4.58044	4.64004e-06	1.85789e-05	UDP-glucuronosyl/UDP-glucosyltransferase family protein.
Os07g0240300	347.316	1.41366	0.131805	10.7253	7.73981e-27	1.90253e-25	Similar to OSIGBa0153E02-OSIGBa0093I20.13 protein.
Os07g0239600	61.8289	1.91619	0.207408	9.23874	2.49414e-20	3.83452e-19	Pentatricopeptide repeat domain containing protein.
Os07g0237900	10.0555	2.19116	0.722823	3.03138	0.00243435	0.00629885	Conserved hypothetical protein.
Os07g0235200	41.4309	3.20502	0.521712	6.14328	8.08341e-10	5.05963e-09	Protein of unknown function DUF296 domain containing protein.
Os07g0231800	373.841	2.2327	0.143369	15.5732	1.10803e-54	1.41818e-52	Conserved hypothetical protein.
Os07g0229900	1509.49	1.26147	0.147508	8.55188	1.21098e-17	1.51533e-16	Ribosomal protein S12e domain containing protein.
Os07g0224900	234.674	1.2624	0.170082	7.42233	1.15074e-13	1.03171e-12	WD40 repeat-like domain containing protein.
Os07g0222900	469.245	2.20584	0.15544	14.191	1.04218e-45	8.84183e-44	Similar to KHG/KDPG aldolase.
Os07g0212200	3875.01	1.40469	0.180416	7.78584	6.92518e-15	6.93545e-14	Similar to MRNA-binding protein (Fragment).
Os07g0208900	42.9145	1.13926	0.25129	4.53365	5.79735e-06	2.29622e-05	Similar to transporter-related.
Os07g0208100	18.4547	1.10318	0.406677	2.71267	0.0066744	0.0156672	Similar to Polygalacturonase A.
Os07g0208000	1155.02	1.33786	0.138612	9.65179	4.83035e-22	8.44216e-21	Similar to 40S ribosomal protein S15A.
Os07g0203900	72.8298	1.02386	0.186349	5.49432	3.92209e-08	2.03481e-07	Pentatricopeptide repeat domain containing protein.
Os07g0203300	587.015	1.07563	0.125928	8.5416	1.32381e-17	1.65096e-16	Nucleic acid-binding, OB-fold domain containing protein.
Os07g0203275	47.205	1.73955	0.277209	6.27521	3.49164e-10	2.25687e-09	Ribosomal protein S1, RNA-binding domain domain containing protein.
Os07g0200900	14.6112	1.34254	0.4744	2.82997	0.00465527	0.0113315	Similar to Protein SHORT-ROOT 2.
Os07g0196300	47.5561	1.96083	0.261578	7.49616	6.57127e-14	6.02989e-13	Cyclin-like F-box domain containing protein.
Os07g0195350	42.7051	1.35105	0.353402	3.82299	0.000131843	0.00042707	Similar to ESTs AU075609(C63344).
Os07g0194500	11.9478	1.32417	0.529049	2.50292	0.0123175	0.0270449	2OG-Fe(II) oxygenase domain containing protein.
Os07g0194400	1.82229	4.35169	1.44486	3.01183	0.00259675	0.00667715	Conserved hypothetical protein.
Os07g0194351	3.2154	2.50421	1.09267	2.29183	0.0219155	0.0450571	Non-protein coding transcript.
Os07g0192800	1.99391	3.969	1.41197	2.81098	0.00493912	0.0119588	Similar to ATPase 3.
Os07g0191700	713.401	1.26182	0.104797	12.0407	2.17131e-33	8.59666e-32	Similar to AT.I.24-9 protein (Fragment).
Os07g0191600	40.5833	1.71164	0.257602	6.64453	3.04181e-11	2.20462e-10	Protein of unknown function DUF569 domain containing protein.
Os07g0191500	478.304	1.28053	0.166747	7.67948	1.59738e-14	1.54806e-13	Pentatricopeptide repeat domain containing protein.
Os07g0189700	17.7855	3.68553	0.48131	7.65728	1.89908e-14	1.82732e-13	Similar to JHL07K02.7 protein.
Os07g0187700	826.557	1.18313	0.114596	10.3243	5.46963e-25	1.18292e-23	WD40 protein, Regulation of the plasma membrane localization of phosphate transporters, Phosphate uptake and translocation
Os07g0181000	1459.67	1.07684	0.0972787	11.0696	1.76203e-28	4.90363e-27	Similar to Pyruvate kinase isozyme A, chloroplast precursor (EC 2.7.1.40).
Os07g0180900	2151.93	1.13656	0.126491	8.98529	2.58056e-19	3.67164e-18	Similar to 60S ribosomal protein L4.
Os07g0180700	519.44	1.02166	0.15789	6.47073	9.75318e-11	6.68385e-10	Similar to Major facilitator superfamily antiporter.
Os07g0180100	21.3651	2.83786	0.431035	6.58382	4.58525e-11	3.24718e-10	Hypothetical conserved gene.
Os07g0180000	15.6512	1.69888	0.487519	3.48475	0.000492601	0.00145531	Hypothetical protein.
Os07g0176300	35.9926	1.34171	0.294457	4.55656	5.19992e-06	2.07146e-05	Conserved hypothetical protein.
Os07g0175900	64.2427	2.01788	0.268247	7.52246	5.3756e-14	4.97889e-13	Similar to Inositol-1, 4, 5-trisphosphate 5-Phosphatase-like protein.
Os07g0175700	26.9586	1.5079	0.380535	3.96258	7.41444e-05	0.00024928	Non-protein coding transcript.
Os07g0175300	21.0695	1.7314	0.437807	3.9547	7.663e-05	0.000257259	Conserved hypothetical protein.
Os07g0174200	43.0849	5.15326	0.525836	9.80012	1.12452e-22	2.06759e-21	Similar to 40S ribosomal protein S18.
Os07g0173700	42.0103	8.28917	1.05347	7.86842	3.5914e-15	3.68879e-14	40S ribosomal protein S18.
Os07g0172600	467.253	1.78663	0.145436	12.2846	1.09549e-34	4.69399e-33	Pentatricopeptide repeat domain containing protein.
Os07g0170800	87.2974	1.94278	0.241242	8.05322	8.06463e-16	8.7462e-15	Similar to F-box domain containing protein.
Os07g0168600	30.7502	1.34818	0.260413	5.17708	2.25381e-07	1.06721e-06	Similar to 3-glucanase.
Os07g0168000	2361.29	1.61328	0.138247	11.6696	1.82301e-31	6.34612e-30	Similar to Polyribonucleotide phophorylase (Fragment).
Os07g0163900	52.17	3.02563	0.261813	11.5564	6.8494e-31	2.28781e-29	Pentatricopeptide repeat domain containing protein.
Os07g0163500	1054.32	1.47234	0.11434	12.8769	6.07427e-38	3.11519e-36	Val-tRNA synthetase, Regulation of chloroplast ribosome biogenesis, Early chloroplast development
Os07g0159600	2.45157	3.78005	1.2575	3.006	0.00264711	0.00679725	Similar to RING-H2 finger protein ATL2I.
Os07g0158300	3920.65	1.84397	0.174557	10.5637	4.38848e-26	1.02446e-24	Similar to RNA binding protein.
Os07g0157900	59.6634	1.6887	0.294245	5.73909	9.51878e-09	5.31698e-08	Deoxyribonuclease, TatD domain containing protein.
Os07g0157700	5.96096	2.56198	0.765063	3.34871	0.00081188	0.00231074	Conserved hypothetical protein.
Os07g0155100	434.256	1.10145	0.124863	8.82124	1.13203e-18	1.5217e-17	FAD dependent oxidoreductase family protein.
Os07g0154800	71.2653	1.17476	0.214444	5.47816	4.29776e-08	2.22214e-07	Conserved hypothetical protein.
Os07g0153150	594.32	5.71557	0.604217	9.45946	3.09528e-21	5.11755e-20	Conserved hypothetical protein.
Os07g0152500	1.82254	3.99784	1.36946	2.91929	0.00350834	0.00878016	Similar to H0315A08.1 protein.
Os07g0151800	75.6556	1.36368	0.184395	7.39546	1.40916e-13	1.25243e-12	Conserved hypothetical protein.
Os07g0151300	31.7686	1.98777	0.286493	6.93829	3.96866e-12	3.11843e-11	MAGE protein family protein.
Os07g0147500	1017.7	5.6977	1.29853	4.38782	1.14492e-05	4.35192e-05	Similar to Photosystem II 10 kDa polypeptide, chloroplast precursor.
Os07g0146800	6.87213	1.64327	0.4886	3.36322	0.000770403	0.00220389	Non-protein coding transcript.
Os07g0141500	91.1108	1.07413	0.163287	6.57816	4.76298e-11	3.36582e-10	Zinc finger, SWIM-type domain containing protein.
Os07g0141400	20973.8	1.80147	0.158555	11.3618	6.48061e-30	2.01292e-28	Similar to 23 kDa polypeptide of photosystem II.
Os07g0140232	32.8827	1.2943	0.403134	3.21059	0.00132461	0.00361759	Similar to Thaumatin-like protein 1.
Os07g0139600	617.687	1.43377	0.140244	10.2234	1.55776e-24	3.27129e-23	Non-protein coding transcript.
Os07g0133700	834.764	1.51809	0.119286	12.7264	4.21625e-37	2.0728e-35	Similar to FK506 binding protein.
Os07g0133000	38.5076	4.89494	0.533952	9.16738	4.84642e-20	7.26449e-19	Similar to lectin-like receptor kinase 7.
Os07g0132500	61.3262	5.98525	0.563965	10.6128	2.59851e-26	6.16296e-25	Similar to Resistance protein candidate (Fragment).
Os07g0132300	9.35924	5.588	1.08139	5.16743	2.37338e-07	1.1199e-06	Conserved hypothetical protein.
Os07g0131375	4.3304	5.43757	1.27306	4.27126	1.94372e-05	7.12818e-05	Protein kinase, catalytic domain domain containing protein.
Os07g0130800	277.501	1.22825	0.186417	6.58873	4.436e-11	3.14674e-10	Protein kinase, catalytic domain domain containing protein.
Os07g0130450	19.3093	1.99414	0.462014	4.31619	1.58747e-05	5.90779e-05	Hypothetical protein.
Os07g0123800	17.2034	2.26224	0.488032	4.63543	3.56199e-06	1.44969e-05	Uncharacterised conserved protein UCP031279 domain containing protein.
Os07g0122100	75.2382	1.44098	0.290698	4.95697	7.16005e-07	3.17708e-06	Protein of unknown function DUF1719, Oryza sativa family protein.
Os07g0122000	126.813	1.30911	0.298761	4.3818	1.177e-05	4.46587e-05	Protein of unknown function DUF1719, Oryza sativa family protein.
Os07g0121800	242.661	1.04859	0.180935	5.7954	6.81573e-09	3.86824e-08	Protein of unknown function DUF1719, Oryza sativa domain containing protein.
Os07g0121750	38.2765	2.2673	0.368814	6.14756	7.86863e-10	4.93351e-09	Conserved hypothetical protein.
Os07g0119100	121.021	1.16803	0.208424	5.6041	2.09339e-08	1.12366e-07	Hypothetical conserved gene.
Os07g0114000	51.8624	1.80437	0.392581	4.59616	4.30343e-06	1.72964e-05	Similar to Protein phosphatase 2C-like.
Os07g0113500	228.32	1.27173	0.169389	7.50776	6.01465e-14	5.54483e-13	Pentatricopeptide repeat domain containing protein.
Os07g0110000	1412.22	1.51882	0.128426	11.8264	2.85196e-32	1.04422e-30	Conserved hypothetical protein.
Os07g0109500	891.513	1.32857	0.125887	10.5537	4.88279e-26	1.1345e-24	Ribosomal protein L13 family protein.
Os07g0108900	44.9851	8.39532	1.05315	7.9716	1.56636e-15	1.66469e-14	Similar to MADS-box transcription factor 15.
Os07g0106200	751.616	1.79092	0.214305	8.35688	6.43964e-17	7.62739e-16	Similar to Hexose transporter.
Os06g0731300	357.808	1.19915	0.15956	7.51534	5.67648e-14	5.24774e-13	Surface protein from Gram-positive cocci, anchor region domain containing protein.
Os06g0727800	8.13121	3.04304	0.75125	4.05064	5.10782e-05	0.000176301	Similar to predicted protein.
Os06g0726300	237.514	2.91556	0.204426	14.2621	3.76694e-46	3.25161e-44	NAC transcription factor, Drought and cold stress tolerance
Os06g0723400	1.12334	4.00897	1.57682	2.54244	0.0110081	0.0244501	Hypothetical conserved gene.
Os06g0721600	49.7203	9.31742	1.04746	8.89525	5.82902e-19	8.0543e-18	Hypothetical conserved gene.
Os06g0720900	11.3718	4.41298	0.925692	4.76723	1.86779e-06	7.87369e-06	Basic leucine zipper (bZIP)-containing transcription factor, Leaf development
Os06g0720500	30.0272	5.56691	2.0913	2.66194	0.00776926	0.0179547	Similar to Class III homeodomain-leucine zipper protein.
Os06g0719900	54.2141	1.58098	0.28854	5.47923	4.27176e-08	2.20909e-07	Similar to endo/excinuclease amino terminal domain-containing protein.
Os06g0717400	278.871	1.5499	0.166877	9.28765	1.57725e-20	2.4689e-19	Pseudouridine synthase domain containing protein.
Os06g0715200	984.045	1.45512	0.140622	10.3477	4.2856e-25	9.3847e-24	Conserved hypothetical protein.
Os06g0714800	152.802	1.39188	0.276473	5.03441	4.79324e-07	2.1773e-06	Protein of unknown function DUF581 family protein.
Os06g0710800	75.5232	1.71126	0.225844	7.57719	3.53112e-14	3.33079e-13	Pentatricopeptide repeat (PPR) protein, Intron splicing, Early chloroplast development
Os06g0709400	27.8457	1.63081	0.365102	4.46673	7.94226e-06	3.0889e-05	Conserved hypothetical protein.
Os06g0707733	24.4985	1.41487	0.413878	3.41858	0.000629489	0.00182843	Disease resistance protein domain containing protein.
Os06g0707350	25.9824	5.50865	1.03508	5.32195	1.0266e-07	5.08235e-07	Similar to NBS-LRR disease resistance protein homologue.
Os06g0707300	7.64272	3.49611	0.890348	3.92668	8.61269e-05	0.000287064	Cyclin-like F-box domain containing protein.
Os06g0705350	13.6679	2.85765	0.450119	6.34867	2.17188e-10	1.43826e-09	Similar to pentatricopeptide (PPR) repeat-containing protein.
Os06g0705100	1243.92	2.24738	0.181613	12.3745	3.59059e-35	1.57954e-33	Similar to Thylakoid lumenal 13.3 kDa protein (P16.5) (Fragment).
Os06g0701400	596.95	1.00408	0.153411	6.54501	5.94895e-11	4.15838e-10	Similar to 60S acidic ribosomal protein P3 (P1/P2-like) (P3A).
Os06g0700300	74.569	1.13258	0.237017	4.77849	1.7662e-06	7.4677e-06	Conserved hypothetical protein.
Os06g0699500	348.123	1.57973	0.156504	10.0939	5.87783e-24	1.1833e-22	Tautomerase domain containing protein.
Os06g0698748	117.114	3.23094	0.375937	8.59436	8.37319e-18	1.06254e-16	Similar to cDNA clone:J023083M02, full insert sequence.
Os06g0698674	1397.04	1.00631	0.107121	9.39416	5.76787e-21	9.31835e-20	eIF4-gamma/eIF5/eIF2-epsilon domain containing protein.
Os06g0694600	71.2156	1.86882	0.2262	8.26181	1.43478e-16	1.65401e-15	Pentatricopeptide repeat domain containing protein.
Os06g0694300	71.625	1.59379	0.23567	6.76278	1.35372e-11	1.01406e-10	Pentatricopeptide repeat domain containing protein.
Os06g0693400	50.6798	1.00647	0.229462	4.38623	1.15333e-05	4.37998e-05	Conserved hypothetical protein.
Os06g0693200	8.99069	2.38202	0.640101	3.72131	0.000198188	0.000624271	Protein kinase, core domain containing protein.
Os06g0692700	142.628	1.72176	0.152911	11.2599	2.06988e-29	6.18964e-28	Conserved hypothetical protein.
Os06g0692100	32.9059	1.58971	0.488541	3.254	0.00113794	0.00314824	Protein kinase, catalytic domain domain containing protein.
Os06g0691600	471.152	1.54403	0.210981	7.31833	2.51084e-13	2.18578e-12	EF-Hand type domain containing protein.
Os06g0689600	67.311	1.25185	0.278394	4.49667	6.90259e-06	2.70403e-05	Response to drought in tolerant genotype Dagad desi, Response to submergence, Response to Xanthomonas oryzae pv. oryzae and B. glumae in resistant genotypes, Response to R. solani in susceptible rice genotype
Os06g0688200	6.23777	3.98309	1.1843	3.36325	0.000770293	0.00220378	Similar to blight-associated protein p12.
Os06g0683200	2289.99	1.62507	0.144466	11.2488	2.34821e-29	6.98674e-28	Similar to 50S ribosomal protein L24, chloroplast precursor (CL24).
Os06g0682300	90.651	1.1325	0.166403	6.80573	1.00536e-11	7.61557e-11	Conserved hypothetical protein.
Os06g0681000	22.3413	1.92143	0.476453	4.03277	5.51223e-05	0.000189248	Conserved hypothetical protein.
Os06g0679500	15.2899	1.15618	0.339309	3.40747	0.000655674	0.00189855	Similar to Avr9 elicitor response-like protein.
Os06g0678651	12.1699	1.28057	0.483278	2.64975	0.00805518	0.0185462	Similar to WD-40 repeat family protein / beige-related.
Os06g0678500	256.552	2.06504	0.17278	11.9519	6.34735e-33	2.42572e-31	Hypothetical conserved gene.
Os06g0676700	24.4897	1.75951	0.642042	2.74049	0.00613474	0.0145209	Similar to High pI alpha-glucosidase.
Os06g0673700	672.825	2.63768	0.207626	12.704	5.62028e-37	2.75394e-35	Hypothetical protein.
Os06g0671700	593.027	1.45929	0.130998	11.1398	8.02754e-29	2.28982e-27	Similar to toprim domain-containing protein.
Os06g0671600	17.2016	2.03856	0.669152	3.04648	0.00231539	0.0060162	Beta tubulin, autoregulation binding site domain containing protein.
Os06g0671300	16.7075	2.7981	0.638074	4.38523	1.15862e-05	4.39839e-05	Cytochrome P450 family protein.
Os06g0667000	10.4554	1.91501	0.568362	3.36935	0.000753469	0.00215877	Serine/threonine protein kinase domain containing protein.
Os06g0663800	796.548	1.61097	0.16319	9.87172	5.52122e-23	1.03437e-21	Similar to FKBP-type peptidyl-prolyl cis-trans isomerase 3, chloroplast precursor (EC 5.2.1.8) (PPIase) (Rotamase) (AtFKBP13) (FK506 binding protein 1).
Os06g0658900	1314.13	1.11803	0.103155	10.8383	2.26548e-27	5.75458e-26	Homogentisate phytyltransferase (HPT), Tocopherol (vitamin E) biosynthesis, Plant development, Cold tolerance
Os06g0656700	15.8582	1.33522	0.494396	2.70072	0.00691894	0.0161712	Conserved hypothetical protein.
Os06g0655100	292.634	1.65691	0.142564	11.6222	3.17804e-31	1.0785e-29	Similar to D-3-phosphoglycerate dehydrogenase.
Os06g0652300	12.1409	1.13697	0.464469	2.44789	0.0143695	0.031007	Similar to GDP-4-keto-6-deoxy-D-mannose-3, 5-epimerase-4-reductase (GER1); 21556- 22494.
Os06g0649000	27.4525	3.12868	0.486492	6.4311	1.26687e-10	8.61822e-10	PAMP (pathogen-associated molecular pattern)-responsive transrepressor, Defense response
Os06g0646801	50.9436	1.82035	0.221665	8.21216	2.17246e-16	2.47731e-15	Hypothetical conserved gene.
Os06g0641800	194.413	1.65382	0.205263	8.05709	7.81298e-16	8.4919e-15	Cytochrome P450 family protein.
Os06g0641200	3.11238	3.11586	1.30521	2.38725	0.016975	0.0359423	Similar to Cytochrome P450 CYP71Y10.
Os06g0640800	10.7831	2.38758	0.648771	3.68015	0.000233095	0.000726441	Similar to Cytochrome P450 CYP71Y10.
Os06g0639300	37.5205	1.41023	0.256238	5.50358	3.72146e-08	1.93732e-07	Nicotinamide N-methyltransferase, putative domain containing protein.
Os06g0638700	119.112	1.24613	0.180324	6.91052	4.82892e-12	3.76649e-11	Putative cyclase family protein.
Os06g0634700	21.6274	1.84517	0.377397	4.88921	1.0124e-06	4.41058e-06	Conserved hypothetical protein.
Os06g0627100	29.968	1.85575	0.340819	5.44499	5.18092e-08	2.65566e-07	Conserved hypothetical protein.
Os06g0624200	53.6044	1.222	0.369065	3.31108	0.000929361	0.00261454	Non-protein coding transcript.
Os06g0622000	116.425	1.88389	0.145108	12.9827	1.53461e-38	8.13728e-37	Zinc finger, CW-type domain containing protein.
Os06g0621900	4.73878	4.3423	1.09805	3.95456	7.6674e-05	0.000257374	Similar to Alpha-expansin OsEXPA16 (Fragment).
Os06g0618100	251.24	1.51227	0.125598	12.0405	2.17648e-33	8.60565e-32	K Homology, type 1, subgroup domain containing protein.
Os06g0612900	100.205	1.24631	0.231682	5.3794	7.47331e-08	3.75804e-07	Similar to predicted protein.
Os06g0612001	40.0806	1.62422	0.321006	5.05978	4.1974e-07	1.91986e-06	Conserved hypothetical protein.
Os06g0611200	61.0597	1.77041	0.209422	8.4538	2.81977e-17	3.43016e-16	Pentatricopeptide repeat domain containing protein.
Os06g0611150	7.86504	2.74426	0.672952	4.07794	4.54374e-05	0.000158155	Hypothetical conserved gene.
Os06g0611100	10.0251	1.59387	0.538371	2.96053	0.00307108	0.00778093	Similar to IQ calmodulin-binding motif family protein.
Os06g0610500	17.6721	1.56538	0.416918	3.75465	0.000173587	0.000552345	Similar to Mlo family protein.
Os06g0610300	17.1803	1.0588	0.416838	2.54007	0.0110832	0.024604	Conserved hypothetical protein.
Os06g0606100	9.54085	2.04119	0.631684	3.23135	0.00123207	0.00338595	Hypothetical conserved gene.
Os06g0590800	25.9371	1.02002	0.32301	3.15787	0.00158928	0.00426845	Hypothetical conserved gene.
Os06g0575500	1.17058	4.00852	1.59809	2.50832	0.0121308	0.0266706	Similar to HAT family dimerisation domain containing protein.
Os06g0573800	15.0466	2.99056	0.446859	6.69241	2.19531e-11	1.61036e-10	Fanconi Anaemia group E protein, C-terminal domain containing protein.
Os06g0566300	1441.4	1.00167	0.34524	2.90138	0.00371526	0.00924736	Similar to zinc transporter 4.
Os06g0565300	8.1698	1.59961	0.642645	2.4891	0.0128065	0.0279924	Conserved hypothetical protein.
Os06g0562300	9.06922	1.58393	0.639512	2.47678	0.0132573	0.0288822	Similar to BEL1-type homeodomain protein.
Os06g0559400	51.122	1.23549	0.452001	2.73339	0.00626868	0.0148037	Conserved hypothetical protein.
Os06g0557600	39.5162	1.53851	0.269272	5.71358	1.10623e-08	6.14218e-08	Hypothetical protein.
Os06g0552900	48.2591	3.26879	0.759384	4.30454	1.67335e-05	6.20796e-05	Similar to SP3D.
Os06g0551800	23.1663	6.35818	1.03421	6.14785	7.85383e-10	4.92735e-09	Membrane-associated kinase-7
Os06g0550000	432.054	1.30963	0.138871	9.43053	4.08019e-21	6.67532e-20	Similar to 60S ribosomal protein L11.
Os06g0546000	8.26571	1.88568	0.624102	3.02142	0.00251589	0.00649005	Hypothetical protein.
Os06g0543601	75.1655	2.44453	0.308525	7.92328	2.31328e-15	2.41613e-14	Protein of unknown function DUF3778 domain containing protein.
Os06g0542000	108.035	1.42486	0.162243	8.78226	1.60221e-18	2.12488e-17	Conserved hypothetical protein.
Os06g0541600	13.4837	2.11442	0.548418	3.85548	0.000115502	0.000377682	Response to chilling in tolerant rice genotype Volano
Os06g0541132	5.55916	6.33223	1.18279	5.35364	8.62022e-08	4.30417e-07	Hypothetical conserved gene.
Os06g0539066	138.621	1.80926	0.163643	11.0562	2.04674e-28	5.66938e-27	Conserved hypothetical protein.
Os06g0538400	48.0108	1.29261	0.382365	3.38056	0.000723371	0.00208016	Conserved hypothetical protein.
Os06g0531751	84.4197	1.71429	0.318983	5.37423	7.69125e-08	3.86241e-07	Hypothetical conserved gene.
Os06g0531600	12.9475	2.3886	0.62353	3.83077	0.000127744	0.000414697	Lipase, GDSL domain containing protein.
Os06g0531200	1406.88	1.00901	0.0898624	11.2284	2.95734e-29	8.71183e-28	ThiJ/PfpI domain containing protein.
Os06g0526800	170.617	1.68513	0.154952	10.8751	1.51417e-27	3.90972e-26	Probable protein phosphatase 2C 56.
Os06g0514700	7.3735	1.51875	0.649562	2.33812	0.0193813	0.0404404	Hypothetical conserved gene.
Os06g0510200	7.52566	5.26708	0.925409	5.69162	1.25838e-08	6.94027e-08	Hypothetical protein.
Os06g0509900	3.56694	4.92241	1.21952	4.03634	5.42912e-05	0.000186592	Similar to Thionin.
Os06g0506100	160.231	1.18406	0.166904	7.09423	1.30069e-12	1.06693e-11	Pentatricopeptide repeat domain containing protein.
Os06g0501900	12.0351	1.92813	0.58089	3.31926	0.000902559	0.00254517	Cytochrome P450 family protein.
Os06g0500300	69.3725	1.07642	0.204802	5.25591	1.47294e-07	7.13613e-07	Conserved hypothetical protein.
Os06g0499200	35.2018	1.36675	0.265571	5.14646	2.65453e-07	1.24701e-06	Non-protein coding transcript.
Os06g0498900	2230.87	1.35201	0.0984117	13.7383	5.98581e-43	4.23197e-41	GTP-binding protein, HSR1-related domain containing protein.
Os06g0495100	3.5743	3.2665	1.41551	2.30764	0.0210191	0.0433974	Similar to cDNA, clone: J100088H20, full insert sequence.
Os06g0493800	16.4264	1.42719	0.412329	3.46128	0.000537612	0.00157824	Conserved hypothetical protein.
Os06g0493700	16.9091	1.07246	0.420597	2.54986	0.0107766	0.0239897	Pi homeostasis
Os06g0493100	1296.67	3.71575	0.460892	8.06207	7.50108e-16	8.15887e-15	Conserved hypothetical protein.
Os06g0492900	12.6038	1.40102	0.37437	3.74233	0.000182325	0.000577922	F-box domain, cyclin-like domain containing protein.
Os06g0492800	35.9352	2.27217	0.268763	8.4542	2.81014e-17	3.42125e-16	Hypothetical conserved gene.
Os06g0492101	2.20518	5.59293	1.51594	3.68941	0.000224775	0.000702059	Hypothetical conserved gene.
Os06g0489500	453.261	1.12309	0.134246	8.36591	5.96515e-17	7.0795e-16	CMP/dCMP deaminase, zinc-binding domain containing protein.
Os06g0487620	3.17858	3.36639	1.16928	2.87903	0.00398897	0.00984773	Conserved hypothetical protein.
Os06g0486800	802.105	1.06834	0.12045	8.86956	7.34373e-19	1.00676e-17	Similar to Formate dehydrogenase, mitochondrial precursor (EC 1.2.1.2) (NAD- dependent formate dehydrogenase) (FDH).
Os06g0484500	253.233	1.63144	0.20577	7.92847	2.21871e-15	2.32389e-14	Conserved hypothetical protein.
Os06g0483701	4.97859	3.86173	1.32502	2.91447	0.00356294	0.00890331	Hypothetical conserved gene.
Os06g0477400	24.4662	1.48429	0.390636	3.79968	0.000144881	0.000466505	Hypothetical gene.
Os06g0476200	8248.83	1.10108	0.133275	8.26177	1.43527e-16	1.65401e-15	Similar to Phosphoglucomutase precursor (EC 5.4.2.2).
Os06g0476150	15.3906	1.94592	0.500332	3.88926	0.000100551	0.000331604	Conserved hypothetical protein.
Os06g0471100	24.1936	3.24594	0.420889	7.71211	1.23755e-14	1.2136e-13	Conserved hypothetical protein.
Os06g0470350	20.3383	3.49919	0.713327	4.90545	9.32125e-07	4.07877e-06	Hypothetical gene.
Os06g0367100	1077.68	2.25557	0.105663	21.3468	4.17885e-101	4.77257e-98	Glycoside hydrolase, subgroup, catalytic core domain containing protein.
Os06g0355150	6.88427	6.03571	1.11633	5.40672	6.4188e-08	3.25422e-07	Similar to ATSAC1 (suppressor of actin 1); phosphatidylinositol-4, 5-bisphosphate 5-phosphatase.
Os06g0352900	261.92	1.5513	0.111973	13.8542	1.2e-43	9.06689e-42	Conserved hypothetical protein.
Os06g0350200	337.972	1.40021	0.141898	9.86773	5.74478e-23	1.07354e-21	Hypothetical gene.
Os06g0349800	108.853	1.14207	0.180094	6.34151	2.2753e-10	1.50273e-09	Conserved hypothetical protein.
Os06g0347100	2611.89	1.17141	0.0879714	13.3158	1.87338e-40	1.12607e-38	Similar to Acyl-coenzyme A oxidase 4, peroxisomal (EC 1.3.3.6) (AOX 4) (Short- chain acyl-CoA oxidase) (SAOX) (AtCX4) (G6p) (AtG6).
Os06g0343200	185.788	1.96691	0.143807	13.6774	1.38565e-42	9.45876e-41	Non-protein coding transcript.
Os06g0339500	82.3095	1.17081	0.215349	5.43681	5.42422e-08	2.77415e-07	Similar to OSIGBa0137A06.2 protein.
Os06g0332800	2222.18	1.37996	0.137261	10.0536	8.86069e-24	1.75758e-22	Similar to Bundle sheath defective protein 2.
Os06g0332600	134.363	1.1544	0.213881	5.39738	6.76196e-08	3.41653e-07	Similar to Rf2 protein.
Os06g0329350	576.523	1.36742	0.142877	9.57066	1.06227e-21	1.82329e-20	Conserved hypothetical protein.
Os06g0328900	20.6685	2.99198	0.642116	4.65957	3.16874e-06	1.2955e-05	Cytochrome P450 family protein.
Os06g0320500	30018.5	2.57768	0.187986	13.7121	8.59859e-43	6.00768e-41	Similar to Light-harvesting complex I (Fragment).
Os06g0320200	31.1395	1.76762	0.269339	6.5628	5.28079e-11	3.71583e-10	Similar to OSIGBa0135C13.7 protein.
Os06g0319800	338.903	1.96765	0.188616	10.432	1.77045e-25	3.95573e-24	Similar to ABC-type Co2+ transport system, permease component.
Os06g0319700	225.932	1.05486	0.15889	6.63894	3.15937e-11	2.2837e-10	Similar to 60S ribosomal protein L31.
Os06g0317200	38.7389	1.5754	0.432537	3.64222	0.000270293	0.000833878	Similar to glycine-rich cell wall structural protein.
Os06g0317100	21.0853	4.86702	1.06751	4.55923	5.13425e-06	2.04694e-05	Similar to glycine-rich cell wall structural protein.
Os06g0316800	158.078	3.07371	0.410451	7.48862	6.96027e-14	6.36913e-13	Similar to Glycine-rich protein (Fragment).
Os06g0313000	5.17778	2.15957	0.820036	2.63351	0.00845075	0.0193624	Conserved hypothetical protein.
Os06g0312900	15.0279	1.22037	0.469391	2.59989	0.00932523	0.0211135	Conserved hypothetical protein.
Os06g0308000	3642.75	1.30387	0.126113	10.3389	4.70108e-25	1.02492e-23	Similar to Trigger factor-like protein.
Os06g0306600	84.2499	1.42396	0.288039	4.94365	7.6672e-07	3.39047e-06	Alpha/beta hydrolase fold-3 domain containing protein.
Os06g0304500	87.6174	1.10279	0.186967	5.89832	3.67214e-09	2.14562e-08	RNA-binding, CRM domain domain containing protein.
Os06g0297400	239.684	1.84805	0.180541	10.2362	1.36484e-24	2.87838e-23	Conserved hypothetical protein.
Os06g0296750	22.1014	2.65001	0.362485	7.31067	2.65808e-13	2.31057e-12	Hypothetical protein.
Os06g0295700	140.111	1.79366	0.168349	10.6544	1.66236e-26	3.97762e-25	Conserved hypothetical protein.
Os06g0295500	96.9915	1.48137	0.181486	8.16246	3.28261e-16	3.68447e-15	Hypothetical gene.
Os06g0288100	482	2.47939	0.214779	11.5439	7.9236e-31	2.63475e-29	Similar to Receptor-like protein kinase.
Os06g0287000	1.4773	3.81551	1.3953	2.73455	0.00624659	0.0147574	Similar to NBS-LRR type R protein, Nbs4-Pi.
Os06g0286700	100.756	3.13515	0.237119	13.2218	6.56384e-40	3.79196e-38	Similar to Piz-t.
Os06g0284800	84.0695	1.05512	0.186165	5.66766	1.44758e-08	7.95565e-08	Spectrin repeat containing protein.
Os06g0282400	3.38522	2.68816	1.16767	2.30215	0.0213265	0.0439678	Similar to UDP-glycosyltransferase.
Os06g0281300	2.76024	3.4229	1.22849	2.78627	0.00533178	0.0128154	Similar to O-methyltransferase ZRP4.
Os06g0278450	12.3217	6.66994	1.08476	6.14877	7.80854e-10	4.89997e-09	Hypothetical gene.
Os06g0274800	7.88508	1.16261	0.49379	2.35447	0.0185491	0.0388734	Similar to Peroxidase 11 precursor (EC 1.11.1.7) (Atperox P11) (ATP23a/ATP23b).
Os06g0274200	329.346	1.88148	0.18538	10.1493	3.33624e-24	6.8653e-23	Similar to H/ACA ribonucleoprotein complex subunit 2 (H/ACA snoRNP protein NHP2) (High mobility group-like nuclear protein 2).
Os06g0272700	84.8427	1.75661	0.285374	6.15546	7.48602e-10	4.70256e-09	Protein of unknown function DUF231, plant domain containing protein.
Os06g0264500	84.6613	1.02287	0.256456	3.98846	6.65023e-05	0.000225296	TGF-beta receptor, type I/II extracellular region family protein.
Os06g0257450	233.821	1.24613	0.136009	9.16212	5.08883e-20	7.61631e-19	Ribonucleotide reductase, Chloroplast biogenesis
Os06g0253600	15.1937	7.96225	1.07265	7.42297	1.14525e-13	1.0274e-12	Similar to secretory protein-like.
Os06g0253100	28.3379	1.05298	0.391336	2.69072	0.00712984	0.0166115	Heat shock protein Hsp20 domain containing protein.
Os06g0251100	460.666	1.12209	0.162074	6.92329	4.41282e-12	3.45282e-11	Membrane attack complex component/perforin (MACPF) domain domain containing protein.
Os06g0249500	47.7478	1.04844	0.265615	3.94721	7.90684e-05	0.000264995	Pentatricopeptide repeat domain containing protein.
Os06g0247000	6.69989	1.62123	0.618747	2.62019	0.0087882	0.0200505	Similar to Avr9/Cf-9 rapidly elicited protein 231.
Os06g0246200	96.4192	8.77795	1.02206	8.58852	8.80965e-18	1.11459e-16	Similar to Formin-like protein 14.
Os06g0238200	13.6127	2.50762	0.681033	3.68208	0.000231336	0.00072126	Similar to ubiquitin-protein ligase.
Os06g0237900	13.179	1.25468	0.489533	2.56302	0.0103766	0.0232089	Conserved hypothetical protein.
Os06g0237502	1268.02	1.06828	0.142743	7.48399	7.20996e-14	6.58949e-13	LRR-Like1 protein, Chloroplast development, Leaf senescence
Os06g0237000	189.355	1.52842	0.137092	11.1489	7.25236e-29	2.07468e-27	Conserved hypothetical protein.
Os06g0234633	14.0998	2.2364	0.44437	5.03276	4.83475e-07	2.19515e-06	Similar to Inositol phosphate kinase.
Os06g0231400	181.713	1.07524	0.198503	5.41671	6.07042e-08	3.08656e-07	Pentatricopeptide repeat domain containing protein.
Os06g0231100	16.0313	1.79756	0.3702	4.85565	1.19995e-06	5.18275e-06	Pentatricopeptide repeat domain containing protein.
Os06g0228950	22.6291	1.7586	0.355358	4.94882	7.46662e-07	3.30571e-06	Plant regulator RWP-RK domain containing protein.
Os06g0228900	30.9972	1.50885	0.284	5.31284	1.07927e-07	5.32976e-07	Pentatricopeptide repeat domain containing protein.
Os06g0225100	218.632	1.31798	0.139911	9.4201	4.50664e-21	7.3649e-20	Mitochodrial transcription termination factor-related family protein.
Os06g0224500	39.1947	1.16114	0.269152	4.31406	1.60281e-05	5.95816e-05	Mitochodrial transcription termination factor-related family protein.
Os06g0220500	15.9072	2.94753	0.624679	4.71847	2.37621e-06	9.8698e-06	UDP-glucuronosyl/UDP-glucosyltransferase family protein.
Os06g0219400	97.496	1.287	0.189365	6.79636	1.07294e-11	8.10066e-11	GDP-fucose protein O-fucosyltransferase domain containing protein.
Os06g0217700	124.889	2.41592	0.175124	13.7955	2.71431e-43	1.97546e-41	Conserved hypothetical protein.
Os06g0216400	11.1819	2.98507	0.608993	4.90165	9.50363e-07	4.15429e-06	Tetratricopeptide-like helical domain containing protein.
Os06g0213900	14.5466	1.34707	0.402815	3.34414	0.000825379	0.00234489	Conserved hypothetical protein.
Os06g0204100	339.854	10.2155	1.01055	10.1089	5.04631e-24	1.02005e-22	Similar to Cytochrome P450 family protein, expressed.
Os06g0196900	2178.37	2.05605	0.203508	10.103	5.35504e-24	1.08098e-22	Similar to Chaperonin.
Os06g0196300	4210.49	1.12153	0.140282	7.9948	1.29784e-15	1.38726e-14	Similar to Peroxiredoxin Q (Fragment).
Os06g0192800	9.00549	1.65794	0.591368	2.80357	0.00505396	0.0122149	Similar to RING-H2 finger protein ATL1R (RING-H2 finger protein ATL8).
Os06g0189600	1822.65	1.25892	0.0640732	19.6481	5.9978e-86	3.63467e-83	Hypothetical conserved gene.
Os06g0188950	34.2718	2.07581	0.369732	5.61437	1.97279e-08	1.062e-07	Conserved hypothetical protein.
Os06g0188700	85.9489	2.91378	0.232616	12.5261	5.37252e-36	2.4772e-34	Similar to Glutamate receptor.
[truncated: 1,710 more rows]

## Sheet: Log2 fold change<-1
ID	Basemean	log2foldchange	lfcse	stat	pvalue	padj	Description
[truncated: 3,565 more rows]
