# Supplementary material for: Characterisation of a low methane emission rice cultivar suitable for cultivation in high latitude light and temperature conditions
Source: Environ Sci Pollut Res Int. 2023 Jul 27;30(40):92950–62. doi: 10.1007/s11356-023-28985-w (PMC10447601; doi:10.1007/s11356-023-28985-w)
Supplement: Supplementary file 3 — ESM 3 [file 11356_2023_28985_MOESM3_ESM.xlsx]

## Sheet: Heij-T vs Nipp-T
ID	Basemean	log2foldchange	lfcse	stat	pvalue	padj	Description	Gene.Symbol
Os01g0100100	651.416	0.169577	0.0808046	2.09861	0.0358514	0.0854105	RabGAP/TBC domain containing protein.
Os01g0100200	3.06885	-0.249476	0.977127	-0.255316	0.798479	0.875833	Conserved hypothetical protein.
Os01g0100300	0.708762	-0.825374	1.53295	-0.538421	0.590286	na	Cytochrome P450 domain containing protein.
Os01g0100400	80.6425	-0.757651	0.211039	-3.5901	0.000330546	0.00148943	Similar to Pectinesterase-like protein.
Os01g0100466	0.835691	-1.32877	1.70103	-0.781154	0.434712	na	Hypothetical protein.
Os01g0100500	542.521	0.106437	0.0887379	1.19945	0.230353	0.371939	Immunoglobulin-like domain containing protein.
Os01g0100600	554.909	-0.0278645	0.0851427	-0.327268	0.743465	0.838178	Single-stranded nucleic acid binding R3H domain containing protein.
Os01g0100650	2.19586	-0.757781	1.01037	-0.750002	0.453254	0.605102	Hypothetical gene.
Os01g0100700	785.003	-0.496761	0.166226	-2.98847	0.00280383	0.00972	Similar to 40S ribosomal protein S5-1.
Os01g0100800	323.152	-0.0350252	0.104546	-0.335023	0.737608	0.833844	Protein of unknown function DUF1664 family protein.
Os01g0100900	1123.4	-0.0420429	0.106309	-0.395477	0.692491	0.800839	Sphingosine-1-phosphate lyase, Disease resistance response	SPL1, OsSPL1
Os01g0101150	63.6029	0.257331	0.210589	1.22196	0.221724	0.361277	Hypothetical conserved gene.
Os01g0101175	0.568745	-2.94425	1.98455	-1.48359	0.137918	na	Non-protein coding transcript.
Os01g0101200	781.858	0.74611	0.223114	3.34408	0.000825573	0.00336918	2, 3-diketo-5-methylthio-1-phosphopentane phosphatase domain containing protein.
Os01g0101300	165.049	-0.536046	0.142866	-3.75208	0.000175371	0.00084219	Similar to MRNA, partial cds, clone: RAFL22-26-L17. (Fragment).
Os01g0101600	1632.21	-0.259418	0.0851641	-3.04609	0.00231835	0.00826308	Immunoglobulin-like fold domain containing protein.
Os01g0101700	264.475	-1.92869	0.152825	-12.6203	1.6326e-36	2.23944e-34	Similar to chaperone protein dnaJ 20.
Os01g0101800	7.21417	-3.31371	0.782407	-4.23529	2.28262e-05	0.000132416	Conserved hypothetical protein.
Os01g0101850	0.451688	-1.59278	2.12186	-0.750653	0.452861	na	Hypothetical protein.
Os01g0101900	0	na	na	na	na	na	Similar to OSIGBa0075F02.3 protein.
Os01g0102000	3.01661	-1.69348	0.782898	-2.16309	0.0305346	0.0747611	Phosphoesterase family protein.
Os01g0102300	1225.24	1.00263	0.10432	9.61115	7.17417e-22	3.40135e-20	Thylakoid lumen protein, Photosynthesis and chloroplast development	OsTLP27
Os01g0102400	15.6719	-0.371124	0.399433	-0.929127	0.352823	0.508115	Histone-fold domain containing protein.
Os01g0102500	160.408	-0.173094	0.145949	-1.18599	0.235628	0.377852	Conserved hypothetical protein.
Os01g0102600	2755.28	0.950396	0.111618	8.51475	1.66943e-17	5.24729e-16	Shikimate kinase domain containing protein.
Os01g0102700	627.524	0.20305	0.105671	1.92154	0.0546642	0.120497	Translocon-associated beta family protein.
Os01g0102800	222.889	-0.0508974	0.120839	-0.421201	0.673608	0.786363	Similar to chromatin remodeling complex subunit.
Os01g0102850	30.1229	-0.392788	0.266939	-1.47145	0.141168	0.255754	Similar to nitrilase 2.
Os01g0102900	38614.2	1.16282	0.178281	6.52243	6.91759e-11	1.00862e-09	Light-regulated protein, Regulation of light-dependent attachment of LEAF-TYPE FERREDOXIN-NADP+ OXIDOREDUCTASE (LFNR) to the thylakoid membrane	LIR1, Lir1
Os01g0103000	87.2523	-0.851554	0.247839	-3.43592	0.000590539	0.00249206	Snf7 family protein.
Os01g0103050	3.01826	-1.92927	1.13261	-1.70338	0.0884971	0.177654	Non-protein coding transcript.
Os01g0103075	2.234	1.76181	1.11005	1.58715	0.112479	0.213992	Hypothetical protein.
Os01g0103100	42.9489	-0.8888	0.262667	-3.38375	0.000715041	0.00295826	Nitrate transporter, Regulation of nitrogen use efficiency (NUE)	OsNPF6.1
Os01g0103400	44.622	-0.107915	0.313059	-0.344713	0.73031	0.828238	Hypothetical gene.
Os01g0103600	637.042	0.571326	0.122078	4.68002	2.86845e-06	2.01576e-05	Similar to sterol-8, 7-isomerase.
Os01g0103650	0.267108	0	4.00639	0	1	na	Hypothetical gene.
Os01g0103700	109.909	0.378989	0.163509	2.31785	0.0204577	0.0534113	Conserved hypothetical protein.
Os01g0103800	374.641	-0.0132402	0.0994231	-0.13317	0.894059	0.93651	Conserved hypothetical protein.
Os01g0103900	8.15981	0.0533767	0.572522	0.0932309	0.92572	0.956956	Polynucleotidyl transferase, Ribonuclease H fold domain containing protein.
Os01g0104000	355.141	0.270322	0.101282	2.66901	0.00760761	0.0230381	C-type lectin domain containing protein.
Os01g0104100	1866.12	0.279763	0.0623257	4.48872	7.1651e-06	4.62142e-05	Chaperone protein to regulate catalase (CAT) activity, Cold inducible zinc finger protein, Tolerance to cold, salt and drought	OsNCA1a, OsCOIN
Os01g0104200	1.46344	-0.25453	1.26995	-0.200426	0.841148	0.904013	No apical meristem (NAM) protein domain containing protein.
Os01g0104350	75.635	-0.600986	0.19487	-3.08403	0.00204218	0.00739725	Non-protein coding transcript.
Os01g0104400	2863.6	0.201208	0.0913097	2.20358	0.0275538	0.0686102	S-type euonymus-related lectin (EUL), Response to ABA treatment	OsEULS3
Os01g0104500	0	na	na	na	na	na	NAC transcription factor, Regulation of starch and storage protein synthesis	OsNAC20
Os01g0104600	784.322	-0.270226	0.119311	-2.26489	0.0235195	0.0600297	Homolog of Arabidopsis DE-ETIOLATED1 (DET1), Modulation of the ABA signaling pathway and ABA biosynthesis, Regulation of chlorophyll content	OsDET1
Os01g0104800	552.175	-0.180417	0.14792	-1.21969	0.222581	0.362443	Sas10/Utp3 family protein.
Os01g0104900	9.85946	-1.98315	0.463525	-4.27842	1.88223e-05	0.000111385	Transferase family protein.
Os01g0105300	1.38704	1.18553	1.31163	0.903863	0.366068	0.521003	Similar to HAT family dimerisation domain containing protein, expressed.
Os01g0105400	296.205	0.300464	0.09267	3.2423	0.00118568	0.00462311	Similar to Kinesin heavy chain.
Os01g0105700	0.329519	1.56389	3.80614	0.410885	0.681157	na	Basic helix-loop-helix dimerisation region bHLH domain containing protein.
Os01g0105800	84.0608	0.609052	0.198556	3.06741	0.00215921	0.0077585	Similar to Iron sulfur assembly protein 1.
Os01g0105900	794.228	-0.0126795	0.0815365	-0.155507	0.876421	0.926383	PfkB carbohydrate kinase protein, Regulation of plant height and leaf structure	DNL-4
Os01g0106200	438.334	0.321086	0.101613	3.15989	0.00157828	0.00590381	Similar to RER1A protein (AtRER1A).
Os01g0106300	2.14547	0.142174	1.13593	0.125161	0.900396	0.940352	Similar to Isoflavone reductase homolog IRL (EC 1.3.1.-).
Os01g0106400	39.0117	-2.05769	0.353611	-5.81908	5.91711e-09	6.57749e-08	Isoflavone reductase-like protein, Homeostasis of reactive oxygen species (ROS)	OsIRL
Os01g0106500	163.732	-0.62568	0.137995	-4.53408	5.78544e-06	3.80715e-05	Conserved hypothetical protein.
Os01g0106600	29.4201	0.612423	0.257764	2.37591	0.0175059	0.0467459	Similar to Chitin-binding lectin 1 precursor (PL-I).
Os01g0106700	956.22	0.433362	0.0832024	5.20853	1.90347e-07	1.64183e-06	PI3Kc (Phosphoinositide 3-kinasecatalytic domain) and FATC (FRAP, ATM, TRRAP C-terminal) domain containing protein, ATM homolog, Accurate repair of meiotic double-strand breaks	OsATM
Os01g0106750	155.562	0.161064	0.137512	1.17127	0.241489	0.384828	NA	NA
Os01g0106800	735.489	-0.0729219	0.0729993	-0.998939	0.317824	0.471703	Similar to RING-box protein 1A (Regulator of cullins 1a) (dRbx1).
Os01g0106900	4961.54	-0.282964	0.11227	-2.52039	0.0117224	0.0332469	Deoxyxylulose 5-phosphate reductoisomerase	OsDXR
Os01g0107000	933.774	0.240866	0.0937824	2.56835	0.0102185	0.0295541	Similar to peroxin Pex14.
Os01g0107400	43.4979	0.179582	0.199108	0.901931	0.367094	0.522015	Conserved hypothetical protein.
Os01g0107700	30.9309	-0.494706	0.298999	-1.65454	0.098018	0.192487	Similar to LIMONENE cyclase like protein.
Os01g0107750	0.384427	-0.993708	3.77761	-0.263052	0.79251	na	Hypothetical protein.
Os01g0107900	3154.83	0.267138	0.086328	3.09445	0.0019718	0.00717818	Protein of unknown function DUF3506 domain containing protein.
Os01g0108000	489.137	0.000941725	0.103078	0.00913605	0.992711	0.997015	Conserved hypothetical protein.
Os01g0108200	913.054	0.215344	0.0955686	2.25329	0.0242411	0.0615271	Similar to Prolyl endopeptidase (EC 3.4.21.26) (Post-proline cleaving enzyme) (PE).
Os01g0108400	24.705	0.774148	1.06953	0.723823	0.469175	0.619392	Helix-loop-helix DNA-binding domain containing protein.
Os01g0108500	2.22263	0	2.20978	0	1	1	Protein of unknown function DUF3778 domain containing protein.
Os01g0108600	420.259	0.642448	0.101455	6.33235	2.4145e-10	3.28643e-09	Basic helix-loop-helix dimerisation region bHLH domain containing protein.
Os01g0108700	0	na	na	na	na	na	Hypothetical protein.
Os01g0108800	11.8742	0.355288	0.493885	0.719373	0.471911	0.621872	Protein of unknown function DUF936, plant family protein.
Os01g0109000	162.326	-0.121586	0.156268	-0.778062	0.436533	0.589632	Similar to Late embryogenesis abundant protein, group 3.
Os01g0109201	15.9259	-0.291602	0.397263	-0.734026	0.462933	0.613876	Hypothetical gene.
Os01g0109300	992.159	-0.00158651	0.114406	-0.0138673	0.988936	0.994829	Similar to predicted protein.
Os01g0109366	0	na	na	na	na	na	Hypothetical conserved gene.
Os01g0109432	0.0978647	-0.993704	4.78482	-0.207678	0.83548	na	Hypothetical gene.
Os01g0109500	18.9687	0.301149	0.375692	0.801583	0.422794	0.576699	Conserved hypothetical protein.
Os01g0109700	2645.35	0.22424	0.0672865	3.33262	0.000860325	0.00349034	Similar to Paired amphipathic helix repeat-containing protein / transcription regulator-related.
Os01g0109750	132.038	-0.0196719	0.137723	-0.142836	0.88642	0.931898	Paired amphipathic helix domain containing protein.
Os01g0110050	13.6697	-0.485915	0.470991	-1.03169	0.302219	0.455261	Pi homeostasis	PHO1;1 CIS-NAT, OsPHO1;1 cis-NAT
Os01g0110100	115.556	-0.729279	0.197639	-3.68995	0.0002243	0.00105004	Phosphate (Pi) transporter, Pi homeostasis	PHO1;1, OsPHO1;1
Os01g0110200	3.92162	-2.07527	0.902693	-2.29897	0.0215064	0.0556507	Conserved hypothetical protein.
Os01g0110400	377.504	-0.0158132	0.102811	-0.153809	0.877761	0.926744	Similar to Acetyl-CoA C-acetyltransferase.
Os01g0110500	140.546	0.094804	0.123928	0.764992	0.444276	0.596811	Protein kinase, core domain containing protein.
Os01g0110600	0.243989	0.545063	4.09428	0.133128	0.894092	na	Hypothetical protein.
Os01g0110700	10.2196	-0.417818	0.493325	-0.846943	0.397027	0.551916	Similar to Phosphoenolpyruvate carboxylase (EC 4.1.1.31).
Os01g0110800	5.79883	-0.0994345	0.649998	-0.152977	0.878417	0.927008	Leucine-rich repeat, plant specific containing protein.
Os01g0111000	0	na	na	na	na	na	Pectinesterase inhibitor domain containing protein.
Os01g0111100	188.118	0.559266	0.325574	1.71779	0.0858357	0.173185	Cyclophilin-like domain containing protein.
Os01g0111200	952.883	-0.114056	0.0769573	-1.48207	0.138321	0.251694	Like-Sm ribonucleoprotein (LSM)-related domain domain containing protein.
Os01g0111300	37.59	0.432743	0.25374	1.70546	0.0881092	0.176989	Conserved hypothetical protein.
Os01g0111400	159.421	0.4268	0.145917	2.92495	0.00344516	0.0116294	Zinc finger, BED-type predicted domain containing protein.
Os01g0111500	0	na	na	na	na	na	ROOT HAIR DEFECTIVE-SIX LIKE (RSL) class I basic helix-loop-helix protein, bHLH transcription factor, Regulation of root hair development	OsbHLH125, OsRSL1
Os01g0111600	0	na	na	na	na	na	PEBP (phosphatidylethanolamine-binding protein) family protein, Regulation of ABA signaling-mediated seed germination	OsMFT2
Os01g0111700	59.1321	1.96079	0.279371	7.01859	2.2412e-12	3.9262e-11	Conserved hypothetical protein.
Os01g0111800	18.214	-0.316042	0.418085	-0.755928	0.449693	0.601969	Conserved hypothetical protein.
Os01g0111900	62.3126	-0.520444	0.224587	-2.31734	0.020485	0.053468	Glutelin family protein.
Os01g0112000	0	na	na	na	na	na	Conserved hypothetical protein.
Os01g0112050	2.80607	-1.61337	1.01489	-1.58969	0.111904	0.213157	Non-protein coding transcript.
Os01g0112100	95.6898	-0.144682	0.219451	-0.65929	0.50971	0.654795	Conserved hypothetical protein.
Os01g0112201	0.344504	-1.51933	2.73208	-0.556107	0.578138	na	Hypothetical protein.
Os01g0112300	220.158	-0.456105	0.120733	-3.77781	0.000158211	0.000768533	Hypothetical conserved gene.
Os01g0112400	0.0441199	-0.993704	4.78482	-0.207678	0.83548	na	Major intrinsic protein family protein.
Os01g0112500	440.83	-0.609798	0.103755	-5.87728	4.17058e-09	4.72906e-08	Similar to Plakoglobin/armadillo/beta-catenin-like protein (Fragment).
Os01g0112600	0.0421231	0.448974	4.78482	0.093833	0.925242	na	Conserved hypothetical protein.
Os01g0112800	0.0886079	0.448974	4.78482	0.093833	0.925242	na	Disease resistance protein domain containing protein.
Os01g0113000	18.1432	-0.0572939	0.33445	-0.171308	0.863982	0.918476	Hypothetical conserved gene.
Os01g0113150	0	na	na	na	na	na	Disease resistance protein domain containing protein.
Os01g0113200	4.07644	0.354623	0.910309	0.389563	0.69686	0.804082	Similar to Receptor serine/threonine kinase.
Os01g0113300	7.6534	1.90842	0.659274	2.89473	0.00379489	0.0126453	Similar to ARK protein (Fragment).
Os01g0113325	0	na	na	na	na	na	Hypothetical protein.
Os01g0113350	39.606	-1.63963	0.248245	-6.60487	3.97878e-11	5.9707e-10	Membrane-associated kinase-1, Response to bacterial pathogen B. glumae.	MAK1
Os01g0113400	81.5477	1.02884	0.164803	6.24283	4.29727e-10	5.63732e-09	Similar to Receptor-like kinase.
Os01g0113450	4.40437	-3.16035	0.898222	-3.51845	0.00043407	0.00189781	Hypothetical protein.
Os01g0113500	48.4998	-2.09907	0.269003	-7.80313	6.03886e-15	1.41964e-13	Similar to Receptor-like kinase.
Os01g0113600	15.5619	0.22279	0.323536	0.688609	0.491069	0.638439	Hypothetical protein.
Os01g0113650	39.7389	2.36415	0.287411	8.22568	1.94082e-16	5.47826e-15	Hypothetical conserved gene.
Os01g0113700	117.72	0.421659	0.150281	2.8058	0.00501912	0.0160836	Similar to Receptor-like kinase.
Os01g0113750	0.393467	2.31026	4.44844	0.519342	0.603522	na	Non-protein coding transcript.
Os01g0113800	6.30533	-1.14888	0.799494	-1.43701	0.150715	0.269149	Protein kinase, core domain containing protein.
Os01g0113900	332.107	0.354474	0.123134	2.87877	0.00399225	0.0132033	Similar to Receptor-like protein kinase.
Os01g0113950	26.8567	2.42786	0.363863	6.67247	2.51541e-11	3.89895e-10	Hypothetical protein.
Os01g0114000	0.665591	3.48702	1.94685	1.79111	0.0732763	na	Similar to H0315A08.1 protein.
Os01g0114050	0	na	na	na	na	na	Non-protein coding transcript.
Os01g0114100	209.451	1.20838	0.148183	8.1546	3.50334e-16	9.5554e-15	Similar to Protein kinase RLK17.
Os01g0114150	1.49209	-0.285831	1.01793	-0.280797	0.778866	0.863177	Non-protein coding transcript.
Os01g0114200	14.1834	1.02798	0.393186	2.61449	0.00893598	0.0263794	Conserved hypothetical protein.
Os01g0114300	478.607	1.07399	0.121046	8.87256	7.14803e-19	2.53746e-17	Similar to Receptor-like protein kinase (Fragment).
Os01g0114400	0	na	na	na	na	na	Similar to Receptor-like kinase.
Os01g0114402	0	na	na	na	na	na	Hypothetical protein.
Os01g0114550	7.14806	0.00173546	0.602025	0.0028827	0.9977	0.999929	Non-protein coding transcript.
Os01g0114600	26.3928	3.45885	0.416829	8.29802	1.05862e-16	3.07751e-15	Similar to Receptor-like protein kinase.
Os01g0114650	0	na	na	na	na	na	Non-protein coding transcript.
Os01g0114700	37.605	7.49411	1.07593	6.96525	3.27832e-12	5.62792e-11	Similar to Receptor-like kinase.
Os01g0114800	29.9371	3.14552	0.387105	8.12576	4.44583e-16	1.19416e-14	Similar to H0215A08.3 protein.
Os01g0114900	0	na	na	na	na	na	Similar to LRK14.
Os01g0115100	158.583	0.362097	0.166494	2.17484	0.0296421	0.0729297	Hypothetical conserved gene.
Os01g0115200	23.6827	0.966547	0.315831	3.06033	0.00221094	0.00792924	Similar to OSIGBa0140C02.7 protein.
Os01g0115300	22.8332	-8.44918	1.05072	-8.04131	8.88796e-16	2.30199e-14	Hypothetical gene.
Os01g0115500	17.6876	2.08175	0.467537	4.45258	8.48446e-06	5.38754e-05	Similar to Receptor-like kinase.
Os01g0115533	0.324577	0	3.85382	0	1	na	Non-protein coding transcript.
Os01g0115566	83.7958	2.01676	0.228786	8.81505	1.1963e-18	4.13252e-17	Similar to Receptor-like kinase.
Os01g0115600	248.891	2.31258	0.215286	10.7419	6.47155e-27	4.74978e-25	Similar to LRK14.
Os01g0115700	184.886	-0.641026	0.183437	-3.49454	0.000474878	0.00205397	Similar to Receptor-like kinase.
Os01g0115725	12.5868	-0.254611	0.473885	-0.537284	0.591071	0.722932	Hypothetical protein.
Os01g0115750	155.995	0.211181	0.16581	1.27363	0.202795	0.337438	Similar to Receptor-like protein kinase.
Os01g0115752	9.36974	-2.44587	0.523509	-4.67206	2.98188e-06	2.08769e-05	Non-protein coding transcript.
Os01g0115800	224.891	0.453984	0.14832	3.06083	0.00220721	0.00791836	Similar to Receptor-like kinase.
Os01g0115900	288.424	0.457612	0.185793	2.46302	0.0137772	0.0381968	Similar to Receptor-like protein kinase.
Os01g0115950	0.704175	0.409925	2.08959	0.196174	0.844474	na	Hypothetical protein.
Os01g0116000	8.26802	1.31071	0.520152	2.51985	0.0117404	0.0332881	Similar to Receptor-like protein kinase.
Os01g0116100	8.36336	0.721391	0.546871	1.31912	0.187128	0.317782	Conserved hypothetical protein.
Os01g0116101	0	na	na	na	na	na	Hypothetical protein.
Os01g0116200	4.47205	2.17299	1.18854	1.82829	0.0675059	0.142971	Protein kinase, core domain containing protein.
Os01g0116250	0	na	na	na	na	na	Hypothetical protein.
Os01g0116300	1.20718	3.33862	1.53559	2.17416	0.0296929	0.0730356	Similar to Receptor-like kinase.
Os01g0116400	573.368	0.807263	0.125551	6.42977	1.27796e-10	1.80107e-09	Protein kinase, core domain containing protein.
Os01g0116600	656.507	0.664488	0.0935259	7.10486	1.20447e-12	2.19155e-11	Eukaryotic translation elongation factor 1 alpha (eEF1A)-like protein, Negative regulation of cell death, Defense response	SPL33
Os01g0116650	1.95704	-0.22383	1.06201	-0.210761	0.833074	0.899029	Hypothetical protein.
Os01g0116800	66.2828	-4.59242	0.397759	-11.5457	7.75747e-31	7.48132e-29	Similar to Receptor-like kinase.
Os01g0116900	613.314	0.381447	0.0985233	3.87165	0.000108103	0.000544019	Protein kinase, catalytic domain domain containing protein.
Os01g0116901	0.39117	-3.43661	3.48031	-0.987444	0.323425	na	Hypothetical protein.
Os01g0117000	138.684	0.857601	0.163451	5.24684	1.54733e-07	1.35617e-06	Similar to Receptor-like kinase ARK1AS.
Os01g0117025	0.177986	1.11332	4.78324	0.232754	0.815952	na	Hypothetical protein.
Os01g0117050	31.377	-0.0146549	0.268214	-0.0546388	0.956426	0.975165	Non-protein coding transcript.
Os01g0117100	159.864	0.363673	0.169467	2.14598	0.0318745	0.0774124	Similar to Receptor kinase LRK10.
Os01g0117200	229.36	-1.69759	0.186648	-9.09514	9.44653e-20	3.66663e-18	Similar to ARK protein (Fragment).
Os01g0117233	0.743881	-1.82413	2.80441	-0.650449	0.515402	na	Non-protein coding transcript.
Os01g0117266	10.8715	0.0869758	0.530745	0.163875	0.86983	0.922281	Conserved hypothetical protein.
Os01g0117300	60.069	-0.576667	0.283716	-2.03255	0.0420982	0.0974019	Similar to Receptor kinase LRK10.
Os01g0117400	20.76	0.182565	0.467515	0.3905	0.696167	0.803512	Similar to Receptor-like kinase.
Os01g0117450	0	na	na	na	na	na	Hypothetical protein.
Os01g0117500	48.6747	0.475571	0.228714	2.07933	0.0375874	0.0887455	Similar to Receptor kinase LRK10.
Os01g0117600	92.3634	-0.0109085	0.173609	-0.0628334	0.949899	0.971178	Protein kinase, catalytic domain domain containing protein.
Os01g0117650	0.380533	0.448974	4.78482	0.093833	0.925242	na	Hypothetical protein.
Os01g0117700	11.2588	0.42478	0.408713	1.03931	0.29866	0.451624	Similar to LRK14.
Os01g0117900	90.0909	1.22201	0.284335	4.29779	1.72507e-05	0.00010286	Similar to nodulin-like protein.
Os01g0118000	504.523	-0.696385	0.117224	-5.94061	2.83956e-09	3.31423e-08	Similar to Fructose-bisphosphate aldolase (EC 4.1.2.13) (Fragment).
Os01g0118033	0.226087	-0.272366	4.11866	-0.0661298	0.947275	na	Non-protein coding transcript.
Os01g0118066	0.934811	1.89231	2.26038	0.837165	0.4025	na	Non-protein coding transcript.
Os01g0118100	1379.01	-0.252522	0.0761783	-3.31489	0.000916807	0.00369297	Similar to Fructose-bisphosphate aldolase.
Os01g0118300	13.5511	2.327	0.515281	4.51599	6.30207e-06	4.1174e-05	Similar to Phosphatidyl serine synthase.
Os01g0118350	0	na	na	na	na	na	Non-protein coding transcript.
Os01g0118400	123.522	0.518148	0.213437	2.42764	0.0151974	0.041443	Similar to HGA6.
Os01g0118600	5.51606	-1.82591	0.730158	-2.5007	0.0123948	0.0348984	Similar to Hga5 protein.
Os01g0118700	92.605	-0.268913	0.212937	-1.26288	0.206634	0.342716	Similar to HGA4.
Os01g0119000	1.38743	0.513955	1.42127	0.361616	0.717639	0.818953	Glycosyltransferase AER61, uncharacterized domain containing protein.
Os01g0119050	3.2495	-2.91279	0.990675	-2.94021	0.00327993	0.0111503	Non-protein coding transcript.
Os01g0119100	29.1167	-2.11218	0.325549	-6.48806	8.69476e-11	1.25607e-09	Similar to Glycosyltransferase.
Os01g0119500	552.986	0.171683	0.104677	1.64012	0.10098	0.196904	Protein of unknown function DUF1618 domain containing protein.
Os01g0119800	0	na	na	na	na	na	Non-protein coding transcript.
Os01g0120300	1772.03	0.410757	0.120919	3.39695	0.000681415	0.0028345	Similar to EMB2369 (EMBRYO DEFECTIVE 2369); ATP binding / aminoacyl-tRNA ligase/ leucine-tRNA ligase/ nucleotide binding.
Os01g0120400	213.122	0.36565	0.113845	3.21183	0.00131893	0.00506925	Alanyl-tRNA synthetase, class IIc family protein.
Os01g0120500	1389.82	-0.406749	0.116656	-3.48675	0.000488927	0.00210764	Similar to PAP fibrillin domain containing protein, expressed.
Os01g0120600	103.288	0.469047	0.202562	2.31557	0.0205817	0.0536658	Similar to Oxidoreductase NAD-binding domain containing protein, expressed.
Os01g0120700	577.363	0.204026	0.0937187	2.177	0.0294803	0.0726011	Similar to sarcoplasmic reticulum histidine-rich calcium-binding protein.
Os01g0120800	1563.82	-0.0440716	0.0965892	-0.456279	0.648189	0.76735	Similar to Eukaryotic translation initiation factor 3 subunit 10 (eIF-3 theta) (Eukaryotic translation initiation factor 3 large subunit) (eIF3a).
Os01g0121000	0.0902657	0	4.78482	0	1	na	Conserved hypothetical protein.
Os01g0121100	601.815	-0.00184267	0.0853354	-0.0215933	0.982772	0.991439	Similar to SLL2.
Os01g0121200	33.761	-0.419478	0.383382	-1.09415	0.273888	0.423026	Zinc finger, RING/FYVE/PHD-type domain containing protein.
Os01g0121300	616.624	-0.130166	0.109003	-1.19415	0.23242	0.374258	Conserved hypothetical protein.
Os01g0121400	1.76867	-1.64156	1.32657	-1.23745	0.215921	0.35456	Hypothetical protein.
Os01g0121500	19.743	3.70722	0.690703	5.36731	7.99186e-08	7.36069e-07	Conserved hypothetical protein.
Os01g0121600	46.3919	0.26673	0.334817	0.796645	0.425657	0.579513	Conserved hypothetical protein.
Os01g0121700	1047.09	0.302286	0.0864117	3.4982	0.000468402	0.00202907	ABC transporter-like domain containing protein.
Os01g0121800	205.659	0.330053	0.132483	2.49127	0.0127286	0.0357172	Glycosyl transferase, family 14 protein.
Os01g0121900	0	na	na	na	na	na	Seven-in-absentia protein, sina domain containing protein.
Os01g0121950	0.157228	-0.272365	4.78482	-0.0569227	0.954607	na	Hypothetical conserved gene.
Os01g0122000	43.6381	0.026117	0.214418	0.121804	0.903054	0.942065	Conserved hypothetical protein.
Os01g0122200	0.0441199	-0.993704	4.78482	-0.207678	0.83548	na	Seven In Absentia Homolog-type domain containing protein.
Os01g0122367	0	na	na	na	na	na	Hypothetical protein.
Os01g0122534	0	na	na	na	na	na	Hypothetical protein.
Os01g0122701	0	na	na	na	na	na	Conserved hypothetical protein.
Os01g0123500	0.0791757	1.11332	4.78324	0.232755	0.815952	na	Conserved hypothetical protein.
Os01g0123700	5.06958	-1.74508	0.880692	-1.98148	0.0475371	0.107403	Zinc finger, RING-type domain containing protein.
Os01g0123800	0.388228	-2.71355	2.65401	-1.02243	0.306575	na	Seven-in-absentia protein, sina domain containing protein.
Os01g0123900	1542.71	-0.472799	0.222445	-2.12546	0.0335481	0.0808502	Similar to Bowman-Birk type proteinase inhibitor (EBI).
Os01g0124000	297.209	-4.06278	0.547416	-7.42173	1.156e-13	2.37565e-12	Similar to Bowman Birk trypsin inhibitor.
Os01g0124100	15.9411	1.13816	0.418361	2.72052	0.00651795	0.0201755	Proteinase inhibitor I12, Bowman-Birk family protein.
Os01g0124200	56.4505	-3.13649	0.79979	-3.92164	8.79465e-05	0.00045069	Bowman-Birk type trypsin inhibitor, Target of a fungal effector and an NLR receptor for innate immunity, Resistance to fungal pathogen M. oryzae	APIP4
Os01g0124401	0	na	na	na	na	na	Similar to Bowman-Birk type bran trypsin inhibitor.
Os01g0124550	0	na	na	na	na	na	Hypothetical protein.
Os01g0124600	0	na	na	na	na	na	Similar to cDNA clone:001-125-E08, full insert sequence.
Os01g0124650	75.9922	-0.39221	0.429048	-0.914139	0.360644	0.515842	Hypothetical conserved gene.
Os01g0124700	0.444988	0	4.78482	0	1	na	Hypothetical protein.
Os01g0124900	24.0953	7.71866	1.04367	7.39568	1.40689e-13	2.87036e-12	Seven-in-absentia protein, sina domain containing protein.
Os01g0125000	0.0517227	0	4.78482	0	1	na	Seven-in-absentia protein, sina domain containing protein.
Os01g0125500	0	na	na	na	na	na	Seven-in-absentia protein, sina domain containing protein.
Os01g0125550	70.7681	-0.311814	0.269241	-1.15812	0.246814	0.391414	Conserved hypothetical protein.
Os01g0125600	10.523	0.0135999	0.448834	0.0303006	0.975827	0.987092	Heavy metal transport/detoxification protein domain containing protein.
Os01g0125700	77.6547	0.180622	0.187194	0.964889	0.3346	0.489861	Conserved hypothetical protein.
Os01g0125800	191.037	0.49808	0.107844	4.61853	3.86467e-06	2.64413e-05	Actin-interacting, WD40-repeat protein, Actin turnover	AIP1, OsAIP1, OsWD40-1
Os01g0125850	0.548382	-0.311077	2.19752	-0.141558	0.887429	na	Hypothetical protein.
Os01g0125900	813.304	0.0101867	0.0817179	0.124657	0.900795	0.940572	Ubiquitin-conjugating enzyme/RWD-like domain containing protein.
Os01g0126000	3.26282	1.34653	1.00175	1.34417	0.178892	0.306751	Hypothetical gene.
Os01g0126100	1.19431	1.77722	1.44661	1.22854	0.219245	0.358415	Multicopper oxidase	OsLPR1
Os01g0126200	839.461	-1.43051	0.166225	-8.60589	7.57261e-18	2.45953e-16	Multicopper oxidase	OsLPR2
Os01g0126401	4.15358	3.80489	1.00004	3.80472	0.000141965	0.00069729	Hypothetical gene.
Os01g0126600	185.817	0.817969	0.143027	5.71898	1.07164e-08	1.13712e-07	Paralog of FACTOR OF DNA METHYLATION LIKE 1 (OsFDML1), Regulation of flower development	OsFDML2
Os01g0126900	0.0464849	0	4.78482	0	1	na	Multicopper oxidase	OsLPR4
Os01g0127000	0	na	na	na	na	na	Multicopper oxidase, Maintenance of Pi homeostasis	OsLPR3
Os01g0127100	0.0474433	0	4.78482	0	1	na	Hypothetical protein.
Os01g0127200	0.0395879	0.448974	4.78482	0.093833	0.925242	na	Multicopper oxidase, Maintenance of Pi homeostasis	OsLPR5, OsSTA2
Os01g0127300	942.097	0.17212	0.121	1.42248	0.154886	0.275156	SufBD family protein.
Os01g0127400	295.184	0.555796	0.187985	2.95659	0.00311057	0.0106527	Protein of unknown function DUF3326 domain containing protein.
Os01g0127450	8.55332	-3.78558	0.715809	-5.28853	1.23301e-07	1.09979e-06	Similar to MYBL2 (ARABIDOPSIS MYB-LIKE 2); DNA binding / transcription factor.
Os01g0127500	0.153675	0	4.78482	0	1	na	NAD(P)-binding domain containing protein.
Os01g0127600	0.66518	0.175659	2.24738	0.0781617	0.937699	na	Similar to Bowman-Birk type proteinase inhibitor D-II precursor (IV).
Os01g0127700	218.043	-0.367977	0.261643	-1.40641	0.159602	0.281287	Conserved hypothetical protein.
Os01g0127900	47.7804	0.87598	0.242643	3.61016	0.000306012	0.00139153	Mannose-6-phosphate isomerase domain containing protein.
Os01g0128000	2.15507	-0.32303	1.80081	-0.179381	0.857639	0.914571	Myb transcription factor domain containing protein.
Os01g0128100	25.7459	0.690371	0.384335	1.79628	0.0724505	0.151177	Similar to Bifunctional nuclease (Fragment).
Os01g0128200	278.552	0.0944413	0.233086	0.405178	0.685347	0.795508	Similar to Nuclease I.
Os01g0128250	4.24094	1.38048	0.917364	1.50483	0.132367	0.243224	Hypothetical gene.
Os01g0128300	131.562	0.90159	0.208525	4.32365	1.53472e-05	9.23675e-05	Chloroplast-localized membrane protein homologous to Arabidopsis ABA4, Regulation of root growth and coleoptile elongation, Regulation of ethylen response	MHZ4
Os01g0128400	962.446	0.381107	0.146121	2.60816	0.00910303	0.0267691	Protein of unknown function DUF2359, TMEM214 domain containing protein.
Os01g0128700	32.0443	-0.898112	0.287083	-3.1284	0.00175761	0.00647944	Conserved hypothetical protein.
Os01g0128800	2598.39	-1.52508	0.104638	-14.5748	4.06548e-48	9.65364e-46	Similar to plant synaptotagmin.
Os01g0129200	0	na	na	na	na	na	C2H2 zinc-finger transcription factor, Floral organ identity, Cellular proliferation	SL1, sl1(t), sl1, stl1, opb, OPB1, ps, PS, OPB
Os01g0129500	36.3891	-1.16239	0.299148	-3.88568	0.000102046	0.000515946	Protein of unknown function DUF1666 family protein.
Os01g0129550	0.231924	1.1909	4.15226	0.286807	0.77426	na	Hypothetical gene.
Os01g0129600	0	na	na	na	na	na	Similar to LBD40 (LOB DOMAIN-CONTAINING PROTEIN 40).
Os01g0129800	0	na	na	na	na	na	Conserved hypothetical protein.
Os01g0130000	298.416	-0.728191	0.161992	-4.49523	6.94957e-06	4.49574e-05	Cation efflux protein family protein.
Os01g0130100	0.660243	0.448979	2.0431	0.219754	0.826063	na	Hypothetical gene.
Os01g0130200	51.5251	-0.325183	0.356026	-0.913369	0.361049	0.516329	Hypothetical conserved gene.
Os01g0130400	74.8898	-1.13127	0.230809	-4.90133	9.51901e-07	7.33311e-06	Similar to Alpha-xylosidase precursor (Fragment).
Os01g0130500	0.97683	0.183641	2.09589	0.0876197	0.930179	na	Similar to Alpha-xylosidase precursor (Fragment).
Os01g0130900	38.6459	1.90239	0.491816	3.86809	0.000109691	0.000551423	Conserved hypothetical protein.
Os01g0131250	0.131645	-0.993704	4.78482	-0.207678	0.83548	na	Hypothetical gene.
Os01g0131300	1701.98	-0.956315	0.0795922	-12.0152	2.95715e-33	3.27687e-31	Conserved hypothetical protein.
Os01g0131450	7.86318	-1.70435	0.700918	-2.4316	0.0150324	0.0410527	Hypothetical protein.
Os01g0131600	2915.44	-0.41904	0.0932682	-4.49285	7.02755e-06	4.54035e-05	Hypothetical conserved gene.
Os01g0131800	173.505	-0.115514	0.129091	-0.894821	0.370883	0.52584	Signal peptidase 22 kDa subunit family protein.
Os01g0131900	0.154919	0	4.78482	0	1	na	Similar to Wound-induced protease inhibitor (WIP1).
Os01g0132000	93.2324	0.100558	0.719414	0.139777	0.888836	0.933475	Similar to Wound-induced protease inhibitor (WIP1).
Os01g0132050	2.12894	-3.06376	1.28362	-2.38681	0.0169951	0.0455584	Hypothetical protein.
Os01g0132100	7.22042	-0.879041	0.523786	-1.67824	0.0932994	0.185151	Leucine-rich repeat domain containing protein.
Os01g0132200	0.0517227	0	4.78482	0	1	na	Conserved hypothetical protein.
Os01g0132400	0.882701	3.36322	1.63956	2.0513	0.0402378	na	Conserved hypothetical protein.
Os01g0132500	40.5346	-0.160029	0.224709	-0.712161	0.476365	0.625807	Protein of unknown function DUF1639 domain containing protein.
Os01g0132700	101.665	-0.283166	0.148622	-1.90528	0.0567441	0.124206	Surfeit locus 5 family protein.
Os01g0132766	103.865	-1.18394	0.17769	-6.66293	2.68418e-11	4.14464e-10	Zinc finger, C2H2-like domain containing protein.
Os01g0132800	1596.55	0.665397	0.101821	6.53495	6.36326e-11	9.33091e-10	Homologue of maize ZmCRS2, Regulation of the splicing of chloroplast gene introns	OsCRS2
Os01g0133100	2.7488	2.15695	1.09185	1.97549	0.0482127	0.108519	Conserved hypothetical protein.
Os01g0133200	0	na	na	na	na	na	Conserved hypothetical protein.
Os01g0133400	642.046	-0.352593	0.101463	-3.47509	0.000510682	0.00219239	Similar to Hexose transporter (Fragment).
Os01g0133500	309.533	-0.13209	0.119398	-1.10629	0.2686	0.416634	Beta-lactamase-like domain containing protein.
Os01g0133600	1.48708	-0.524014	1.51944	-0.344874	0.730189	0.828167	Hypothetical conserved gene.
Os01g0133650	0	na	na	na	na	na	Hypothetical gene.
Os01g0133700	0	na	na	na	na	na	Glycosyl transferase, family 14 domain containing protein.
Os01g0133799	0	na	na	na	na	na	Hypothetical protein.
Os01g0133832	0	na	na	na	na	na	Hypothetical gene.
Os01g0133866	0.150749	-0.950666	4.781	-0.198843	0.842386	na	Hypothetical protein.
Os01g0133900	3.07318	-0.584852	1.16948	-0.500097	0.617007	0.743423	Similar to predicted protein.
Os01g0134200	23.535	1.47238	0.326533	4.50913	6.50951e-06	4.23823e-05	Similar to Universal stress protein family protein.
Os01g0134500	325.55	-0.908793	0.136656	-6.65022	2.9265e-11	4.50404e-10	Similar to Delta-7-sterol-C5(6)-desaturase (EC 1.3.3.-) (Delta-7-C-5 sterol desaturase) (Delta7-sterol-C5-desaturase).
Os01g0134700	174.898	0.493301	0.435056	1.13388	0.256845	0.403405	Calmodulin binding protein-like family protein.
Os01g0134800	0.106049	0	4.78482	0	1	na	Similar to (1, 4)-beta-xylan endohydrolase, isoenzyme X-II (EC 3.2.1.8) (Fragment).
Os01g0134850	0	na	na	na	na	na	Hypothetical protein.
Os01g0134900	19.5506	1.12818	0.717155	1.57313	0.115688	0.218838	(1, 4)-beta-xylan endohydrolase, isoenzyme X-II (EC 3.2.1.8) (Fragment).
Os01g0135000	0	na	na	na	na	na	Similar to 1, 4-beta-D xylan xylanohydrolase (Fragment).
Os01g0135600	101.258	0.30718	0.243818	1.25988	0.207714	0.344022	Conserved hypothetical protein.
Os01g0135700	117.536	1.27274	0.400953	3.17428	0.00150208	0.00566563	Calmodulin-like protein, Calcium signalling during abiotic stress, Promotion of root growth and drought tolerance	OsCML16
Os01g0135800	2.36414	0.349467	0.839793	0.416135	0.677311	0.789196	Similar to Cytosolic class I small heat shock protein 3B (Fragment).
Os01g0135900	893.465	0.286077	0.178937	1.59876	0.109874	0.210332	Similar to Cytosolic class I small heat shock protein 3C (Fragment).
Os01g0136000	1.01147	-3.3053	1.83707	-1.79922	0.0719839	0.150414	Similar to Cytosolic class I small heat-shock protein HSP17.5.
Os01g0136050	0.152434	0	4.78482	0	1	na	Similar to 16.9 kDa heat shock protein.
Os01g0136100	7.08588	0.92365	0.589989	1.56554	0.117457	0.221428	16.9 kDa class I heat shock protein 1.
Os01g0136200	16.5861	1.07379	0.354366	3.03017	0.00244415	0.00864493	16.9 kDa class I heat shock protein 1.
Os01g0136300	44.0613	-0.802096	0.233755	-3.43135	0.000600586	0.00253031	Conserved hypothetical protein.
Os01g0136400	534.987	0.73478	0.107646	6.82586	8.73979e-12	1.43665e-10	Protein kinase, core domain containing protein.
Os01g0136450	29.6259	0.254118	0.279951	0.907723	0.364025	0.519088	Conserved hypothetical protein.
Os01g0136500	58.8043	-0.415005	0.190745	-2.17571	0.0295773	0.0728082	Conserved hypothetical protein.
Os01g0136502	0.215384	0.46845	3.52625	0.132846	0.894315	na	Hypothetical protein.
Os01g0136600	19.28	-8.2498	1.05773	-7.7995	6.21508e-15	1.45863e-13	Conserved hypothetical protein.
Os01g0136700	23.8675	5.91338	0.86826	6.81061	9.71846e-12	1.58645e-10	Conserved hypothetical protein.
Os01g0136800	154.913	0.350974	0.17755	1.97676	0.0480691	0.10829	Protein kinase, core domain containing protein.
Os01g0136850	1.16398	0.240988	1.47045	0.163888	0.86982	0.922281	Hypothetical protein.
Os01g0136900	77.5955	0.218693	0.253995	0.861012	0.389231	0.5444	Similar to Stress-induced receptor-like kinase 2.
Os01g0137066	3.97523	2.2331	0.937345	2.38236	0.017202	0.046043	Non-protein coding transcript.
Os01g0137125	1.24042	-0.604503	1.33885	-0.45151	0.651622	0.769752	Hypothetical protein.
Os01g0137150	0.347604	-1.65392	2.74411	-0.602718	0.546697	na	Non-protein coding transcript.
Os01g0137200	10.4408	1.6501	0.521528	3.16397	0.00155632	0.00584178	Hypothetical conserved gene.
Os01g0137232	2.23843	2.61859	1.39915	1.87156	0.0612674	0.132185	Non-protein coding transcript.
Os01g0137250	26.7218	2.59379	0.414866	6.25213	4.04901e-10	5.3439e-09	Similar to Stress-induced receptor-like kinase 2.
Os01g0137266	0.655488	-0.87068	1.96793	-0.442434	0.658176	na	Hypothetical protein.
Os01g0137282	3.10027	-1.40379	0.893368	-1.57135	0.116101	0.219399	Conserved hypothetical protein.
Os01g0137300	37.1745	-7.73544	1.02015	-7.58265	3.38575e-14	7.45102e-13	Hypothetical protein.
Os01g0137400	18.0957	1.24769	0.434639	2.87063	0.0040965	0.0134991	Protein kinase, catalytic domain domain containing protein.
Os01g0137500	8.14678	0.741487	0.562117	1.3191	0.187136	0.317782	Protein kinase, catalytic domain domain containing protein.
Os01g0137550	4.51092	2.60327	0.897723	2.89986	0.00373325	0.0124723	Similar to H0215A08.3 protein.
Os01g0137700	31.2082	5.24136	0.592172	8.85108	8.6676e-19	3.04627e-17	Conserved hypothetical protein.
Os01g0137750	0.412638	-1.67546	2.65274	-0.631596	0.527651	na	Non-protein coding transcript.
Os01g0137800	0.644238	-4.08501	2.55191	-1.60077	0.109428	na	Non-protein coding transcript.
Os01g0137875	1.764	-0.693241	1.13305	-0.611839	0.540644	0.681005	Non-protein coding transcript.
Os01g0137950	58.2805	4.12914	0.411589	10.0322	1.10055e-23	6.09769e-22	Similar to predicted protein.
Os01g0138000	0	na	na	na	na	na	Hypothetical protein.
Os01g0138100	4.19982	-2.74885	0.947664	-2.90066	0.00372382	0.0124467	Conserved hypothetical protein.
Os01g0138232	0.548998	-2.85138	2.91303	-0.978836	0.327661	na	Hypothetical protein.
Os01g0138300	357.469	6.30288	0.289339	21.7837	3.31179e-105	4.2537e-102	Conserved hypothetical protein.
Os01g0138350	6.39389	0.118581	0.649396	0.182602	0.855111	0.913268	Non-protein coding transcript.
Os01g0138400	23.6607	0.0193392	0.45345	0.042649	0.965981	0.980599	Serine/threonine protein kinase domain containing protein.
Os01g0138451	0.0464849	0	4.78482	0	1	na	Hypothetical protein.
Os01g0138500	163.115	1.70584	0.206362	8.26625	1.38242e-16	3.96983e-15	Protein of unknown function DUF789 family protein.
Os01g0138600	37.1756	-0.0628761	0.282454	-0.222607	0.823842	0.892919	phosphotransferase system, PEP-utilising enzyme, N-terminal domain containing protein.
Os01g0138800	8.59916	0.991131	0.650309	1.52409	0.127486	0.236174	Peptidase C26 domain containing protein.
Os01g0138900	1576.61	-0.949551	0.129199	-7.34951	1.98941e-13	3.99254e-12	Mandelate racemase/muconate lactonizing enzyme family protein.
Os01g0139000	2.48909	0.800802	1.14784	0.697658	0.485391	0.633812	Reticulon family protein.
Os01g0139200	1510.45	0.00231317	0.0992309	0.023311	0.981402	0.990577	Octicosapeptide/Phox/Bem1p domain containing protein.
Os01g0139600	2.60624	0.180292	1.26435	0.142597	0.886608	0.931958	Similar to Lipid phosphate phosphatase 2 (EC 3.1.3.-) (AtLPP2) (Phosphatidic acid phosphatase 2) (AtPAP2) (Prenyl diphosphate phosphatase).
Os01g0139700	39.0281	-0.673561	0.305016	-2.20828	0.0272248	0.0679046	Conserved hypothetical protein.
Os01g0139900	0.986318	-0.722766	1.44182	-0.501287	0.616169	na	Conserved hypothetical protein.
Os01g0140100	1.49464	-1.36967	1.5443	-0.886921	0.375121	0.52999	Peptidase A1 domain containing protein.
Os01g0140400	31.4493	-0.234458	0.227062	-1.03257	0.301803	0.454829	Similar to leucine-rich repeat protein-related.
Os01g0140500	560.501	-0.319472	0.16621	-1.9221	0.0545933	0.120359	Similar to 60S ribosomal protein L26B.
Os01g0140700	0	na	na	na	na	na	RAV family protein, Negative regulation of the transition from vegetative to reproductive phase, Maintenance of the vegetative state of the apical meristem	OsRAV8
Os01g0141000	27.5155	-0.251036	0.773885	-0.324384	0.745648	0.839901	AP2/ERF and B3 domain-containing protein, RAV family protein, Salt stress response, Repression of photoperiodic flowering	AP2/EREBP129, AP2/EREBP#129, OsRAV2, RAV2, OsRAV9, OsTEM1, OsRAV9/OsTEM1
Os01g0141100	1724.43	0.253507	0.108981	2.32616	0.02001	0.0523927	Similar to Salt-induced AAA-Type ATPase.
Os01g0141150	7.71207	-0.22208	0.674606	-0.3292	0.742005	0.837099	Hypothetical gene.
Os01g0141300	1.4902	-2.43701	1.36658	-1.78329	0.074539	0.154576	Similar to vacuolar sorting protein 4b.
Os01g0141450	0.626441	-1.52569	1.88191	-0.810716	0.417529	na	Hypothetical gene.
Os01g0141600	1290.29	0.5829	0.114369	5.09665	3.45714e-07	2.85139e-06	Protein of unknown function DUF647 family protein.
Os01g0141700	414.562	-0.00538738	0.114241	-0.0471582	0.962387	0.978701	Similar to predicted protein.
Os01g0141900	253.441	-0.211667	0.106315	-1.99094	0.046487	0.105482	Conserved hypothetical protein.
Os01g0142100	2787.24	0.343881	0.110798	3.10368	0.00191133	0.00698685	Peptidase M50 family protein.
Os01g0142200	122.788	-0.386912	0.142236	-2.72022	0.00652392	0.0201847	Kinase binding protein CGI-121 domain containing protein.
Os01g0142300	1190.49	-1.2297	0.20633	-5.95985	2.52468e-09	2.97002e-08	Glycosyl transferase, group 1 domain containing protein.
Os01g0142400	0	na	na	na	na	na	Non-protein coding transcript.
Os01g0142500	334.498	0.00304264	0.131198	0.0231911	0.981498	0.990577	Homeodomain-like containing protein.
Os01g0142600	12.9325	-0.355376	0.420289	-0.845553	0.397802	0.552694	Conserved hypothetical protein.
Os01g0142800	939.884	0.60757	0.135187	4.4943	6.97985e-06	4.51326e-05	Putative peptide transporter, Long-distance translocation of dimethylarsinate to rice grain	OsNPF8.1, OsPTR7, PTR7
Os01g0142875	4.79548	0.364666	0.754104	0.483576	0.628687	0.752141	Hypothetical protein.
Os01g0142950	0	na	na	na	na	na	Conserved hypothetical protein.
Os01g0143100	284.855	-0.109418	0.123615	-0.885149	0.376076	0.531064	Adenine nucleotide translocator 1 domain containing protein.
Os01g0143300	250.313	-0.179398	0.130015	-1.37982	0.167641	0.292175	Similar to Glycine-rich protein (Fragment).
Os01g0143350	0.642807	-0.280485	1.64416	-0.170594	0.864543	na	Hypothetical gene.
Os01g0143400	0	na	na	na	na	na	Protein of unknown function DUF594 domain containing protein.
Os01g0143700	1.33074	-1.12962	1.89252	-0.596885	0.550584	0.68959	Similar to Mitochondrial glycoprotein.
Os01g0143750	0	na	na	na	na	na	Hypothetical protein.
Os01g0143800	2415.84	0.00933603	0.113326	0.0823822	0.934343	0.961717	Mitochondrial glycoprotein family protein.
Os01g0143900	57.9076	-1.75612	0.310922	-5.64811	1.62219e-08	1.68152e-07	Conserved hypothetical protein.
Os01g0144000	268.971	-0.240689	0.101483	-2.37172	0.0177054	0.04721	Conserved hypothetical protein.
Os01g0144100	758.879	0.583282	0.191794	3.04119	0.00235642	0.00837342	Similar to Thylakoid lumenal 15 kDa protein, chloroplast precursor (p15).
Os01g0144200	280.082	-0.0606239	0.0988156	-0.613506	0.539542	0.680054	Vacuolar import and degradation protein Vid24 domain containing protein.
Os01g0144300	0.321428	0.448975	4.69341	0.0956607	0.92379	na	Conserved hypothetical protein.
Os01g0144340	247.39	-0.275103	0.104692	-2.62773	0.00859565	0.0255187	Similar to Actin-related protein 5.
Os01g0144380	0.138034	-0.272365	4.78482	-0.0569227	0.954607	na	Hypothetical gene.
Os01g0144500	2.11618	-1.05321	0.942248	-1.11777	0.263667	0.411084	Ubiquitin fusion degradation protein UFD1 domain containing protein.
Os01g0144600	225.246	-0.321609	0.108789	-2.95626	0.00311392	0.0106616	Conserved hypothetical protein.
Os01g0144700	58.502	-0.553669	0.209382	-2.6443	0.00818603	0.0245087	Conserved hypothetical protein.
Os01g0144800	9.75057	-1.11866	0.533688	-2.0961	0.0360729	0.0858582	Protein of unknown function DUF3681 domain containing protein.
Os01g0144900	28.6218	-0.37958	0.298817	-1.27028	0.203987	0.339042	Hypothetical protein.
Os01g0145000	2.9647	0.78912	0.967005	0.816045	0.414474	0.568562	Hypothetical conserved gene.
Os01g0145200	44.4943	0.256306	0.251893	1.01752	0.308905	0.46222	Protein of unknown function DUF3681 domain containing protein.
Os01g0145600	45.0661	-0.370885	0.258565	-1.4344	0.151459	0.270273	Conserved hypothetical protein.
Os01g0146101	91.1673	-0.481766	0.212645	-2.26559	0.0234765	0.059933	Conserved hypothetical protein.
Os01g0146200	1.75248	-0.231632	1.38818	-0.16686	0.86748	0.920861	Protein of unknown function DUF3681 domain containing protein.
Os01g0146600	0	na	na	na	na	na	Conserved hypothetical protein.
Os01g0146801	1.23623	-4.48359	1.58046	-2.83688	0.00455563	0.014776	Conserved hypothetical protein.
Os01g0147001	0.100811	0	4.78482	0	1	na	Similar to H0212B02.9 protein.
Os01g0147200	1266.24	0.0692844	0.0652143	1.06241	0.28805	0.439375	C-terminus family protein, Responsible for the dwarf nature with least penalty on yield	IWS1, ASD1
Os01g0147250	0.193966	-1.77747	4.77651	-0.372128	0.709797	na	Hypothetical gene.
Os01g0147300	26.8512	0.685556	0.309367	2.216	0.0266916	0.0667454	Similar to membrane protein.
Os01g0147400	4.61648	-5.8254	1.18494	-4.91619	8.82464e-07	6.83921e-06	Uncharacterised domain XH domain containing protein.
Os01g0147600	15.9815	-1.53823	0.404667	-3.80123	0.000143977	0.000706312	Conserved hypothetical protein.
Os01g0147650	8.81068	-1.40613	0.53301	-2.63809	0.00833743	0.024875	Non-protein coding transcript.
Os01g0147700	438.849	0.163274	0.0892047	1.83033	0.0672002	0.142409	Region of unknown function XH domain containing protein.
Os01g0147800	4.52394	-0.620405	0.716328	-0.866091	0.38644	0.541649	Domain of unknown function DUF547 domain containing protein.
Os01g0147850	0.702472	-0.579102	1.78871	-0.323754	0.746124	na	Hypothetical protein.
Os01g0147900	8516.14	-0.039959	0.0764364	-0.522774	0.601131	0.730557	Triosephosphate isomerase, Glycolytic enzyme, Key component in XA3/XA26-mediated resistance to Xoo	OsTPI1, OsTPI1.1
Os01g0147950	18.7323	-0.269366	0.692024	-0.389243	0.697096	0.804289	Non-protein coding transcript.
Os01g0148000	362.183	0.423353	0.119178	3.55226	0.000381931	0.00169157	Similar to predicted protein.
Os01g0148050	2242.74	0.283888	0.0819783	3.46296	0.000534268	0.00228117	Hypothetical conserved gene.
Os01g0148100	163.209	-2.88411	0.172556	-16.714	1.03589e-62	4.64621e-60	Conserved hypothetical protein.
Os01g0148200	0	na	na	na	na	na	Hypothetical protein.
Os01g0148400	635.037	-1.60508	0.0991125	-16.1945	5.51122e-59	2.22472e-56	Brix domain containing protein.
Os01g0148500	174.671	-9.38425	0.844244	-11.1156	1.05385e-28	8.81029e-27	Protein of unknown function DUF1677, Oryza sativa family protein.
Os01g0148700	521.393	0.425344	0.100575	4.2291	2.3463e-05	0.000135804	Protein of unknown function DUF1677, Oryza sativa family protein.
Os01g0149200	299.544	8.02291	0.528388	15.1837	4.53237e-52	1.39208e-49	Hypothetical gene.
Os01g0149350	18.2582	0.459611	0.346021	1.32828	0.184087	0.31383	NB-ARC domain containing protein.
Os01g0149400	46.4661	-6.28655	0.58864	-10.6798	1.26559e-26	9.03073e-25	Hypothetical protein.
Os01g0149500	57.7014	1.89875	0.302166	6.2838	3.30405e-10	4.41431e-09	NBS-LRR domain-containing protein, Rice blast disease resistance	PIT, Pit, Pit(K59), Pit(Npb), Pi-t, PitNpb, PitK59
Os01g0149600	458.975	2.55284	0.172173	14.8271	9.78305e-50	2.55963e-47	Histon H2B	H2B
Os01g0149700	5.43364	1.7148	0.801053	2.14069	0.0322991	0.0782807	Hypothetical conserved gene.
Os01g0149750	25.4079	-0.694918	0.317575	-2.1882	0.028655	0.0708342	Hypothetical protein.
Os01g0149800	8204.33	-0.520938	0.146037	-3.56716	0.000360877	0.0016112	Metallothionein-like protein type 2.
Os01g0149900	543.73	-0.431884	0.120421	-3.58646	0.000335201	0.00150777	Conserved hypothetical protein.
Os01g0150000	1475.3	0.376567	0.0616106	6.11205	9.83606e-10	1.23199e-08	Similar to Synaptic glycoprotein SC2.
Os01g0150100	190.778	-0.185876	0.120032	-1.54855	0.12149	0.227423	Similar to Geranylgeranyltransferase type I beta subunit.
Os01g0150200	177.619	0.188658	0.129471	1.45715	0.145076	0.261256	Protein-tyrosine phosphatase-like, PTPLA domain containing protein.
Os01g0150400	11.0519	0.747726	0.486547	1.5368	0.124342	0.231504	Similar to 3-hydroxyacyl-CoA dehydratase PASTICCINO 2A.
Os01g0150500	0	na	na	na	na	na	Similar to 3-hydroxyacyl-CoA dehydratase PASTICCINO 2A.
Os01g0150700	0.0474433	0	4.78482	0	1	na	Hypothetical conserved gene.
Os01g0150800	27.3792	0.266801	0.389319	0.685303	0.493153	0.64019	Protein-tyrosine phosphatase-like, PTPLA domain containing protein.
Os01g0150900	2.0442	-5.35671	1.30318	-4.1105	3.94796e-05	0.000218312	Conserved hypothetical protein.
Os01g0150950	1.35745	-3.12344	1.49477	-2.08959	0.0366551	0.0869293	Conserved hypothetical protein.
Os01g0151100	1387.83	0.27959	0.0660551	4.23269	2.30917e-05	0.000133847	HSP20-like chaperone domain containing protein.
Os01g0151200	10538.8	0.249564	0.0829128	3.00995	0.00261287	0.00914552	Similar to Inner membrane protein ALBINO3, chloroplast precursor. Splice isoform 2.
Os01g0151400	311.17	-0.42589	0.187595	-2.27027	0.0231914	0.0593157	Similar to Gamma-glutamyl transferase.
Os01g0151500	32.0401	0.0581939	0.248241	0.234425	0.814655	0.886865	Similar to GGT4 (GAMMA-GLUTAMYL TRANSPEPTIDASE 4); gamma-glutamyltransferase/ glutathione gamma-glutamylcysteinyltransferase.
Os01g0151600	133.828	0.210809	0.14462	1.45767	0.144932	0.261083	Conserved hypothetical protein.
Os01g0151700	208.347	-2.69607	0.230863	-11.6782	1.64708e-31	1.6622e-29	Similar to Short-chain dehydrogenase Tic32.
Os01g0151750	0.404411	-3.28805	2.97888	-1.10379	0.269686	na	Hypothetical conserved gene.
Os01g0151900	65.819	1.01492	0.194241	5.22505	1.74105e-07	1.51003e-06	Pentatricopeptide repeat domain containing protein.
Os01g0152000	64.1689	-0.95887	0.203112	-4.72089	2.3481e-06	1.67551e-05	Protein kinase, core domain containing protein.
Os01g0152050	0.44652	-0.993707	4.20856	-0.236116	0.813343	na	Hypothetical protein.
Os01g0152100	0	na	na	na	na	na	F-box domain, Skp2-like domain containing protein.
Os01g0152200	0.948101	-3.48322	2.31732	-1.50312	0.132807	na	F-box domain, Skp2-like domain containing protein.
Os01g0152300	161.161	0.602784	0.182854	3.29653	0.000978856	0.00390672	Similar to Histone H2B.1.
Os01g0152500	4.88256	-6.46971	1.14226	-5.66397	1.47909e-08	1.5394e-07	Hypothetical conserved gene.
Os01g0152600	1.4981	1.0486	1.33312	0.786578	0.431529	0.585167	Protein kinase, catalytic domain domain containing protein.
Os01g0152675	2.15234	-0.802808	1.01866	-0.788105	0.430635	0.584348	Non-protein coding transcript.
Os01g0152687	0	na	na	na	na	na	Serine-threonine/tyrosine-protein kinase domain containing protein.
Os01g0152700	238.408	0.371969	0.109545	3.3956	0.000684784	0.00284726	Similar to Histone H2B (CaH2B).
Os01g0152800	1.55659	0.745616	1.49593	0.49843	0.618181	0.744221	Protein kinase, core domain containing protein.
Os01g0152850	151.446	-0.0518077	0.17695	-0.292782	0.769689	0.85704	Hypothetical protein.
Os01g0152900	422.117	0.48562	0.109102	4.45107	8.54434e-06	5.4219e-05	Similar to Histone H2B.1.
Os01g0152950	35.7625	-6.40352	0.668792	-9.57476	1.02096e-21	4.79223e-20	Cyclin-like F-box domain containing protein.
Os01g0152951	0.226053	0.448974	4.78482	0.093833	0.925242	na	Hypothetical conserved gene.
Os01g0153000	4.63104	4.97654	1.16076	4.28731	1.80848e-05	0.000107358	Protein kinase, catalytic domain domain containing protein.
Os01g0153050	33.1102	5.98694	1.02248	5.85533	4.76075e-09	5.35101e-08	Hypothetical protein.
Os01g0153100	807.43	0.663595	0.114272	5.80715	6.35434e-09	7.01934e-08	Similar to Histone H2B-3 (Fragment).
Os01g0153150	0.372004	0	4.78482	0	1	na	Hypothetical conserved gene.
Os01g0153200	38.8366	-0.0107794	0.227144	-0.047456	0.96215	0.97853	Hypothetical conserved gene.
Os01g0153250	84.5664	0.278885	0.174831	1.59517	0.110674	0.211422	Hypothetical conserved gene.
Os01g0153275	0.152745	-2.24833	4.75171	-0.473162	0.636098	na	Hypothetical protein.
Os01g0153300	1309.13	0.270952	0.0694349	3.90224	9.53067e-05	0.000484803	Similar to Histone H2B.1.
Os01g0153400	1258.08	0.524958	0.104981	5.00049	5.71845e-07	4.56975e-06	Similar to tRNA synthetase class II (D, K and N) family protein.
Os01g0153500	0.356001	0.448976	3.71976	0.1207	0.903928	na	Protein of unknown function DUF674 domain containing protein.
Os01g0153550	0	na	na	na	na	na	Hypothetical protein.
Os01g0153600	0.0532019	-0.993704	4.78482	-0.207678	0.83548	na	Protein of unknown function DUF674 domain containing protein.
Os01g0153625	0	na	na	na	na	na	Hypothetical protein.
Os01g0153700	90.5392	-0.0937438	0.164416	-0.570162	0.568568	0.704928	Conserved hypothetical protein.
Os01g0153800	0.0474433	0	4.78482	0	1	na	Similar to gibberellin receptor GID1L2.
Os01g0153900	0	na	na	na	na	na	Hypothetical conserved gene.
Os01g0153950	0.416411	1.79871	2.63516	0.682582	0.494871	na	Protein of unknown function DUF674 domain containing protein.
Os01g0154000	14.405	6.84407	1.0625	6.44148	1.18316e-10	1.67498e-09	Conserved hypothetical protein.
Os01g0154100	0.0532019	-0.993704	4.78482	-0.207678	0.83548	na	Protein of unknown function DUF674 domain containing protein.
Os01g0154200	0.184111	0.448975	4.35092	0.103191	0.917812	na	Protein of unknown function DUF674 domain containing protein.
Os01g0154250	0	na	na	na	na	na	Hypothetical protein.
Os01g0154300	0	na	na	na	na	na	Hypothetical conserved gene.
Os01g0154500	4.28385	-0.359708	0.728292	-0.493906	0.621372	0.746773	Protein of unknown function DUF674 domain containing protein.
Os01g0154550	0	na	na	na	na	na	Non-protein coding transcript.
Os01g0154600	16.933	0.0645671	0.355775	0.181483	0.855989	0.91388	Protein of unknown function DUF674 domain containing protein.
Os01g0154950	1.46602	-5.35651	1.66209	-3.22276	0.0012696	0.00490968	Hypothetical gene.
Os01g0155000	8.29646	2.29079	0.987177	2.32055	0.0203112	0.0530976	Alpha/beta hydrolase fold-3 domain containing protein.
Os01g0155200	8.95469	0.674204	0.653676	1.0314	0.302352	0.455389	S-Domain receptor like kinase-11, Response to drought and chilling in tolerant genotypes, Response to B. glumae in resistant rice genotype CL 161	SDRLK-11
Os01g0155300	0	na	na	na	na	na	Similar to dirigent-like protein.
Os01g0155400	784.93	-0.075816	0.0742465	-1.02114	0.307189	0.460743	Conserved hypothetical protein.
Os01g0155500	654.236	0.48572	0.133074	3.65	0.000262237	0.00121079	Protein kinase, catalytic domain domain containing protein.
Os01g0155600	830.509	-0.110747	0.0911676	-1.21476	0.224458	0.364806	Similar to Splicing factor RSZ33.
Os01g0155800	857.807	-3.41918	0.396738	-8.61823	6.7996e-18	2.22638e-16	Conserved hypothetical protein.
Os01g0156000	0	na	na	na	na	na	Similar to Myb family DNA-binding protein.
Os01g0156300	2.77921	1.7757	1.10662	1.60461	0.10858	0.208405	Similar to Cappuccino protein.
Os01g0157200	0	na	na	na	na	na	Conserved hypothetical protein.
Os01g0157400	0.0982076	0	4.78482	0	1	na	Conserved hypothetical protein.
Os01g0157500	0.131701	-0.993704	4.78482	-0.207678	0.83548	na	Protein of unknown function DUF1110 domain containing protein.
Os01g0157600	0.131316	0	4.78482	0	1	na	Conserved hypothetical protein.
Os01g0157700	0.0875815	0	4.78482	0	1	na	Glycosyl transferase, family 43 domain containing protein.
Os01g0157800	44.2132	0.320053	0.240435	1.33114	0.183142	0.312427	Heat shock protein DnaJ, N-terminal domain containing protein.
Os01g0157900	546.925	0.874313	0.182137	4.8003	1.58428e-06	1.17038e-05	Protein of unknown function Cys-rich family protein.
Os01g0158000	349.723	-0.231749	0.108342	-2.13906	0.032431	0.078511	Importin alpha-2 subunit.
Os01g0158100	169.731	0.241698	0.183804	1.31498	0.188518	0.319508	Pentatricopeptide repeat containing protein.
Os01g0158200	581.436	-0.221355	0.112249	-1.972	0.0486094	0.109281	Similar to Serine carboxypeptidase II-1 precursor (EC 3.4.16.6) (CP-MII.1) (Fragment).
Os01g0158400	70.2148	0.545733	0.19098	2.85754	0.00426945	0.0139891	Galactose-binding like domain containing protein.
Os01g0158500	131.219	1.80199	0.229171	7.86307	3.74817e-15	9.02917e-14	Similar to arginyl-tRNA synthetase.
Os01g0158533	0.525939	1.15642	2.45622	0.47081	0.637776	na	Hypothetical protein.
Os01g0158566	20.4051	1.05079	0.327859	3.20501	0.00135058	0.00517048	Hypothetical conserved gene.
Os01g0158600	55.663	-3.12626	0.261437	-11.958	5.89905e-33	6.46083e-31	Leucine-rich repeat, N-terminal domain containing protein.
Os01g0158800	2.1213	-4.38038	1.47034	-2.97916	0.00289043	0.00998837	Similar to PHD finger protein.
Os01g0158900	821.569	-0.361682	0.0843027	-4.29028	1.78451e-05	0.000106024	Zinc finger, NF-X1-type domain containing protein.
Os01g0159000	0.60203	1.18007	1.92242	0.613844	0.539318	na	Similar to cDNA clone:J023049H21, full insert sequence.	OsDOG1L-1
Os01g0159200	3.24169	-4.06621	1.27712	-3.1839	0.00145307	0.00550765	Similar to Fasciclin-like protein FLA18.
Os01g0159250	0	na	na	na	na	na	Hypothetical protein.
Os01g0159300	569.786	0.0390657	0.0988618	0.395155	0.692729	0.801016	Zinc finger, RING/FYVE/PHD-type domain containing protein.
Os01g0159400	568.922	0.0531456	0.0896292	0.592949	0.553215	0.691874	Similar to Acyl-coenzyme A oxidase 4, peroxisomal (EC 1.3.3.6) (AOX 4) (Short- chain acyl-CoA oxidase) (SAOX) (AtCX4) (G6p) (AtG6).
Os01g0159500	0.491535	-0.272367	3.05762	-0.089078	0.92902	na	Rapid ALkalinization Factor domain containing protein.
Os01g0159600	0.249589	-0.993704	4.78482	-0.207678	0.83548	na	Early methionine (Em)-like protein, Late embryogenesis abundant (LEA) protein	OsLEA1a
Os01g0159800	68.5107	0.598017	0.367862	1.62565	0.104023	0.201383	Similar to DNA binding protein.
Os01g0160100	208.852	-0.527258	0.282881	-1.86389	0.0623377	0.134078	Similar to Pyruvate decarboxylase isozyme 2 (EC 4.1.1.1) (PDC) (Fragment).
Os01g0160150	1.00758	0.413022	1.91824	0.215314	0.829523	na	Hypothetical protein.
Os01g0160200	12.9471	5.55323	1.09191	5.08578	3.66123e-07	3.00743e-06	Leucine-rich repeat, N-terminal domain containing protein.
Os01g0160700	0.25773	2.73023	4.71252	0.579357	0.562348	na	Leucine-rich repeat, N-terminal domain containing protein.
Os01g0160800	59.4691	3.22218	0.445541	7.23208	4.75668e-13	9.12489e-12	Ribosome-inactivating protein, Defense against herbivorous insects	OsRIP1
Os01g0161000	312.697	9.9838	1.05234	9.48723	2.37246e-21	1.07434e-19	Hypothetical conserved gene.
Os01g0161200	7.78475	0.176066	0.500927	0.351479	0.725229	0.824129	Hypothetical protein.
Os01g0161300	542.478	2.3852	0.108164	22.0517	9.20101e-108	1.23806e-104	Hypothetical conserved gene.
Os01g0162001	3.04802	0.705747	1.00709	0.700779	0.483441	0.632201	Hypothetical gene.
Os01g0162101	0	na	na	na	na	na	Similar to MATE.
Os01g0162200	33.4199	3.96592	0.498477	7.95607	1.77589e-15	4.44476e-14	Leucine-rich repeat domain containing protein.
Os01g0162300	87.8342	3.88004	0.428139	9.06257	1.27418e-19	4.91863e-18	Leucine-rich repeat, plant specific containing protein.
Os01g0162400	0.973061	-2.30071	1.93275	-1.19038	0.233897	na	Conserved hypothetical protein.
Os01g0162500	12.5205	-4.06899	0.707449	-5.75163	8.83861e-09	9.51076e-08	Leucine-rich repeat-containing N-terminal, type 2 domain containing protein.
Os01g0162701	29.665	-3.10375	0.337422	-9.19842	3.63256e-20	1.46846e-18	Hypothetical gene.
Os01g0162800	81.0247	0.462066	0.301615	1.53198	0.125529	0.233221	Hypothetical conserved gene.
Os01g0162900	39.9396	2.06899	0.285167	7.25537	4.00551e-13	7.76294e-12	Hypothetical protein.
Os01g0163000	95.7433	2.76527	0.258355	10.7034	9.81624e-27	7.13053e-25	Leucine-rich repeat, N-terminal domain containing protein.
Os01g0163450	0	na	na	na	na	na	Hypothetical gene.
Os01g0163616	0	na	na	na	na	na	Conserved hypothetical protein.
Os01g0164075	0	na	na	na	na	na	Pollen Ole e 1 allergen/extensin domain containing protein.
Os01g0164300	0	na	na	na	na	na	Pollen Ole e 1 allergen/extensin domain containing protein.
Os01g0164400	454.088	-0.144854	0.105805	-1.36907	0.170978	0.296389	Similar to TAF15b (TBP-ASSOCIATED FACTOR 15b); binding / nucleic acid binding / nucleotide binding / zinc ion binding.
Os01g0164500	341.026	0.0185997	0.123922	0.150092	0.880692	0.928433	Similar to ATP-dependent RNA helicase-like protein.
Os01g0164600	1951.18	0.442711	0.116409	3.80306	0.000142919	0.000701489	Protein phosphatase 2C-related domain containing protein.
Os01g0164650	0.971539	-0.998116	1.61199	-0.619182	0.535797	na	Non-protein coding transcript.
Os01g0164700	289.432	-0.0837191	0.0936427	-0.894027	0.371307	0.526207	Uncharacterised protein family UPF0363 domain containing protein.
Os01g0164800	47.853	0.293559	0.295515	0.993381	0.320524	0.474266	Rice orthologue of human BRCA2, Double-strand break repair, Homologous recombination	OsBRCA2
Os01g0164900	7.72307	0.818341	0.512492	1.59679	0.110313	0.211012	NA	NA
Os01g0165000	183.455	1.24695	0.184998	6.74033	1.58026e-11	2.51003e-10	Transcription factor, Dehydration and salt stress tolerance	DREB2A, OsDREB2A
Os01g0165100	2.45625	-0.245505	1.11183	-0.220813	0.825238	0.893872	Conserved hypothetical protein.
Os01g0165200	14.8035	0.407758	0.432896	0.941931	0.346228	0.501387	KEAP1 ortholog, Regulation of the antioxidant response, Response to abiotic stresses, Plant growth and development	OsKEAP1
Os01g0165600	0.0983837	0	4.78482	0	1	na	Similar to H0323C08.17 protein.
Os01g0165800	216.117	0.142446	0.145652	0.977992	0.328078	0.482613	DNA-binding HORMA domain containing protein.
Os01g0166100	311.781	-0.241655	0.0890976	-2.71225	0.00668285	0.0205885	Similar to Ca(2+)-dependent nuclease.
Os01g0166200	0.0437809	0	4.78482	0	1	na	Hypothetical protein.
Os01g0166300	48.1392	0.228962	0.22252	1.02895	0.303503	0.456607	Similar to nuclease.
Os01g0166400	44.7953	2.23155	0.364614	6.1203	9.34003e-10	1.17507e-08	Similar to phosphatidylinositolglycan-related.
Os01g0166500	0.71758	-0.73843	2.24425	-0.329032	0.742131	na	Conserved hypothetical protein.
Os01g0166700	832.969	0.0712309	0.0895942	0.795039	0.426591	0.580169	Saposin family protein.
Os01g0166800	154.788	-0.588376	0.16776	-3.50724	0.000452781	0.00197107	Similar to ETG1 (E2F TARGET GENE 1).
Os01g0167100	20.0659	-2.95175	0.393163	-7.50771	6.01685e-14	1.28026e-12	Hypothetical protein.
Os01g0167400	59.342	0.854759	0.243321	3.51288	0.000443271	0.00193355	Similar to Protein synthesis inhibitor II (EC 3.2.2.22) (Ribosome-inactivating protein II) (rRNA N-glycosidase).
Os01g0167500	416.434	-1.28976	0.0983363	-13.1158	2.67191e-39	4.17127e-37	Protein of unknown function DUF250 domain containing protein.
Os01g0167600	2.6436	0.189292	1.22045	0.1551	0.876743	0.926482	Hypothetical conserved gene.
Os01g0167700	70.5928	-0.546481	0.210729	-2.59328	0.00950644	0.0277762	Conserved hypothetical protein.
Os01g0167750	31.2068	-0.304658	0.255427	-1.19274	0.232971	0.37478	Pentatricopeptide repeat domain containing protein.
Os01g0167800	64.3572	0.617265	0.194258	3.17756	0.00148521	0.00561288	Conserved hypothetical protein.
Os01g0167900	7.56034	0.897533	0.529962	1.69358	0.0903454	0.180467	KIP1-like domain containing protein.
Os01g0168000	0	na	na	na	na	na	Hypothetical protein.
Os01g0168100	871.561	0.640936	0.121634	5.26937	1.36895e-07	1.21185e-06	KIP1-like domain containing protein.
Os01g0168200	119.836	-0.27518	0.160747	-1.71188	0.0869194	0.175022	Similar to Thioredoxin-like protein.
Os01g0168300	233.143	0.000857172	0.109844	0.00780353	0.993774	0.997607	Conserved hypothetical protein.
Os01g0168350	0.142322	0.448974	4.78482	0.093833	0.925242	na	Non-protein coding transcript.
Os01g0168400	881.314	-0.828256	0.089508	-9.25344	2.17388e-20	9.03342e-19	Zinc finger, RING/FYVE/PHD-type domain containing protein.
Os01g0168450	5.29703	-0.781218	0.603213	-1.29509	0.195288	0.328252	Hypothetical protein.
Os01g0168500	330.723	0.399219	0.108344	3.68474	0.000228937	0.00106909	WD40 repeat-like domain containing protein.
Os01g0168600	114.245	-0.296351	0.148299	-1.99834	0.0456803	0.104079	Similar to predicted protein.
Os01g0168800	17.8858	-3.67938	0.58411	-6.29913	2.9932e-10	4.01419e-09	Alpha/beta hydrolase fold-1 domain containing protein.
Os01g0168850	0.0464849	0	4.78482	0	1	na	Hypothetical gene.
Os01g0169000	0	na	na	na	na	na	Hypothetical protein.
Os01g0169400	0.433244	-2.7585	3.06329	-0.900502	0.367853	na	Similar to LOB domain protein 25.
Os01g0169500	867.476	-0.11285	0.0841755	-1.34065	0.180034	0.308279	Armadillo-type fold domain containing protein.
Os01g0169800	153.662	0.561637	0.223658	2.51114	0.0120342	0.034012	Tryptophan aminotransferase, Indole-3-acetic acid (IAA) biosynthesis	FIB, fib
Os01g0169851	29.9071	0.910837	0.369637	2.46414	0.0137343	0.0381042	NA	NA
Os01g0169900	612.961	0.401686	0.0750529	5.35204	8.69659e-08	7.96821e-07	Protein of unknown function DUF1421 family protein.
Os01g0170000	120.506	-1.35576	0.239802	-5.65364	1.57088e-08	1.63192e-07	Raffinose synthase family protein.
Os01g0170051	2.00545	-2.50318	1.12655	-2.22198	0.0262844	0.0659257	Hypothetical protein.
Os01g0170100	94.54	-0.102173	0.155259	-0.658078	0.510488	0.655437	D111/G-patch domain containing protein.
Os01g0170300	6.78529	2.45957	0.942301	2.61018	0.00904955	0.0266507	Serine/threonine protein kinase-related domain containing protein.
Os01g0170500	2.36965	0.344632	1.01081	0.340944	0.733145	0.83032	Protein of unknown function DUF239, plant domain containing protein.
Os01g0170600	3264.42	-0.454247	0.118249	-3.84145	0.000122311	0.000608796	Hypothetical conserved gene.
Os01g0170700	81.5639	0.0826332	0.182992	0.451567	0.651581	0.769752	Thiol-activated cytolysin family protein.
Os01g0170800	63.8937	0.0578538	0.212129	0.272729	0.785061	0.867355	Pentatricopeptide repeat domain containing protein.
Os01g0170900	2.10539	-1.44556	1.02694	-1.40764	0.159238	0.280873	Conserved hypothetical protein.
Os01g0171000	157.343	-0.0886986	0.182262	-0.486654	0.626503	0.750513	BRASSINOSTEROID INSENSITIVE 1-associated receptor kinase 1 precursor (EC 2.7.1.37) (BRI1-associated receptor kinase 1) (Somatic embryogenesis receptor-like kinase 3).
Os01g0171100	0	na	na	na	na	na	Ankyrin repeat domain containing protein.
Os01g0171200	0.576346	-0.584485	1.68202	-0.347491	0.728223	na	Conserved hypothetical protein.
Os01g0171800	259.093	-0.519053	0.160607	-3.23183	0.00123	0.00477418	Conserved hypothetical protein.
Os01g0172000	321.397	0.157062	0.117046	1.34188	0.179634	0.307698	Glycosyltransferase, ALG3 domain containing protein.
Os01g0172100	379.163	-0.2627	0.121146	-2.16846	0.030124	0.0739223	Similar to Triose phosphate/phosphate translocator, non-green plastid, chloroplast precursor (CTPT).
Os01g0172200	194.056	-0.364804	0.141675	-2.57493	0.010026	0.0290539	DNA/RNA helicase, DEAD/DEAH box type, N-terminal domain containing protein.
Os01g0172300	142.924	-0.267211	0.153332	-1.7427	0.0813859	0.165985	Conserved hypothetical protein.
Os01g0172400	3307.11	0.434814	0.152696	2.84758	0.00440531	0.014356	Similar to Phospholipase D alpha 1.
Os01g0172600	6.55843	-2.08846	0.557022	-3.74933	0.000177305	0.00084946	Similar to electron carrier/ heme binding / peroxidase.
Os01g0172701	22.3253	-0.497365	0.368049	-1.35136	0.176582	0.303563	Regulator of chromosome condensation, RCC1 domain containing protein.
Os01g0172800	75.7769	-1.1644	0.205168	-5.67535	1.38404e-08	1.4458e-07	Embryo-specific 3 family protein.
Os01g0172900	0.956832	0.907335	1.71546	0.528915	0.596864	na	Glycoside hydrolase, family 28 domain containing protein.
Os01g0173000	846.714	0.236839	0.167354	1.4152	0.157011	0.277968	Putative thiol-disulphide oxidoreductase DCC domain containing protein.
Os01g0173100	340.944	-0.0297946	0.159767	-0.186488	0.852062	0.9111	Alba, DNA/RNA-binding protein family protein.
Os01g0173600	0	na	na	na	na	na	Glyoxalase/bleomycin resistance protein/dioxygenase domain containing protein.
Os01g0173900	1277.22	0.694329	0.0941549	7.37433	1.65179e-13	3.34586e-12	Similar to MRP-like ABC transporter.
Os01g0173950	1.75431	0.587113	1.21153	0.484603	0.627958	0.751746	Non-protein coding transcript.
Os01g0174000	307.961	0.21311	0.213646	0.997491	0.318526	0.472398	bZIP transcription factor, Homolog of Arabidopsis HY5 transcription factor, Regulation of heading date	OsHY5L3, OsbZIP01, OsRE1
Os01g0174100	79.8397	0.0189046	0.243431	0.0776588	0.938099	0.963748	Conserved hypothetical protein.
Os01g0174200	27.5023	-0.0540964	0.314195	-0.172175	0.8633	0.918217	Hypothetical protein.
Os01g0174300	158.624	-0.735365	0.157388	-4.67232	2.9782e-06	2.08563e-05	Flavoprotein pyridine nucleotide cytochrome reductase domain containing protein.
Os01g0174400	0.169781	0.391983	4.78324	0.0819492	0.934687	na	Hypothetical gene.
Os01g0174500	70.9041	0.640975	0.23495	2.72813	0.00636938	0.0197826	Metridin-like ShK toxin domain containing protein.
Os01g0174600	0.0464849	0	4.78482	0	1	na	Zinc finger, CCCH-type domain containing protein.
Os01g0174700	105.706	-0.805548	0.243897	-3.30282	0.000957181	0.00383429	Similar to Akt (Fragment).
Os01g0174900	282.091	0.113864	0.0974757	1.16813	0.242754	0.386364	Thioredoxin fold domain containing protein.
Os01g0175000	1104.04	0.0745912	0.0818535	0.911276	0.36215	0.517446	Similar to Biostress-resistance-related protein (Fragment).
Os01g0175100	846.323	0.379209	0.108834	3.4843	0.000493432	0.0021248	Kv1.4 voltage-gated K+ channel family protein.
Os01g0175400	11.6102	2.07401	0.446362	4.64648	3.37652e-06	2.34136e-05	Ankyrin repeat containing protein.
Os01g0175500	45.267	0.951776	0.259276	3.6709	0.000241694	0.00112309	Protein of unknown function DUF1618 domain containing protein.
Os01g0175600	36.6599	0.592763	0.313641	1.88994	0.058766	0.127745	Boron (B) transporter	BOR2, OsBOR2, OsBOR3
Os01g0175633	0.134913	0.419382	4.7823	0.0876947	0.930119	na	Hypothetical protein.
Os01g0175700	915.36	-1.97931	0.23336	-8.48177	2.21794e-17	6.84196e-16	Boron (B) transporter	BOR2, OsBOR2, OsBOR3
Os01g0175733	2.44758	-2.26312	1.71029	-1.32324	0.185755	0.315893	Hypothetical protein.
Os01g0175850	6.12728	1.64781	0.884379	1.86323	0.0624293	0.134231	UDP-glucuronosyl/UDP-glucosyltransferase domain containing protein.
Os01g0176000	178.391	-0.475915	0.357463	-1.33137	0.183069	0.312321	UDP-glucuronosyl/UDP-glucosyltransferase family protein.
Os01g0176050	15.8744	0.535127	0.441683	1.21156	0.22568	0.366309	Hypothetical protein.
Os01g0176100	11.8474	0.848965	0.576845	1.47174	0.141091	0.25565	UDP-glucuronosyl/UDP-glucosyltransferase family protein.
Os01g0176150	9.93852	1.44797	0.487088	2.9727	0.00295193	0.0101772	Hypothetical protein.
Os01g0176200	29.4031	0.781206	0.366488	2.1316	0.0330396	0.0798128	UDP-glucuronosyl/UDP-glucosyltransferase family protein.
Os01g0176300	71.0924	1.10363	0.183428	6.01668	1.78029e-09	2.13702e-08	Pentatricopeptide repeat domain containing protein.
Os01g0176400	0.835512	-2.35751	2.43949	-0.966393	0.333848	na	Similar to Photoreceptor-interacting protein-like.
Os01g0176500	0.0437908	0	4.78482	0	1	na	Conserved hypothetical protein.
Os01g0176700	75.7475	-0.23962	0.179846	-1.33237	0.182739	0.311853	Myb-like DNA-binding domain, SHAQKYF class domain containing protein.
Os01g0176751	1.01124	-2.22191	1.69876	-1.30796	0.190886	0.322579	Hypothetical protein.
Os01g0176800	0.0421231	0.448974	4.78482	0.093833	0.925242	na	Protein of unknown function DUF2921 domain containing protein.
Os01g0176900	0	na	na	na	na	na	BZR1, transcriptional repressor domain containing protein.
Os01g0177100	7.33754	-0.011224	0.491478	-0.0228372	0.98178	0.99065	Similar to STYLOSA protein.
Os01g0177150	0.0395879	0.448974	4.78482	0.093833	0.925242	na	Non-protein coding transcript.
Os01g0177200	790.966	0.172466	0.0703692	2.45087	0.014251	0.0392946	Similar to Ubiquitin-specific protease 14.
Os01g0177400	7.16627	-4.88406	1.2565	-3.88704	0.000101474	0.000513312	GA 3 beta-hydroxylase2, GA metabolism	D18, d18-h (d18-I, d18h), dwf15, d25, d18, d18-k, d18-AD, d18-dy, OsGA3ox2, ga3ox2, OsGA3OX2, GA3OX2, GA3ox-2
Os01g0177500	0	na	na	na	na	na	Hypothetical protein.
Os01g0177900	14.9714	-0.500282	0.408104	-1.22587	0.220248	0.359569	ATP-binding cassette transporter, Cuticle formation, Defense response	PDR6, OsPDR6, OsABCG31, OsABCG31_1
Os01g0178000	1437.48	-1.26981	0.092399	-13.7427	5.63473e-43	1.06147e-40	Pyridoxal phosphate-dependent transferase, major region, subdomain 1 domain containing protein.
Os01g0178100	235.242	-1.05077	0.147192	-7.13878	9.41601e-13	1.73639e-11	Region of unknown function DUF1767 domain containing protein.
Os01g0178200	100.168	0.236658	0.174806	1.35383	0.175791	0.302554	Similar to integral membrane family protein.
Os01g0178300	36.5114	-1.00585	0.25064	-4.01311	5.9923e-05	0.000318219	Plasma membrane-localized small peptide, Aluminum tolerance	CDT3, OsCDT3
Os01g0178400	29.5182	-0.061995	0.322204	-0.192409	0.847422	0.908165	Similar to Protein phosphatase 2A B'kappa subunit.
Os01g0178500	126.841	0.465726	0.208602	2.2326	0.0255751	0.0644325	A member of rice Aux/IAA family, Cross-talk of auxin and brassinosteroid signaling pathways, Plant morphogenesis	OsIAA1
Os01g0178600	0	na	na	na	na	na	Aspartate protease, Disease resistance	OsCDR1
Os01g0178700	47.7401	0.104837	0.259801	0.403526	0.686561	0.796345	Similar to Protein binding protein.
Os01g0178775	0.0474433	0	4.78482	0	1	na	Non-protein coding transcript.
Os01g0178850	0	na	na	na	na	na	Similar to predicted protein.
Os01g0178900	78.4257	0.984528	0.231733	4.24854	2.15172e-05	0.000125618	Similar to Symbiosis-related disease resistance protein (Fragment).
Os01g0179000	0.303155	-2.02842	3.80127	-0.533617	0.593607	na	Transferase family protein.
Os01g0179200	294.822	0.63867	0.133492	4.78432	1.71568e-06	1.25728e-05	Syntaxin, N-terminal domain containing protein.
Os01g0179300	623.022	-0.135582	0.0906527	-1.49562	0.134752	0.24674	Similar to BRI1-KD interacting protein 128 (Fragment).
Os01g0179400	655.626	0.0383807	0.0848094	0.452552	0.650871	0.769234	Amyloplast-localized protein containing DUF490, Regulation of starch grain sizes	SSG4
Os01g0179500	635.427	0.105347	0.0797878	1.32034	0.186721	0.317192	Enhancer of polycomb-like, N-terminal domain containing protein.
Os01g0179600	458.16	0.362796	0.343591	1.05589	0.291017	0.442611	UDP-glucuronosyl/UDP-glucosyltransferase family protein.
Os01g0179700	324.741	0.293845	0.115324	2.54799	0.0108346	0.0310911	Similar to GTP-binding protein YPTM2.
Os01g0179750	0.953542	-0.240389	1.97017	-0.122014	0.902888	na	Non-protein coding transcript.
Os01g0179800	1398.02	-1.95072	0.309565	-6.3015	2.9478e-10	3.9627e-09	TMS membrane protein/tumour differentially expressed protein family protein.
Os01g0179901	5.56318	-2.97364	0.796767	-3.73213	0.000189867	0.000904581	Conserved hypothetical protein.
Os01g0180000	5.31056	-1.26055	0.806392	-1.56319	0.118007	0.222288	Pistil-specific extensin-like protein family protein.
Os01g0180050	0	na	na	na	na	na	Hypothetical protein.
Os01g0180300	1144.43	0.942119	0.212203	4.43972	9.00769e-06	5.68656e-05	Lipoprotein, type 6 family protein.
Os01g0180400	41.4516	-0.243771	0.318227	-0.766028	0.443659	0.596323	Protein of unknown function DUF581 domain containing protein.
Os01g0180500	0.0437809	0	4.78482	0	1	na	Non-protein coding transcript.
Os01g0180600	234.754	-0.180563	0.108725	-1.66073	0.0967674	0.190508	Similar to MutS homolog 7 (Fragment).
Os01g0180700	104.725	-0.437099	0.16795	-2.60255	0.00925339	0.0271491	Hypothetical conserved gene.
Os01g0180800	2119.23	0.653066	0.132061	4.94518	7.60754e-07	5.95639e-06	Heat shock protein Hsp70 family protein.
Os01g0180850	13.6585	-0.116355	0.547904	-0.212364	0.831823	0.898134	Hypothetical protein.
Os01g0180900	0	na	na	na	na	na	2-oxoglutarate and iron-dependent oxygenase, Starch accumulation	PEG1
Os01g0181000	279.006	0.0778161	0.113679	0.684522	0.493645	0.640654	Frigida-like domain containing protein.
Os01g0181033	2.59558	1.46542	0.876176	1.67252	0.0944217	0.186748	Similar to NADH dehydrogenase subunit 1.
Os01g0181166	8.623	-0.717274	0.478652	-1.49853	0.133995	0.245641	Hypothetical gene.
Os01g0181300	29.7578	-0.103299	0.257714	-0.400827	0.688547	0.797912	Hypothetical protein.
Os01g0182100	139.089	0.743247	0.187026	3.97404	7.06641e-05	0.000369154	Protein of unknown function DUF1618 domain containing protein.
Os01g0182200	683.095	0.327561	0.0985446	3.32399	0.000887386	0.00359084	Similar to cDNA clone:001-208-D07, full insert sequence.
Os01g0182300	2.21557	-1.23363	1.27555	-0.96713	0.333479	0.488371	Lipocalin domain containing protein.
Os01g0182400	146.918	-0.19736	0.123161	-1.60246	0.109055	0.209128	Conserved hypothetical protein.
Os01g0182500	40.3843	0.0714969	0.232377	0.307676	0.758329	0.849344	Hypothetical conserved gene.
Os01g0182600	30961.4	0.495024	0.0580524	8.52719	1.49941e-17	4.73396e-16	Orthologue of the Arabidopsis GIGANTEA, Regulation of circadian rhythm and flowering time, Photoperiodic control of flowering, Osmotic stress response	GI, OsGI
Os01g0182700	5.11496	-0.130868	0.532607	-0.245711	0.805906	0.880762	Transcriptional repressor for secondary cell wall formation, Repression of rice lignification	OsWRKY102
Os01g0182832	37.0956	0.698088	0.260914	2.67555	0.00746078	0.0226639	Hypothetical conserved gene.
Os01g0182900	461.737	0.0701318	0.088148	0.795614	0.426256	0.57991	Conserved hypothetical protein.
Os01g0183000	105.739	0.0203793	0.155521	0.131039	0.895745	0.937481	Similar to GmCK3p (EC 2.7.1.32) (Fragment).
Os01g0183100	343.681	-0.188583	0.129196	-1.45967	0.144381	0.260295	Cytochrome cd1-nitrite reductase-like, C-terminal haem d1 domain containing protein.
Os01g0183300	19.4967	0.370172	0.361585	1.02375	0.305955	0.459298	Endonuclease/exonuclease/phosphatase domain containing protein.
Os01g0183400	0	na	na	na	na	na	Transcription factor subunit, Salt tolerance	OsNF-YC13
Os01g0183500	0.155168	0	4.78482	0	1	na	Cytochrome P450 family protein.
Os01g0183600	5.73774	-0.746101	0.675016	-1.10531	0.269026	0.417099	Cytochrome P450 family protein.
Os01g0183633	137.714	-0.187606	0.132627	-1.41453	0.157206	0.27821	Similar to predicted protein.
Os01g0183800	558.469	-0.0873076	0.0810504	-1.0772	0.28139	0.431968	Cyclin-like F-box domain containing protein.
Os01g0183850	2.51486	-0.863213	1.00914	-0.855392	0.392334	0.547142	Conserved hypothetical protein.
Os01g0183950	0	na	na	na	na	na	Hypothetical protein.
Os01g0184000	171.242	-0.409366	0.171076	-2.39288	0.0167165	0.0449416	NUC156 family protein.
Os01g0184050	4.41406	-0.656688	0.762573	-0.861147	0.389157	0.544377	Hypothetical protein.
Os01g0184100	282.24	0.417371	0.500093	0.834586	na	na	Class II small heat shock protein, Positive regulation in both Xoo resistance and heat/salt tolerance	OsHsp18.0, Oshsp18.0-CII
Os01g0184200	790.701	0.0688052	0.107702	0.638847	0.522922	0.666255	Similar to OSIGBa0132G14.1 protein.
Os01g0184500	1195.39	0.275834	0.112347	2.4552	0.0140806	0.0388969	DEAD-like helicase, N-terminal domain containing protein.
Os01g0184700	14.9872	-0.475229	0.481448	-0.987083	0.323602	0.477751	Conserved hypothetical protein.
Os01g0184800	205.183	0.130358	0.128652	1.01326	0.310934	0.464355	Thioredoxin fold domain containing protein.
Os01g0184900	1529.22	0.0538866	0.0534868	1.00747	0.313707	0.467015	Similar to SSRP1 protein.
Os01g0185000	0	na	na	na	na	na	Hypothetical conserved gene.
Os01g0185100	1.41581	-1.62571	1.34818	-1.20586	0.227873	0.369019	Similar to predicted protein.
Os01g0185200	1715.32	0.251429	0.0851248	2.95366	0.00314035	0.0107404	Similar to glutaminyl-tRNA synthetase.
Os01g0185250	2.17778	0.460018	0.93674	0.491083	0.623367	0.748375	Hypothetical gene.
Os01g0185300	224.177	1.32875	0.238375	5.57422	2.48642e-08	2.49764e-07	Transferase family protein.
Os01g0185350	1.62726	-0.914131	1.69862	-0.538162	0.590465	0.722378	Non-protein coding transcript.
Os01g0185400	363.659	0.0795112	0.0987675	0.805034	0.4208	0.574811	WD40 repeat domain containing protein.
Os01g0185500	85.1059	-0.176266	0.180807	-0.974884	0.329618	0.484096	Protein of unknown function DUF1637 domain containing protein.
Os01g0185900	0.354766	-0.993711	3.12838	-0.317643	0.750755	na	Similar to WRKY 1 (Fragment).
Os01g0186000	6.04835	0.145951	0.812889	0.179546	0.857509	0.914536	Similar to WRKY transcription factor 10.
Os01g0186200	543.407	-1.67756	0.144693	-11.5939	4.42267e-31	4.32427e-29	Similar to Phototropin.
Os01g0186400	0.450658	-0.99371	3.43304	-0.289455	0.772233	na	Hypothetical conserved gene.
Os01g0186600	31.9344	-2.11246	0.548754	-3.84956	0.000118332	0.000591272	Conserved hypothetical protein.
Os01g0186700	782.381	-0.152145	0.0665392	-2.28655	0.0222222	0.0572071	Similar to Protein kinase GhCLK1 (Fragment).
Os01g0186900	60.9306	-1.52874	0.511885	-2.98648	0.00282209	0.00977251	Similar to cDNA clone:001-117-G12, full insert sequence.
Os01g0186950	0.218122	2.1445	4.73128	0.453261	0.650361	na	Hypothetical protein.
Os01g0187000	26.0042	-0.511037	0.31888	-1.6026	0.109023	0.209086	Conserved hypothetical protein.
Os01g0187200	0.800823	-3.41649	1.97241	-1.73214	0.0832494	na	Primary microRNA of OsmiR156b and OsmiR156c; Target gene(s): SPL (Squamosa Promoter binding protein Like) gene family (Os07g0505200, Os02g0139400, Os01g0922600, Os08g0509600, Os08g0531600, Os09g0491532, Os09g0507100, Os02g0174100, Os06g0663500, Os06g0703500, Os04g0551500), Various developmental processes, especially flower development	OsmiR156b, OsmiR156c
Os01g0187300	0.200877	-1.7404	4.77842	-0.36422	0.715694	na	Hypothetical conserved gene.
Os01g0187350	1.45435	-0.669998	1.45409	-0.460767	0.644965	0.764815	Hypothetical gene.
Os01g0187400	1581.39	-0.160573	0.0517161	-3.1049	0.00190343	0.0069616	Similar to glycine-rich protein.
Os01g0187500	413.336	-0.202951	0.0866537	-2.34209	0.019176	0.050485	WD40 repeat domain containing protein.
Os01g0187600	0.0517227	0	4.78482	0	1	na	Similar to Cytokinin dehydrogenase 1.
Os01g0187900	539.856	-0.84928	0.107346	-7.91165	2.54e-15	6.24655e-14	Similar to Transcription factor MYBS2.
Os01g0188100	1381.55	-1.19796	0.121451	-9.86369	5.98119e-23	3.12854e-21	Isopenicillin N synthase family protein.
Os01g0188200	96.056	-0.791919	0.207708	-3.81265	0.000137487	0.000677178	Conserved hypothetical protein.
Os01g0188400	1475.89	-0.750898	0.0909935	-8.25221	1.5549e-16	4.43358e-15	NADP-dependent malic enzyme, chloroplast precursor (EC 1.1.1.40) (NADP-ME).
Os01g0188525	5.20738	-2.45867	0.941645	-2.61104	0.00902676	0.0265974	Hypothetical gene.
Os01g0188900	600.368	1.61041	0.121721	13.2303	5.86203e-40	9.46534e-38	Similar to Ankyrin-like protein-like protein.
Os01g0189100	135.84	3.852	0.210449	18.3037	7.73525e-75	5.3311e-72	Ankyrin domain containing protein.
Os01g0189700	315.486	2.01047	0.205345	9.79068	1.23464e-22	6.26344e-21	Similar to cDNA clone:001-031-C06, full insert sequence.
Os01g0189800	504.452	0.67483	0.118243	5.70713	1.14894e-08	1.21594e-07	Protein of unknown function DUF1618 domain containing protein.
Os01g0190000	1781.25	0.451999	0.127071	3.55706	0.000375026	0.00166569	Similar to oxidoreductase.
Os01g0190300	66.0632	0.411994	0.261206	1.57728	0.114732	0.217451	Similar to Auxin-responsive protein IAA26 (Indoleacetic acid-induced protein 26) (Phytochrome-associated protein 1).
Os01g0190400	11.9199	-0.31987	0.436294	-0.733153	0.463465	0.614352	Similar to Hexokinase.
Os01g0190500	0.15823	0	4.78482	0	1	na	IQ domain-containing protein, Homolog of GW5, Negative regulation of grain size and salt stress tolerance	GW5L
Os01g0191000	32.5527	0.157484	0.243634	0.646398	0.518022	0.662162	Similar to H0717B12.1 protein.
Os01g0191100	603.627	-0.33608	0.166316	-2.02073	0.0433077	0.0996292	Similar to Acidic ribosomal protein P2a-4 (Fragment).
Os01g0191150	0	na	na	na	na	na	Similar to profilin-5.
Os01g0191200	3207.55	-0.843593	0.202702	-4.16173	3.15845e-05	0.000178141	Similar to Acid phosphatase.
Os01g0191300	148.862	-0.121957	0.152008	-0.802308	0.422375	0.576266	Similar to NAC-type transcription factor.
Os01g0191400	2.72071	2.81703	1.17651	2.39439	0.0166481	0.0448043	Hypothetical protein.
Os01g0191500	1059.38	0.0217462	0.0779061	0.279133	0.780142	0.864162	Similar to Mitochondrial processing peptidase.
Os01g0191700	1259.57	0.721178	0.0935417	7.7097	1.26116e-14	2.88788e-13	Similar to Pyrophosphate-fructose-6-phosphate 1-phosphotransferase-like protein (Pyrophosphate-dependent phosphofructo-1-kinase-like protein).
Os01g0191800	1.20931	0.741706	1.74638	0.42471	0.671048	0.78468	Similar to Aurora kinase.
Os01g0191900	58.1646	-1.52797	0.271235	-5.63339	1.76706e-08	1.821e-07	Similar to Blind.
Os01g0192000	555.691	-2.20118	0.266645	-8.25507	1.5181e-16	4.33302e-15	CCCH-type zinc finger protein, Negative regulator for leaf senescence	DOS, OsDOS, OsC3H2, C3H2, OsTZF2, OsCCCH-Zn-4
Os01g0192101	2.42145	-2.15918	1.51837	-1.42203	0.155016	0.275325	Hypothetical protein.
Os01g0192300	311.016	-1.32064	0.188693	-6.99885	2.58073e-12	4.49037e-11	Similar to I-box binding factor (Fragment).
Os01g0192401	0	na	na	na	na	na	Hypothetical gene.
Os01g0192500	2.95974	1.09002	0.95787	1.13796	0.255137	0.401259	Similar to H0525G02.3 protein.
Os01g0192550	17.1999	-1.37367	0.385584	-3.56258	0.000367222	0.00163565	Conserved hypothetical protein.
Os01g0192600	22.105	-0.700184	0.31806	-2.20143	0.0277059	0.0689221	Ndr family protein.
Os01g0192700	0.187063	-2.12994	4.75822	-0.447633	0.654418	na	Non-protein coding transcript.
Os01g0192900	0.621827	2.30046	2.98383	0.770978	0.44072	na	1-aminocyclopropane-1-carboxylate synthase family protein.
Os01g0193250	0.0517227	0	4.78482	0	1	na	Hypothetical gene.
Os01g0193400	0.407394	-1.45889	2.36758	-0.616196	0.537765	na	TNFR/CD27/30/40/95 cysteine-rich region domain containing protein.
Os01g0193500	134.226	-0.384411	0.122226	-3.14509	0.00166037	0.006166	Conserved hypothetical protein.
Os01g0193600	585.732	0.672159	0.0989827	6.79067	1.11614e-11	1.80427e-10	Methyltransferase small domain containing protein.
Os01g0193700	2.20295	1.25351	1.36249	0.92001	0.357568	0.512909	Hypothetical protein.
Os01g0193900	248.097	0.89267	0.126754	7.04255	1.88756e-12	3.34399e-11	Homeodomain-like domain containing protein.
Os01g0194000	191.006	-0.201326	0.153741	-1.30952	0.190359	0.321882	Conserved hypothetical protein.
Os01g0194200	15.6218	1.14445	0.434886	2.63161	0.00849821	0.0252799	IQ calmodulin-binding region domain containing protein.
Os01g0194300	219.277	1.57774	0.149543	10.5504	5.05548e-26	3.39317e-24	Ankyrin-repeat protein, Herbivore-induced defense response, Blast disease resistance	NH1, OsNH1, OsNPR1, OsNPR1/NH1, NPR1, OsPR2, PR2
Os01g0194600	34.4213	-0.463648	0.32882	-1.41004	0.158529	0.279868	Thioredoxin fold domain containing protein.
Os01g0195000	77.7967	0.231283	0.201451	1.14809	0.250932	0.396189	Zinc finger and indeterminate domain (IDD) family transcription factor, Regulation of secondary cell wall formation	OsIDD2
Os01g0195066	0.376344	2.13151	3.12055	0.683057	0.494571	na	Non-protein coding transcript.
Os01g0195100	0	na	na	na	na	na	Non-protein coding transcript.
Os01g0195200	17.5739	-0.307927	0.382867	-0.804266	0.421243	0.575222	Similar to Serine/threonine-protein kinase PBS1 (EC 2.7.1.37) (AvrPphB susceptible protein 1).
Os01g0195300	6.27429	0.825471	0.777485	1.06172	0.288363	0.439758	Hypothetical conserved gene.
Os01g0195400	5.24264	-4.12109	0.867202	-4.75217	2.01247e-06	1.45774e-05	Harpin-induced 1 domain containing protein.
Os01g0195500	752.122	-0.394896	0.0768516	-5.13842	2.77056e-07	2.32239e-06	Translation initiation factor SUI1 domain containing protein.
Os01g0195700	0	na	na	na	na	na	Hypothetical conserved gene.
Os01g0195801	0.154482	-1.7404	4.77842	-0.36422	0.715694	na	Hypothetical conserved gene.
Os01g0196133	0	na	na	na	na	na	Similar to H0315A08.1 protein.
Os01g0196300	11.8063	-0.44041	0.708023	-0.622029	0.533923	0.675339	Basic helix-loop-helix (bHLH) transcription factor, Diterpenoid phytoalexin factor, Biosynthesis of diterpenoid phytoalexins, Stress response	DPF, OsbHLH025
Os01g0196500	82.7084	0.0429037	0.153769	0.279014	0.780234	0.864218	Prenylated rab acceptor PRA1 family protein.
Os01g0196600	117.315	0.124022	0.140887	0.88029	0.378702	0.533715	Similar to 260 kDa major acidic fibroblast growth factor-stimulated phosphoprotein (Fragment).
Os01g0196800	5.01853	0.830887	0.756864	1.0978	0.272291	0.420973	Hypothetical protein.
Os01g0197100	68.9272	1.00672	0.255468	3.94069	8.12479e-05	0.000419405	Cytochrome P450, Brassinosteroids biosynthesis, Regulation of plant architecture	D2, D2a, CYP90D2/D2, d2, dwf2, CYP90D2, D2/CYP90D2, OsD2
Os01g0197150	10.8168	0.803251	0.402341	1.99644	0.0458856	0.104454	Hypothetical protein.
Os01g0197200	508.02	-0.119467	0.0896995	-1.33186	0.182908	0.312103	Similar to predicted protein.
Os01g0197350	100.57	0.0295096	0.239539	0.123193	0.901954	0.941261	Hypothetical genes.
Os01g0197400	367.348	-0.136222	0.124797	-1.09155	0.275031	0.424397	Conserved hypothetical protein.
Os01g0197450	11.7913	1.32102	0.456975	2.8908	0.00384267	0.0127792	Pentatricopeptide repeat domain containing protein.
Os01g0197500	49.4112	-0.0759481	0.245685	-0.309129	0.757224	0.848499	Similar to predicted protein.
Os01g0197700	10.7676	-2.36228	1.06619	-2.21564	0.0267162	0.0667894	Cytokinin oxidase/dehydrogenase, Regulation of grain production	Gn1a, OsCKX2
Os01g0197900	36.0861	-0.0460394	0.275719	-0.166979	0.867386	0.920824	RNA-dependent RNA polymerase, eukaryotic-type domain containing protein.
Os01g0198000	133.343	0.387448	0.168397	2.3008	0.0214031	0.0554242	RNA-dependent RNA polymerase, eukaryotic-type domain containing protein.
Os01g0198100	34.3614	0.494001	0.258893	1.90813	0.0563744	0.123601	RNA-dependent RNA polymerase, eukaryotic-type domain containing protein.
Os01g0198200	2052.18	-0.0747681	0.0699798	-1.06842	0.285329	0.436494	Similar to Casein kinase-like protein.
Os01g0198250	6.10522	0.32149	0.888032	0.362025	0.717333	0.818845	Hypothetical gene.
Os01g0198500	0	na	na	na	na	na	Conserved hypothetical protein.
Os01g0198702	4.74442	-1.20675	0.96511	-1.25038	0.211162	0.348569	Conserved hypothetical protein.
Os01g0198900	103.33	-2.54194	0.312888	-8.12414	4.5055e-16	1.20904e-14	Polyketide cyclase/dehydrase domain containing protein.
Os01g0199300	0.351271	-1.8017	3.78896	-0.475513	0.634421	na	Similar to lachrymatory factor synthase.
Os01g0199400	606.863	-0.145593	0.221284	-0.657948	0.510571	0.655484	Alpha/beta hydrolase family protein.
Os01g0199550	1.35939	-1.28992	1.39724	-0.923193	0.355906	0.511303	Non-protein coding transcript.
Os01g0199700	5.7772	-2.35848	0.773569	-3.04883	0.00229737	0.00819864	Protein of unknown function DUF1677, plant domain containing protein.
Os01g0199900	1034.75	0.557979	0.0649938	8.58511	9.07493e-18	2.92728e-16	Similar to Phosphoribosylaminoimidazole carboxylase catalytic subunit (EC 4.1.1.21) (AIR carboxylase) (AIRC).
Os01g0199950	1.4523	0.596588	1.56145	0.382073	0.702407	0.808403	Hypothetical gene.
Os01g0200000	470.623	0.114226	0.0892837	1.27936	0.20077	0.334897	Similar to autophagocytosis protein AUT1-like [Oryza sativa (japonica cultivar-group)].
Os01g0200150	2.5139	0.422583	1.16152	0.36382	0.715993	0.818174	Hypothetical gene.
Os01g0200200	0.272359	-1.34553	3.96559	-0.339302	0.734382	na	Protein of unknown function DUF1677, plant domain containing protein.
Os01g0200300	66.4311	0.922366	0.202515	4.55457	5.24939e-06	3.4877e-05	Similar to Homeobox-leucine zipper protein HOX29.
Os01g0200350	0.135534	0.448974	4.78482	0.093833	0.925242	na	Hypothetical protein.
Os01g0200400	99.3354	-0.769898	0.170537	-4.51454	6.34533e-06	4.14375e-05	Thioredoxin domain 2 containing protein.
Os01g0200500	240.337	0.1204	0.110234	1.09222	0.274738	0.424037	MPPN family protein.
Os01g0200600	0.086567	0	4.78482	0	1	na	Similar to Avr9/Cf-9 rapidly elicited protein 111A.
Os01g0200700	142590	-0.317776	0.108633	-2.92524	0.00344195	0.0116241	Metallothionein-like protein, Tolerance to salinity and heavy metal stresses, Abiotic stress response	OsMT-3a
Os01g0200950	1.37202	-0.29176	1.46472	-0.199191	0.842113	0.904535	Non-protein coding transcript.
Os01g0201000	299.786	-0.117658	0.127354	-0.923864	0.355557	0.51093	Similar to protein kinase family protein.
Os01g0201100	27.9563	3.73207	0.609063	6.12757	8.92338e-10	1.12616e-08	Similar to xylosyltransferase oxt.
Os01g0201200	1299.74	0.0173698	0.115134	0.150866	0.880081	0.928106	Similar to Protein kinase.
Os01g0201250	14.8486	-0.501766	0.378136	-1.32695	0.184527	0.314296	Similar to DNA-binding WRKY.
Os01g0201275	0	na	na	na	na	na	Conserved hypothetical protein.
Os01g0201300	0	na	na	na	na	na	Non-protein coding transcript.
Os01g0201400	0.79332	1.80994	2.11083	0.85745	0.391196	na	Rapid ALkalinization Factor family protein.
Os01g0201500	0	na	na	na	na	na	Similar to early nodulin 20.
Os01g0201600	0	na	na	na	na	na	Virulence factor, pectin lyase fold family protein.
Os01g0201700	2.64741	0.0536081	0.831492	0.0644722	0.948594	0.970566	Similar to M23 protein (Fragment).
Os01g0201750	0	na	na	na	na	na	Non-protein coding transcript.
Os01g0201800	0.210102	0.448975	4.20558	0.106757	0.914982	na	Hypothetical conserved gene.
Os01g0201850	0	na	na	na	na	na	Hypothetical conserved gene.
Os01g0201900	279.952	0.315287	0.141549	2.22741	0.0259199	0.0651533	Conserved hypothetical protein.
Os01g0202500	659.641	-0.0502202	0.171965	-0.292037	0.770258	0.857302	Similar to B-box zinc finger family protein.
Os01g0202601	0.704677	-1.03435	2.14053	-0.483223	0.628938	na	Conserved hypothetical protein.
Os01g0202700	2.5427	-0.977444	1.58376	-0.617166	0.537125	0.678076	Similar to Flowering locus T3.
Os01g0202800	1.92136	-3.02112	1.30767	-2.31031	0.0208711	0.0542752	Similar to NOD26-like membrane integral protein ZmNIP1-1.
Os01g0203000	343.805	0.718652	0.166402	4.31877	1.56899e-05	9.42493e-05	BZR1, transcriptional repressor family protein.
Os01g0203300	78.1555	-0.197892	0.183237	-1.07998	0.280151	0.430597	Conserved hypothetical protein.
Os01g0203400	11.6809	1.16768	0.53344	2.18897	0.0285991	0.0707206	Hypothetical protein.
Os01g0203800	200.057	0.0373127	0.160207	0.232903	0.815837	0.887234	Protein of unknown function DUF641, plant domain containing protein.
Os01g0203900	0.905843	1.96077	1.87501	1.04574	0.295682	na	Hypothetical protein.
Os01g0204000	179.537	0.306774	0.140728	2.1799	0.0292646	0.0721348	DNA polymerase subunit Cdc27 domain containing protein.
Os01g0205100	257.224	0.377707	0.117329	3.21922	0.00128541	0.00496064	WD40 repeat-like domain containing protein.
Os01g0205200	389.454	0.296008	0.152544	1.94048	0.052322	0.116186	Pentatricopeptide repeat domain containing protein.
Os01g0205300	57.2613	0.0397988	0.211896	0.187822	0.851016	0.910698	Similar to rho termination factor, N-terminal domain containing protein.
Os01g0205500	805.767	-0.132753	0.159785	-0.830822	0.406074	0.560631	Similar to 60S ribosomal protein L11-2 (L16). Splice isoform 2.
Os01g0205550	2.3628	-1.4233	1.30157	-1.09353	0.274162	0.423403	Non-protein coding transcript.
Os01g0205600	18.064	-0.363536	0.340999	-1.06609	0.286382	0.437705	Crotonase, core domain containing protein.
Os01g0205700	403.595	0.576834	0.086559	6.66406	2.66369e-11	4.11524e-10	Orthologue of Arabidopsis brassinosteroid insensitive 2 (BIN2), GSK3/SHAGGY-like protein kinase, Negative regulation of brassinosteroid (BR)-signaling, Response to abiotic stresses	OsGSK1
Os01g0205800	2.34814	0.65051	0.885761	0.734408	0.4627	0.613654	Non-protein coding transcript.
Os01g0205900	0	na	na	na	na	na	Similar to Class III peroxidase GvPx2b (Fragment).
Os01g0206200	110.796	0.188189	0.17077	1.10201	0.270459	0.418782	Conserved hypothetical protein.
Os01g0206300	0.0645056	-0.993704	4.78482	-0.207678	0.83548	na	Similar to CBL-interacting protein kinase 18.
Os01g0206600	45.4101	-0.685924	0.250649	-2.73659	0.00620787	0.019353	Conserved hypothetical protein.
Os01g0206650	24.4776	-0.507516	0.318636	-1.59278	0.11121	0.212157	Hypothetical protein.
Os01g0206700	186.355	-3.06199	0.248044	-12.3445	5.21476e-35	6.43465e-33	Similar to Serine/threonine protein kinase (CBL-interacting protein kinase 20).
Os01g0206800	15.0156	-1.09063	0.376829	-2.89423	0.00380085	0.0126607	Protein kinase, core domain containing protein.
Os01g0207001	0.644455	-2.51133	2.26084	-1.11079	0.266658	na	Hypothetical protein.
Os01g0207200	20.7146	-0.109505	0.32369	-0.3383	0.735137	0.832103	Similar to Peptide-N4-(N-acetyl-beta-glucosaminyl)asparagine amidase A (EC 3.5.1.52) (PNGase A) (Glycopeptide N-glycosidase) (N-glycanase) [Contains: Peptide-N4-(N-acetyl-beta-glucosaminyl)asparagine amidase A light chain (PNGase A small chain) (PNGase A subunit B); Peptide-N4- (N-acetyl-beta-glucosaminyl)asparagine amidase A heavy chain (PNGase A large chain) (PNGase A subunit A)].
Os01g0207300	0	na	na	na	na	na	Similar to S-adenosylmethionine synthetase 1 (EC 2.5.1.6) (Methionine adenosyltransferase 1) (AdoMet synthetase 1). Splice isoform 2.
Os01g0207400	63.9198	-0.840792	0.245707	-3.42193	0.000621779	0.00261064	Similar to peptide-N4-asparagine amidase A.
Os01g0207500	0.513823	-1.75871	2.49689	-0.704359	0.481209	na	Hypothetical protein.
Os01g0207600	1.68153	-1.77933	1.29932	-1.36943	0.170865	0.296289	Similar to peptide-N4-asparagine amidase A.
Os01g0207700	0	na	na	na	na	na	Drug/metabolite transporter domain containing protein.
Os01g0207900	0.256676	-0.993707	4.03711	-0.246143	0.805571	na	Similar to nodulin-like protein.
Os01g0208000	0.204691	1.80139	4.19638	0.429271	0.667726	na	Protein of unknown function DUF6, transmembrane domain containing protein.
Os01g0208400	0.199228	-0.272366	4.26468	-0.0638655	0.949077	na	Similar to peptide-N4-asparagine amidase A.
Os01g0208600	654.105	0.338725	0.114243	2.96496	0.00302724	0.0103976	SCAR-like protein 2, Component of the suppressor of cAMP receptor/Wiskott-Aldrich syndrome protein family verprolin-homologous (SCAR/WAVE) complex, Actin organization, Panicle development, Regulation of water loss	ES1, TUT1, OsSCAR1, SCAR1, TUT1/OsSCAR1
Os01g0208700	4473.02	0.644007	0.109748	5.86804	4.40984e-09	4.98435e-08	Phosphoenolpyruvate carboxylase, Ammonium assimilation	Osppc4
Os01g0208800	11.4832	-0.452201	0.45998	-0.983088	0.325564	0.479763	Similar to Phosphoenolpyruvate carboxylase (Fragment).
Os01g0209000	615.704	0.0238228	0.0787859	0.302374	0.762367	0.852178	Alg9-like mannosyltransferase family protein.
Os01g0209150	0.436688	0	3.16112	0	1	na	Hypothetical gene.
Os01g0209200	172.287	-0.268506	0.131384	-2.04367	0.0409863	0.095227	Similar to 14-3-3 protein 7.
Os01g0209300	0.0532019	-0.993704	4.78482	-0.207678	0.83548	na	Non-protein coding transcript.
Os01g0209400	356.1	-0.10225	0.100586	-1.01655	0.309369	0.462601	Nucleotide-binding, alpha-beta plait domain containing protein.
Os01g0209500	90.0724	-1.71247	0.199948	-8.56456	1.08485e-17	3.46771e-16	Zinc finger, RING-type domain containing protein.
Os01g0209566	0.138942	-0.993704	4.78482	-0.207678	0.83548	na	Hypothetical protein.
Os01g0209700	6.9932	4.93492	1.33426	3.69861	0.000216784	0.00101857	Similar to GA 2-oxidase 5.
Os01g0209750	0.108653	0	4.78482	0	1	na	Hypothetical protein.
Os01g0209800	405.139	1.43498	0.199017	7.21035	5.58072e-13	1.06263e-11	Similar to Cationic amino acid transporter (Fragment).
Os01g0209901	2.90751	2.04931	1.25857	1.62828	0.103466	0.200662	Hypothetical protein.
Os01g0210200	0	na	na	na	na	na	Similar to Myb-like DNA-binding domain containing protein, expressed.
Os01g0210300	0	na	na	na	na	na	Conserved hypothetical protein.
Os01g0210400	0.55025	-3.31597	2.15396	-1.53948	0.123687	na	Ortholog of Arabidopsis TOD1, Golgi-localized alkaline ceramidase, Pollen tube growth	OsTOD1
Os01g0210500	1878.9	-0.32208	0.158435	-2.03289	0.0420638	0.097362	Similar to SOUL-like protein.
Os01g0210550	5.5658	-0.511996	0.674641	-0.758916	0.447903	0.600184	Hypothetical gene.
Os01g0210600	823.583	-0.708467	0.155282	-4.56246	5.05583e-06	3.36861e-05	Protein of unknown function DUF538 family protein.
Os01g0210700	114.519	0.281089	0.157985	1.77921	0.0752052	0.155717	Similar to Potassium channel (Fragment).
Os01g0210750	78.4606	-0.275719	0.191734	-1.43803	0.150426	0.268735	Hypothetical protein.
Os01g0210800	40.818	-0.181841	0.202056	-0.899952	0.368146	0.522985	Conserved hypothetical protein.
Os01g0210900	0	na	na	na	na	na	Cytochrome P450 family protein.
Os01g0211000	0	na	na	na	na	na	Cytochrome P450 family protein.
Os01g0211200	0	na	na	na	na	na	Cytochrome P450 family protein.
Os01g0211400	0	na	na	na	na	na	Non-protein coding transcript.
Os01g0211600	17.7978	-1.3868	0.478253	-2.89971	0.00373505	0.0124753	Cytochrome P450 family protein.
Os01g0211800	3.45334	1.83861	0.712029	2.58222	0.00981684	0.0285356	Similar to VirE2-interacting protein VIP1.
Os01g0212000	0	na	na	na	na	na	Hypothetical protein.
Os01g0212100	728.696	0.230123	0.0899885	2.55725	0.0105503	0.0303862	DEAD-like helicase, N-terminal domain containing protein.
Os01g0212400	519.122	0.529337	0.168966	3.1328	0.00173145	0.00639384	EF-Hand type domain containing protein.
Os01g0212500	0.535806	0.353357	2.09742	0.168473	0.866211	na	Conserved hypothetical protein.
Os01g0212700	3.14357	0.297751	1.13308	0.26278	0.79272	0.872603	Similar to RING-H2 finger protein ATL2K.
Os01g0212900	0	na	na	na	na	na	Hypothetical conserved gene.
Os01g0213100	0	na	na	na	na	na	Similar to Zinc finger, C3HC4 type family protein.
Os01g0213300	0	na	na	na	na	na	Transcription factor, MADS-box domain containing protein.
Os01g0213350	0.19327	0	4.78482	0	1	na	Hypothetical gene.
Os01g0213400	38.9394	0.228291	0.401504	0.56859	0.569634	0.705724	Zinc finger, RING/FYVE/PHD-type domain containing protein.
Os01g0213800	6.40982	-0.411414	0.468712	-0.877756	0.380076	0.535278	Plant-specific transcription factor, miR319 target gene	OsPCF5, PCF5
Os01g0214001	0	na	na	na	na	na	Hypothetical protein.
Os01g0214200	223.33	0.233779	0.193502	1.20815	0.226991	0.367945	Esterase, SGNH hydrolase-type, subgroup domain containing protein.
Os01g0214300	258.124	-0.0390109	0.105964	-0.368152	0.71276	0.815967	Conserved hypothetical protein.
Os01g0214400	887.874	0.927531	0.0998958	9.28499	1.61727e-20	6.77026e-19	Similar to predicted protein.
Os01g0214500	30.4714	-0.214487	0.340487	-0.629941	0.528733	0.671208	Conserved hypothetical protein.
Os01g0214600	23.4795	-0.520981	0.379917	-1.3713	0.170281	0.295608	Lipase, GDSL domain containing protein.
Os01g0214800	677.279	-0.722239	0.226699	-3.18589	0.00144308	0.00547566	Lipase, GDSL domain containing protein.
Os01g0214901	15.2091	-0.0570675	0.389872	-0.146375	0.883625	0.930172	Hypothetical protein.
Os01g0215000	27.6116	0.0461388	0.355027	0.129959	0.896599	0.938028	Lipase, GDSL domain containing protein.
Os01g0215100	29.1513	-0.800369	0.353546	-2.26383	0.0235846	0.0601742	Similar to scpl50 (serine carboxypeptidase-like 50); serine-type carboxypeptidase.
Os01g0215500	0.13667	-0.892368	4.78198	-0.18661	0.851966	na	Similar to esterase.
Os01g0215700	0.0452684	0.448974	4.78482	0.093833	0.925242	na	Esterase, SGNH hydrolase-type domain containing protein.
Os01g0215725	0	na	na	na	na	na	Hypothetical protein.
Os01g0215750	0	na	na	na	na	na	Hypothetical gene.
Os01g0216000	0	na	na	na	na	na	Lipase, GDSL domain containing protein.
Os01g0216150	0	na	na	na	na	na	Hypothetical protein.
Os01g0216300	0	na	na	na	na	na	Lipase, GDSL domain containing protein.
Os01g0216350	0	na	na	na	na	na	Hypothetical protein.
Os01g0216400	0	na	na	na	na	na	Lipase, GDSL domain containing protein.
Os01g0216500	0	na	na	na	na	na	Lipase, GDSL domain containing protein.
Os01g0216600	0	na	na	na	na	na	Hypothetical protein.
Os01g0216900	0	na	na	na	na	na	Lipase, GDSL domain containing protein.
Os01g0216951	0	na	na	na	na	na	Non-protein coding transcript.
Os01g0217000	3.23605	-0.77499	0.761471	-1.01775	0.308795	0.462162	Protein of unknown function DUF231, plant domain containing protein.
Os01g0217050	0.0400821	0	4.78482	0	1	na	Hypothetical protein.
Os01g0217100	0.379073	1.71386	3.05557	0.560899	0.574866	na	Conserved hypothetical protein.
Os01g0217400	0.196359	-0.272366	4.282	-0.0636071	0.949283	na	Conserved hypothetical protein.
Os01g0217500	8.37525	-4.3574	0.813469	-5.35656	8.48231e-08	7.78197e-07	ThiJ/PfpI domain containing protein.
Os01g0217800	169.77	-0.453462	0.113833	-3.98357	6.78876e-05	0.000356122	ThiJ/PfpI domain containing protein.
Os01g0217900	74.6001	0.799986	0.24995	3.20058	0.00137149	0.0052399	NA	NA
Os01g0218032	593.375	0.227108	0.0920939	2.46605	0.0136614	0.0379317	Putative DNA demethylase, Endosperm development	ROS1A, ROS1a, OsROS1, TA2
Os01g0218100	198.898	-0.146986	0.250908	-0.585817	0.557999	0.695987	Helix-loop-helix DNA-binding domain containing protein.
Os01g0218200	32.0849	0.765785	0.271896	2.81646	0.00485557	0.0156197	Thioredoxin domain 2 containing protein.
Os01g0218350	0.13284	0.448974	4.78482	0.093833	0.925242	na	Hypothetical protein.
Os01g0218500	65.0228	5.28196	0.467819	11.2906	1.46013e-29	1.28532e-27	Similar to ZCN14 protein.
Os01g0218700	1858.35	0.29004	0.08893	3.26144	0.00110849	0.00435579	ABC transporter integral membrane type 1 domain containing protein.
Os01g0218800	548.075	-0.333154	0.0973389	-3.42262	0.000620213	0.00260561	TRITHORAX-like protein, Regulation of H3K4 methylation, Regulation of plant height and pollen grain development	SDG721
Os01g0218900	401.85	-0.15644	0.10187	-1.53568	0.124616	0.231892	Zinc finger, PHD-type domain containing protein.
Os01g0219000	48.0035	0.391416	0.321014	1.21931	0.222727	0.362639	Conserved hypothetical protein.
Os01g0219100	39.4255	-0.985819	0.234668	-4.20091	2.65849e-05	0.000152067	SFT2-like family protein.
Os01g0219200	8.33327	-0.410488	0.608031	-0.67511	0.499606	0.645749	F-box protein, Mediation of bouquet formation, Promotion of homolog pairing, synapsis, and crossover formation in meiosis	ZYGO1
Os01g0219300	0.581397	-0.2417	2.20273	-0.109727	0.912626	na	Conserved hypothetical protein.
Os01g0219500	0	na	na	na	na	na	Plant lipid transfer protein/Par allergen family protein.
Os01g0219600	0	na	na	na	na	na	Similar to Endo-beta-1, 4-glucanase precursor (EC 3.2.1.4).
Os01g0220100	0	na	na	na	na	na	Endo-1, 4-&beta;-glucanase, Glycoside hydrolase family (GHF) 9 protein	OsCel9A
Os01g0220150	0	na	na	na	na	na	Hypothetical protein.
Os01g0220200	702.624	-1.02917	0.207073	-4.9701	6.69184e-07	5.29519e-06	Similar to Uncharacterized plant-specific domain TIGR01589 family protein.
Os01g0220300	271.782	0.110232	0.16435	0.670716	0.502401	0.648265	Translation elongation factor EF1B/ribosomal protein S6 domain containing protein.
Os01g0220400	402.669	-1.08127	0.25153	-4.29879	1.71729e-05	0.00010244	Hypothetical protein.
Os01g0220500	0	na	na	na	na	na	Similar to predicted protein.
Os01g0220700	98.3926	0.644941	0.277538	2.32379	0.0201367	0.0526854	Similar to predicted protein.
Os01g0220801	0	na	na	na	na	na	Hypothetical protein.
Os01g0220900	0	na	na	na	na	na	Hypothetical conserved gene.
Os01g0221000	0.0513672	0	4.78482	0	1	na	Hypothetical protein.
Os01g0221100	52.6868	-0.917811	0.344063	-2.66757	0.00764022	0.0231145	Jasmonyl-L-isoleucine synthase, Wound response, Jasmonic acid signalling	OsGH3-3, OsGH3.3, OsJAR2
Os01g0221300	97.9418	-0.0513771	0.169017	-0.303975	0.761147	0.85142	Conserved hypothetical protein.
Os01g0221400	182.486	1.2028	0.201467	5.97019	2.36974e-09	2.79707e-08	Conserved hypothetical protein.
Os01g0221500	2935.72	0.259761	0.0894341	2.9045	0.00367838	0.0123168	Protein of unknown function DUF2358 domain containing protein.
Os01g0221600	901.604	-0.577049	0.135103	-4.27117	1.94453e-05	0.000114544	Aluminum-activated malate transporter, Malate-permeable anion channel, Facilitation of malate efflux from cells	OsALMT4
Os01g0221700	620.771	1.11338	0.148317	7.50676	6.061e-14	1.28868e-12	Similar to GDT1-like protein 1, chloroplastic.
Os01g0221800	318.312	1.08884	0.186211	5.84733	4.99529e-09	5.60349e-08	Non-protein coding transcript.
Os01g0221900	247.026	-0.244618	0.187989	-1.30123	0.193179	0.325637	Similar to peptidase C45, acyl-coenzyme A/6-aminopenicillanic acid acyl-transferase.
Os01g0222001	0	na	na	na	na	na	Hypothetical conserved gene.
Os01g0222300	0.533402	-1.01148	2.28427	-0.4428	0.65791	na	Conserved hypothetical protein.
Os01g0222500	15.0808	-0.639709	0.49077	-1.30348	0.19241	0.324574	Similar to Vacuolar ATP synthase subunit E (EC 3.6.3.14) (V-ATPase E subunit) (Vacuolar proton pump E subunit).
Os01g0222600	682.695	-1.25777	0.319708	-3.93411	8.35061e-05	0.000429806	Conserved hypothetical protein.
Os01g0222700	147.253	-0.0082664	0.197884	-0.0417739	0.966679	0.980912	Protein of unknown function DUF659 domain containing protein.
Os01g0222800	14.1126	0.436122	0.393776	1.10754	0.268061	0.416096	S-Domain receptor like kinase-67, Partial S-domain containing protein, Response to drought and B. glumae infection in resistant genotypes	SDRLK-67
Os01g0222900	14.137	1.03461	0.41156	2.51387	0.0119413	0.0337899	Curculin-like (mannose-binding) lectin domain containing protein.
Os01g0223000	28.3876	-0.450105	0.270215	-1.66573	0.0957677	0.188908	Lipase, GDSL domain containing protein.
Os01g0223200	231.429	-2.20211	0.151586	-14.5271	8.15986e-48	1.90556e-45	Lipase, GDSL domain containing protein.
Os01g0223300	0	na	na	na	na	na	Protein of unknown function DUF1677, Oryza sativa domain containing protein.
Os01g0223500	9.22436	-0.996927	0.546863	-1.82299	0.0683045	0.14437	Similar to Esterase.
Os01g0223600	196.352	0.454504	0.134624	3.37611	0.000735189	0.00303439	Leucine-rich repeat (LRR)-type receptor-like kinase, Regulation of chlorophyll degradation and leaf senescence	OsSRLK
Os01g0223700	544.791	-0.0403499	0.0949686	-0.424876	0.670927	0.784622	S-Domain receptor like kinase-68, Partial S-domain containing protein, Response to drought in tolerant rice genotypes	SDRLK-68
Os01g0223800	11.3638	0.442976	0.481656	0.919694	0.357733	0.513042	S-domain receptor-like kinase-ESG1, Regulation of early crown root development, Drought resistance	SDRLK-ESG1, OsESG1
Os01g0223900	0.813621	2.99732	2.05464	1.45881	0.144618	na	S-Domain receptor like kinase-47, Response to chilling stress in tolerant genotype, Response to B. glumae	SDRLK-47
Os01g0224000	2.92662	1.14871	1.09271	1.05125	0.293144	0.445319	S-Domain receptor like kinase-48, Response to drought and chilling in tolerant genotypes	SDRLK-48
Os01g0224100	78.4945	-0.400844	0.226204	-1.77205	0.0763868	0.157723	Similar to DNA binding protein-like protein.
Os01g0224166	104.958	-0.0967702	0.176923	-0.546961	0.584405	0.717461	Hypothetical gene.
Os01g0224200	5.74532	0.740122	0.744717	0.99383	0.320306	0.474041	Hypothetical conserved gene.
Os01g0224300	22.5115	-0.0739461	0.329928	-0.224128	0.822658	0.892115	CHCH domain containing protein.
Os01g0224400	117.177	0.0782372	0.173531	0.450855	0.652094	0.770166	Similar to Mitochondrial carrier protein.
Os01g0224500	337.635	-0.325352	0.108172	-3.00773	0.00263206	0.00920015	Conserved hypothetical protein.
Os01g0224700	64.2799	1.00053	0.208665	4.79488	1.62768e-06	1.19993e-05	Flavin monooxygenase-like enzyme, Auxin biosynthesis	YUCCA4, OsYUCCA4, OsYUC4, YUC4
Os01g0225000	58.146	1.94808	0.35255	5.52568	3.28205e-08	3.22848e-07	Mitochondrial carrier protein domain containing protein.
Os01g0225100	1140	-0.320471	0.0668483	-4.794	1.63489e-06	1.20462e-05	Conserved hypothetical protein.
Os01g0225200	419.588	-0.0411327	0.101769	-0.404179	0.686081	0.795997	Similar to predicted protein.
Os01g0225300	492.665	0.610254	0.0781882	7.80493	5.95341e-15	1.40071e-13	Conserved hypothetical protein.
Os01g0225400	102.753	-0.025032	0.190067	-0.131701	0.895221	0.937211	Pyruvate/Phosphoenolpyruvate kinase, catalytic core domain containing protein.
Os01g0225500	0.119574	0	4.78482	0	1	na	Similar to 3-methyl-2-oxobutanoate hydroxymethyltransferase.
Os01g0225550	1.08217	-0.993713	2.22665	-0.446282	0.655394	0.772804	Hypothetical gene.
Os01g0225600	4.42753	0.140065	1.16201	0.120537	0.904058	0.942773	Atypical 5C LEA (late embryogenesis abundant) protein, Multiple stress tolerance, Hg accumulation	OsLea14-A
Os01g0225700	0.236539	-2.4898	4.73995	-0.52528	0.599389	na	Hypothetical gene.
Os01g0226200	0.521483	-1.98165	2.20401	-0.899111	0.368594	na	Conserved hypothetical protein.
Os01g0226250	0	na	na	na	na	na	Non-protein coding transcript.
Os01g0226300	86.5871	0.0411161	0.192662	0.213411	0.831007	0.897758	Reticulon family protein.
Os01g0226400	6.36497	-0.341427	0.518034	-0.659083	0.509843	0.654876	ATPase, AAA-type, core domain containing protein.
Os01g0226450	0.144303	1.27736	4.77652	0.267426	0.789141	na	Hypothetical protein.
Os01g0226500	288.512	-0.43169	0.0955219	-4.51928	6.20512e-06	4.06157e-05	Conserved hypothetical protein.
Os01g0226600	46.7025	-1.45908	0.321477	-4.53867	5.66099e-06	3.73134e-05	Similar to C4-dicarboxylate transporter/malic acid transport protein.
Os01g0226666	0	na	na	na	na	na	Hypothetical protein.
Os01g0226700	0	na	na	na	na	na	Protein of unknown function DUF623, plant domain containing protein.
Os01g0227100	9091.04	0.460771	0.0981639	4.6939	2.68051e-06	1.89405e-05	Chlorophyll b reductase, Leaf senescence	NYC1, nyc1, OsNYC1
Os01g0227200	849.447	-0.38322	0.136677	-2.80384	0.00504978	0.016169	Similar to Somatic embryogenesis receptor kinase-like protein.
Os01g0227250	4.24767	-1.31657	0.872292	-1.50932	0.131216	0.241486	Hypothetical gene.
Os01g0227300	709.337	-0.0694241	0.103196	-0.672739	0.501114	0.646958	Similar to RAB7D.
Os01g0227350	5.49303	-1.48663	0.688388	-2.15959	0.0308047	0.0752722	Hypothetical protein.
Os01g0227400	222.698	-1.2386	0.171648	-7.21592	5.3569e-13	1.02139e-11	Similar to Cytochrome P450 71A1 (EC 1.14.-.-) (CYPLXXIA1) (ARP-2).
Os01g0227500	423.466	-0.983796	0.125615	-7.83183	4.80835e-15	1.14658e-13	Cytochrome P450 family protein.
Os01g0227700	16.1487	0.174024	0.516747	0.336769	0.736291	0.832925	Cytochrome P450 family protein.
Os01g0227800	651.687	0.453404	0.180915	2.50617	0.0122047	0.0344318	Similar to cDNA, clone: J075083L18, full insert sequence.
Os01g0228300	205.257	-0.569257	0.126111	-4.51394	6.36338e-06	4.15457e-05	Mpv17/PMP22 family protein.
Os01g0228400	573.187	-1.6546	0.186549	-8.86953	7.34584e-19	2.60441e-17	Pentatricopeptide repeat domain containing protein.
Os01g0228450	5.80213	-2.59694	0.765822	-3.39105	0.000696261	0.00289131	Hypothetical protein.
Os01g0228500	8.69387	0.00255092	0.606311	0.00420727	0.996643	0.99932	Harpin-induced 1 domain containing protein.
Os01g0228600	649.32	0.00454078	0.150228	0.0302258	0.975887	0.987092	Cytosolic hydroxypyruvate reductase, NADPH-dependent HPR, Photorespiratory metabolism	OsHPR2, HPR2, OsHPR2-2
Os01g0228800	165.417	0.372477	0.146337	2.54535	0.010917	0.0312925	Conserved hypothetical protein.
Os01g0228901	0	na	na	na	na	na	Hypothetical gene.
Os01g0229000	18.7336	0.775606	0.429067	1.80765	0.0706603	0.148383	Similar to Transcription factor myb.
Os01g0229100	492.325	-0.0117634	0.100842	-0.116652	0.907136	0.944615	Similar to Eukaryotic translation initiation factor 3 subunit 6-interacting protein.
Os01g0229200	1152.96	0.441587	0.0852787	5.17816	2.24081e-07	1.91121e-06	VHS domain containing protein.
Os01g0229250	1.2039	-0.411236	1.2258	-0.335483	0.737261	0.833644	Hypothetical gene.
Os01g0229300	73.6151	0.632226	0.206327	3.0642	0.00218256	0.00783942	EMBRYONIC FLOWER1 (EMF1)-like protein, Transcriptional regulator, Palea development, Regulation of floral organ identity	CCP1, OsEMF1, DFO1, EMF1
Os01g0229400	52.9116	-0.33066	0.23849	-1.38647	0.165602	0.289336	Similar to Rac-like GTP-binding protein 1.
Os01g0229500	51.0769	-0.453453	0.218672	-2.07367	0.0381098	0.0897691	Thioesterase superfamily domain containing protein.
Os01g0229600	422.806	-0.189125	0.165926	-1.13981	0.254365	0.40026	Conserved hypothetical protein.
Os01g0229700	0.091462	-0.993704	4.78482	-0.207678	0.83548	na	WD40 repeat domain containing protein.
Os01g0229800	0	na	na	na	na	na	Similar to Vegetative storage protein PNI288.
Os01g0229900	102.738	0.104056	0.150337	0.692152	0.488842	0.636641	Similar to Ubiquitin-conjugating enzyme family protein, expressed.
Os01g0230200	132.712	-0.242549	0.144845	-1.67455	0.0940231	0.186247	Atypical basic helix-loop-helix transcription factor	OsbHLH074
Os01g0230700	0	na	na	na	na	na	Hypothetical conserved gene.
Os01g0230800	1.60558	0.164963	1.00887	0.163512	0.870115	0.922514	Conserved hypothetical protein.
Os01g0231000	427.818	-0.12161	0.0928541	-1.30968	0.190303	0.321825	Similar to Auxin-responsive protein (Aux/IAA) (Fragment).
Os01g0231500	1132.01	-0.571005	0.121618	-4.69505	2.66536e-06	1.88429e-05	Similar to Casein kinase I (Fragment).
Os01g0231600	9.78782	-0.694915	0.587037	-1.18377	0.236506	0.378864	Pleckstrin homology-type domain containing protein.
Os01g0231700	304.034	-0.00415328	0.17006	-0.0244224	0.980516	0.990046	Similar to 60S acidic ribosomal protein P2-B (CaRP2B).
Os01g0231800	182.176	-0.182487	0.145308	-1.25587	0.209164	0.345877	Similar to cDNA clone:J033025F17, full insert sequence.
Os01g0231900	592.216	-0.0483224	0.0877851	-0.550462	0.582002	0.715623	K Homology, type 1, subgroup domain containing protein.
Os01g0231950	0.234022	-1.673	4.12597	-0.405481	0.685124	na	Hypothetical gene.
Os01g0232000	116.602	-1.44827	0.293989	-4.92626	8.38165e-07	6.51913e-06	Major intrinsic protein family protein.
Os01g0232100	2.23426	1.20262	1.0514	1.14383	0.252695	0.398331	Similar to Tonoplast membrane integral protein ZmTIP4-3.
Os01g0232200	0	na	na	na	na	na	WD40 repeat domain containing protein.
Os01g0232300	1110.49	0.17489	0.0881334	1.98438	0.0472135	0.106806	Similar to TRZ3 (TRNASE Z 3); 3'-tRNA processing endoribonuclease/ catalytic.
Os01g0232400	598.441	0.4301	0.0815712	5.27269	1.34438e-07	1.19197e-06	Similar to VHS1 protein (Fragment).
Os01g0232450	0.468058	-0.339644	2.7481	-0.123593	0.901638	na	Conserved hypothetical protein.
Os01g0232500	380.89	-0.50945	0.106475	-4.78468	1.7126e-06	1.25602e-05	Ubiquitin-conjugating enzyme/RWD-like domain containing protein.
Os01g0232550	1.40433	-2.6987	1.33872	-2.01588	0.0438126	0.100594	Hypothetical conserved gene.
Os01g0232700	1294.59	0.291779	0.0888114	3.28538	0.00101846	0.00404723	Similar to Histidinol dehydrogenase, chloroplast precursor (EC 1.1.1.23) (HDH). Splice isoform 2.
Os01g0232800	605.544	-0.459168	0.0964826	-4.75907	1.94483e-06	1.41236e-05	Similar to KOB1.
Os01g0233000	1138.16	-0.176265	0.181888	-0.969089	0.332501	0.487368	DREPP plasma membrane polypeptide family protein.
Os01g0233100	0.694612	-0.427396	1.53558	-0.278328	0.78076	na	Similar to Cyclin-A1-2.
Os01g0233400	0.184568	0.448974	4.78482	0.093833	0.925242	na	Histone H4 acetyltransferase, NuA4 complex, Eaf6 domain containing protein.
Os01g0233500	7.99483	-0.183387	0.559892	-0.32754	0.74326	0.838013	Cyclin.
Os01g0233800	3.59981	-0.584705	0.915098	-0.638953	0.522853	0.666255	Similar to Viroid symptom modulation protein.
Os01g0233850	0.5074	-1.92626	2.96074	-0.650602	0.515303	na	Hypothetical gene.
Os01g0233900	56.22	-0.88536	0.220096	-4.02261	5.75556e-05	0.000307148	Similar to cDNA clone:J013003E06, full insert sequence.
Os01g0234001	2.38716	3.15932	1.09184	2.89358	0.00380883	0.0126809	Hypothetical conserved gene.
Os01g0234100	196.7	-0.882732	0.129477	-6.81767	9.25297e-12	1.51572e-10	Transcriptional factor B3 family protein.
Os01g0234200	0.465275	0	3.07824	0	1	na	Similar to DNA topoisomerase 2.
Os01g0234300	29.7401	-0.836647	0.317329	-2.63653	0.00837593	0.0249714	Similar to Pectinesterase.
Os01g0234433	1.86957	0.0337384	0.947951	0.0355909	0.971609	0.984217	Hypothetical protein.
Os01g0234499	21.0364	-0.632564	0.370828	-1.70581	0.0880429	0.176893	Similar to Pectinesterase.
Os01g0234700	8.15964	-1.58748	0.483853	-3.28091	0.00103472	0.0041013	Harpin-induced 1 domain containing protein.
Os01g0234800	132.144	-0.0891689	0.154278	-0.577975	0.563281	0.700556	Similar to 25.3 kDa vesicle transport protein.
Os01g0234850	0	na	na	na	na	na	Hypothetical conserved gene.
Os01g0234900	177.319	-0.071081	0.179247	-0.396553	0.691697	0.80026	Similar to Ubiquitin ligase SINAT5 (EC 6.3.2.-) (Seven in absentia homolog 5). Splice isoform 2.
Os01g0235100	530.855	-1.33942	0.241816	-5.53903	3.04146e-08	3.0092e-07	Similar to predicted protein.
Os01g0235200	146.982	-0.129743	0.116551	-1.11319	0.265626	0.413361	Conserved hypothetical protein.
Os01g0235300	152.68	-0.23384	0.127875	-1.82866	0.0674504	0.142874	SOUL haem-binding protein domain containing protein.
Os01g0235325	1.10805	-2.26021	1.628	-1.38834	0.165035	0.288558	Hypothetical protein.
Os01g0235350	64.6477	-0.119191	0.22779	-0.52325	0.6008	0.730273	Conserved hypothetical protein.
Os01g0235400	377.452	-0.0914128	0.104828	-0.87203	0.383192	0.538378	Similar to predicted protein.
Os01g0235500	0.0437908	0	4.78482	0	1	na	Conserved hypothetical protein.
Os01g0235632	3.16884	-0.790964	0.867923	-0.911329	0.362122	0.517446	Hypothetical protein.
Os01g0235700	605.844	0.38447	0.0810733	4.74225	2.11357e-06	1.52178e-05	Similar to BHLH transcription factor (Fragment).
Os01g0235800	480.451	0.10555	0.0871095	1.21169	0.225631	0.366291	K Homology domain containing protein.
Os01g0235850	13.0564	-1.81944	0.553851	-3.28507	0.00101957	0.0040509	Hypothetical protein.
Os01g0235900	677.651	-0.870344	0.173764	-5.00876	5.47831e-07	4.38902e-06	Thioredoxin fold domain containing protein.
Os01g0236000	19.1237	-0.382099	0.365976	-1.04406	0.296459	0.449312	Conserved hypothetical protein.
Os01g0236300	314.664	0.512942	0.172094	2.98058	0.00287699	0.00994435	Similar to Auxin response factor 18.
Os01g0236400	22.9485	0.236259	0.300508	0.786198	0.431752	0.585385	Similar to protein ABIL1.
Os01g0236700	2229.5	-0.915457	0.14391	-6.3613	2.00059e-10	2.7549e-09	Octicosapeptide/Phox/Bem1p domain containing protein.
Os01g0236800	368.85	-0.576149	0.104835	-5.49576	3.89035e-08	3.77246e-07	Similar to predicted protein.
Os01g0236900	0.664381	-0.25566	2.07572	-0.123167	0.901975	na	Hypothetical protein.
Os01g0237000	0.0951706	-0.993704	4.78482	-0.207678	0.83548	na	Uncharacterised protein family UPF0497, trans-membrane plant subgroup domain containing protein.
Os01g0237100	2415.18	-0.106564	0.106651	-0.999178	0.317708	0.471581	Phosphoglycerate mutase domain containing protein.
Os01g0237200	11.8552	-1.02764	0.447579	-2.29599	0.0216762	0.0560235	Conserved hypothetical protein.
Os01g0237366	0	na	na	na	na	na	NAD(P)-binding domain containing protein.
Os01g0237400	0	na	na	na	na	na	Hypothetical conserved gene.
Os01g0237500	17.412	-2.22174	0.789491	-2.81415	0.00489071	0.0157095	NmrA-like family protein.
Os01g0237750	16.5659	-2.10308	0.795027	-2.6453	0.00816183	0.0244543	Hypothetical conserved gene.
Os01g0238200	172.366	-0.0321999	0.114806	-0.280471	0.779116	0.863386	Conserved hypothetical protein.
Os01g0238287	6.14398	0.525254	0.700844	0.749459	0.45358	0.605395	Hypothetical protein.
Os01g0238375	0.682684	-0.272367	2.41578	-0.112745	0.910233	na	Hypothetical protein.
Os01g0238500	1480.37	-1.91236	0.316331	-6.04544	1.49003e-09	1.80393e-08	Similar to Branched-chain-amino-acid aminotransferase-like protein 3, chloroplast precursor.
Os01g0238600	311.357	-0.446062	0.135476	-3.29255	0.00099284	0.00395526	Nucleic acid-binding, OB-fold domain containing protein.
Os01g0238700	1.0195	0.0312553	1.29567	0.0241228	0.980755	0.990183	Oligopeptide transporter OPT superfamily protein.
Os01g0238800	62.974	-0.130994	0.229894	-0.569803	0.568812	0.705079	Hypothetical conserved gene.
Os01g0238850	0.28139	0.395578	3.34815	0.118148	0.90595	na	Hypothetical gene.
Os01g0238900	509.233	-0.0810474	0.107167	-0.756269	0.449488	0.601837	Similar to Protein SOF1.
Os01g0239000	1862.92	-0.362129	0.116484	-3.10884	0.00187825	0.00688465	Hypothetical conserved gene.
Os01g0239100	396.421	0.00304673	0.1272	0.0239524	0.980891	0.990212	Heat shock protein DnaJ family protein.
Os01g0239150	1.55485	-1.57055	1.51306	-1.038	0.299272	0.452123	Hypothetical protein.
Os01g0239200	10538.9	-0.0870259	0.128695	-0.676219	0.498901	0.645163	Similar to Phophate translocator (Fragment).
Os01g0239300	23.8821	-2.03482	0.382498	-5.31982	1.03869e-07	9.38009e-07	Conserved hypothetical protein.
Os01g0239700	1077.13	0.194258	0.171425	1.13319	0.257135	0.403614	Similar to Leucine-rich receptor-like protein kinase.
Os01g0240600	0	na	na	na	na	na	Hypothetical conserved gene.
Os01g0240700	0	na	na	na	na	na	Hypothetical conserved gene.
Os01g0240725	0	na	na	na	na	na	Hypothetical protein.
Os01g0241000	22.773	1.01192	0.366813	2.75868	0.00580361	0.0182742	Conserved hypothetical protein.
Os01g0241100	139.733	0.372924	0.139596	2.67146	0.00755225	0.0228925	Conserved hypothetical protein.
Os01g0241400	0.27382	-0.953648	3.36917	-0.283052	0.777137	na	CC-type glutaredoxin, Regulation of pre-harvest sprouting	PHS9
Os01g0242200	0.467304	-1.36691	2.60796	-0.524132	0.600187	na	Zinc finger, C2H2-type domain containing protein.
Os01g0242300	67.3485	0.615324	0.215508	2.85523	0.00430054	0.0140714	Optic atrophy 3 family protein.
Os01g0242333	0.136832	-0.272365	4.78482	-0.0569227	0.954607	na	Non-protein coding transcript.
Os01g0242400	0.157429	-0.993704	4.78482	-0.207678	0.83548	na	Lateral organ boundaries, LOB domain containing protein.
Os01g0242450	0.452825	-1.65625	2.11452	-0.783277	0.433465	na	Non-protein coding transcript.
Os01g0242500	151.162	-0.0506472	0.111471	-0.454351	0.649576	0.768348	D-tyrosyl-tRNA(Tyr) deacylase family protein.
Os01g0242600	349.494	-0.425384	0.112047	-3.79649	0.000146762	0.000718727	C2 calcium-dependent membrane targeting domain containing protein.
Os01g0242800	2.0034	-0.134322	0.908296	-0.147884	0.882435	0.929507	Hypothetical protein.
Os01g0242900	98.9487	-0.281239	0.225389	-1.24779	0.212107	0.349823	Similar to 60S ribosomal protein L18A.
Os01g0243000	28.6556	0.632888	0.306436	2.06532	0.0388929	0.0912032	Similar to triacylglycerol lipase.
Os01g0243100	260.978	1.03223	0.240851	4.28576	1.82115e-05	0.000108065	Similar to Kinesin.
Os01g0243200	189.135	0.0920047	0.137755	0.667886	0.504206	0.649911	Similar to integral membrane transporter family protein.
Os01g0243300	4.17343	0.537076	0.859811	0.624644	0.532205	0.674191	Hypothetical protein.
Os01g0243400	44.2823	0.608049	0.314167	1.93543	0.0529376	0.117249	Hypothetical conserved gene.
Os01g0243450	0.472304	-0.189507	2.44994	-0.077352	0.938344	na	Non-protein coding transcript.
Os01g0243600	0.562501	-0.963396	2.20174	-0.437561	0.661704	na	Conserved hypothetical protein.
Os01g0243700	9.58247	2.79917	0.671871	4.16623	3.09683e-05	0.000174979	Similar to Beta-1, 3-glucanase-like protein.
Os01g0243800	32.8906	1.09203	0.357771	3.05232	0.00227081	0.00811822	Hypothetical conserved gene.
Os01g0243901	0	na	na	na	na	na	Hypothetical protein.
Os01g0244000	0	na	na	na	na	na	Domain of unknown function DUF1618 domain containing protein.
Os01g0244150	0	na	na	na	na	na	Similar to J075123K08, full insert sequence.
Os01g0244400	0	na	na	na	na	na	Protein of unknown function DUF1618 domain containing protein.
Os01g0244966	0	na	na	na	na	na	Non-protein coding transcript.
Os01g0245000	0	na	na	na	na	na	Conserved hypothetical protein.
Os01g0245532	0	na	na	na	na	na	Similar to J075123K08, full insert sequence.
Os01g0245600	0.121299	1.64974	4.75417	0.34701	0.728584	na	Conserved hypothetical protein.
Os01g0245700	0	na	na	na	na	na	Domain of unknown function DUF1618 domain containing protein.
Os01g0245901	0	na	na	na	na	na	Domain of unknown function DUF1618 domain containing protein.
Os01g0246100	722.241	-0.0555706	0.0676177	-0.821835	0.411171	0.565562	Zinc finger, RING/FYVE/PHD-type domain containing protein.
Os01g0246200	31.1145	-0.679302	0.379098	-1.79189	0.0731504	0.152288	Similar to TCP-domain protein.
Os01g0246400	5625.07	-0.104768	0.348203	-0.300882	0.763504	0.852774	Similar to Low molecular mass early light-inducible protein HV90, chloroplast precursor (ELIP).
Os01g0246500	78.0659	-0.254613	0.212955	-1.19562	0.231844	0.373587	Similar to Minus dominance protein.
Os01g0246601	1.7784	2.15305	1.29617	1.66108	0.0966972	0.190396	Protein of unknown function DUF296 domain containing protein.
Os01g0246700	785.767	1.47972	0.207867	7.11858	1.09044e-12	1.99306e-11	Similar to WRKY transcription factor 1.
Os01g0247500	178.12	1.51429	0.179573	8.43272	3.37726e-17	1.02284e-15	Protein kinase, core domain containing protein.
Os01g0247550	0.94011	-1.01399	1.52385	-0.66541	0.505789	na	Hypothetical protein.
Os01g0247600	167.344	0.330526	0.154603	2.13789	0.0325254	0.0787076	Conserved hypothetical protein.
Os01g0247700	0.55991	-2.36452	2.9549	-0.800202	0.423594	na	Similar to inner membrane transport protein.
Os01g0247900	0	na	na	na	na	na	AWPM-19-like family protein.
Os01g0248000	0	na	na	na	na	na	Stigma-specific protein Stig1 family protein.
Os01g0248300	0.533084	-2.18358	2.64323	-0.826104	0.408745	na	Similar to Pathogen-related protein.
Os01g0248350	0	na	na	na	na	na	Hypothetical protein.
Os01g0248400	491.689	0.167145	0.0940838	1.77655	0.0756421	0.156496	Similar to Isocitrate dehydrogenase (Fragment).
Os01g0248450	4.86329	0.263274	0.707367	0.372189	0.709752	0.813972	Non-protein coding transcript.
Os01g0248500	255.079	1.61004	0.189947	8.47624	2.32579e-17	7.15124e-16	Similar to Pathogen-related protein.
Os01g0248600	279.879	-0.0767243	0.11852	-0.647351	0.517405	0.661643	GINS complex, Psf2 component family protein.
Os01g0248701	2.6446	3.15041	1.24029	2.54006	0.0110832	0.0317144	Terpenoid synthase domain containing protein.
Os01g0248800	7.60363	-0.0171655	0.533762	-0.0321594	0.974345	0.985999	Conserved hypothetical protein.
Os01g0248850	0	na	na	na	na	na	Hypothetical gene.
Os01g0248900	0	na	na	na	na	na	Alpha-expansin, Mediation of the cell extension and growth, Root system architecture	EXPA8, OsEXPA8, OsEXP8, osaEXPa1.17
Os01g0249050	0.0452684	0.448974	4.78482	0.093833	0.925242	na	Hypothetical protein.
Os01g0249100	0	na	na	na	na	na	Similar to Expansin-A9.
Os01g0249200	14.0604	-2.0302	0.468572	-4.33274	1.47267e-05	8.88981e-05	Similar to Nectarin 1 precursor (EC 1.15.1.1) (Superoxide dismutase [Mn]).
Os01g0249300	1654.91	0.0458149	0.0610447	0.750514	0.452945	0.604804	Lg106-like family protein.
Os01g0249700	0	na	na	na	na	na	Heavy metal-associated domain, HMA domain containing protein.
Os01g0249800	0	na	na	na	na	na	Heavy metal-associated domain, HMA domain containing protein.
Os01g0249900	3.68281	1.33787	0.76316	1.75306	0.0795914	0.163067	Protein of unknown function DUF573 family protein.
Os01g0250200	0	na	na	na	na	na	Conserved hypothetical protein.
Os01g0250600	275.007	-0.104561	0.139204	-0.751138	0.45257	0.604446	Conserved hypothetical protein.
Os01g0250900	2210.65	0.400103	0.108129	3.70024	0.000215399	0.00101324	HAD superfamily (subfamily IG) hydrolase, 5'-Nucleotidase protein.
Os01g0251000	278.062	-0.42976	0.124493	-3.45209	0.000556262	0.0023633	Protein of unknown function DUF3769 domain containing protein.
Os01g0251100	253.131	-0.0970587	0.138207	-0.70227	0.482511	0.631364	Similar to 50S ribosomal protein L3-2, chloroplast precursor.
Os01g0251200	340.798	0.159147	0.0908941	1.75091	0.0799617	0.163659	Zinc finger, C2H2-like domain containing protein.
Os01g0251400	0	na	na	na	na	na	Conserved hypothetical protein.
Os01g0252100	2798.1	-0.00119506	0.07406	-0.0161364	0.987126	0.993796	Similar to Glycogen synthase kinase-3 homolog MsK-3 (EC 2.7.1.-).
Os01g0252150	5.84261	-0.821953	0.895078	-0.918303	0.35846	0.513802	Hypothetical protein.
Os01g0252200	142.901	0.696573	0.151176	4.6077	4.0714e-06	2.77081e-05	Zinc finger, CCCH-type domain containing protein.
Os01g0252300	0	na	na	na	na	na	Conserved hypothetical protein.
Os01g0252400	1.79195	1.591	0.986254	1.61317	0.106708	0.205646	Hypothetical gene.
Os01g0252600	341.239	0.707606	0.150598	4.69865	2.61888e-06	1.85375e-05	Similar to predicted protein.
Os01g0252900	60.7393	-0.528826	0.184797	-2.86166	0.00421427	0.0138195	Zinc finger, CCHC-type domain containing protein.
Os01g0253000	1.02559	-2.28664	1.7442	-1.31099	0.189859	0.321261	Similar to LpimPth3.
Os01g0253050	0	na	na	na	na	na	Conserved hypothetical protein.
Os01g0253100	473.469	-0.261585	0.0843681	-3.10052	0.00193179	0.00705346	Similar to Avr9/Cf-9 induced kinase 1.
Os01g0253200	0.0801643	0	4.78482	0	1	na	Similar to pectinesterase inhibitor domain containing protein.
Os01g0253300	2016.19	-0.166909	0.0686067	-2.43284	0.0149811	0.0409322	Importin alpha-1a subunit.
Os01g0253400	2.05443	0.626386	1.09979	0.56955	0.568983	0.705143	Protein of unknown function DUF1218 family protein.
Os01g0253500	0.524307	-0.993713	2.43955	-0.407334	0.683763	na	Conserved hypothetical protein.
Os01g0253600	118.741	-0.50814	0.216201	-2.35031	0.0187577	0.0495593	Replication factor A protein 3 domain containing protein.
Os01g0253800	1.29337	1.7477	1.63232	1.07068	0.284311	0.435388	Conserved hypothetical protein.
Os01g0253900	327.522	-0.209613	0.108303	-1.93544	0.0529359	0.117249	Similar to triacylglycerol lipase.
Os01g0254000	926.374	0.0765499	0.0980912	0.780395	0.435159	0.588431	Similar to NTGB2 (Fragment).
Os01g0254100	1535.84	0.587639	0.105294	5.58094	2.39216e-08	2.40895e-07	Similar to CTV.2.
Os01g0254200	327.119	0.682885	0.125161	5.45607	4.86791e-08	4.64704e-07	Conserved hypothetical protein.
Os01g0254300	0	na	na	na	na	na	Pectinesterase (EC 3.1.1.11) (Fragment).
Os01g0254350	0	na	na	na	na	na	Hypothetical gene.
Os01g0254400	0	na	na	na	na	na	Hypothetical conserved gene.
Os01g0254800	105.712	-0.290106	0.191952	-1.51135	0.1307	0.240755	Hypothetical conserved gene.
Os01g0254850	5.74882	1.46521	0.584573	2.50647	0.0121944	0.0344074	Hypothetical conserved gene.
Os01g0254900	1122.71	-0.0673447	0.0739112	-0.911157	0.362213	0.517446	Similar to Syntaxin 22 (AtSYP22) (AtVAM3).
Os01g0254950	4.14754	-1.15569	0.816613	-1.41523	0.157002	0.277968	Hypothetical gene.
Os01g0255000	1406.99	-0.0741847	0.0854388	-0.86828	0.385241	0.54037	Similar to Soluble epoxide hydrolase.
Os01g0255100	22.0936	-0.721685	0.391961	-1.84122	0.0655898	0.13972	Similar to Soluble epoxide hydrolase.
Os01g0255700	3.70932	-1.09758	0.692221	-1.58559	0.112833	0.214499	Conserved hypothetical protein.
Os01g0256300	7.85886	-0.267744	0.51682	-0.51806	0.604416	0.733193	Conserved hypothetical protein.
Os01g0256400	277.052	0.0219083	0.0884981	0.247557	0.804478	0.879896	Similar to Dynein light chain 1 protein DLC-1 (Fragment).
Os01g0256500	883.738	1.01024	0.400011	2.52552	0.0115526	0.0328347	Similar to ZnI.
Os01g0256600	131.941	-0.338861	0.148151	-2.28727	0.0221801	0.0571167	Ribosomal protein L18/L5 domain containing protein.
Os01g0256800	70.3499	0.26108	0.170522	1.53106	0.125754	0.233517	Similar to zinc finger helicase family protein.
Os01g0256900	415.388	0.259368	0.0912817	2.8414	0.00449153	0.0146016	Similar to SmX6 protein.
Os01g0257100	13.0332	-3.25504	0.512675	-6.34914	2.16526e-10	2.96576e-09	Rapid ALkalinization Factor family protein.
Os01g0257300	0.609002	0	2.77003	0	1	na	GTP-binding protein, Homolog of AtFPF1 (Flowering Promoting Factor 1), Cell cycle regulator during root development, Regulation of root architecture and flowering	OsRAA1
Os01g0257400	104.043	-0.218513	0.156849	-1.39314	0.163577	0.286594	Zinc finger, CCCH-type domain containing protein.
Os01g0257900	17.8825	0.588663	0.391141	1.50499	0.132327	0.243166	Hypothetical protein.
Os01g0258000	51.1029	-0.0876642	0.235241	-0.372658	0.709403	0.813837	Conserved hypothetical protein.
Os01g0258100	32.7803	0.7977	0.252586	3.15814	0.00158782	0.00593143	Hypothetical conserved gene.
Os01g0258600	74.0238	-0.175525	0.179129	-0.979884	0.327143	0.481493	Plant-specific small protein, Hybrid incompatibility, Pollen germination	DPL1
Os01g0258700	858.304	-0.114534	0.0746426	-1.53443	0.124924	0.232255	Zinc finger, CCCH-type domain containing protein.
Os01g0259200	1136.72	0.0769288	0.0981735	0.7836	0.433275	0.586655	Similar to serine/threonine protein kinase PBS1.
Os01g0259300	31.4871	-0.788468	0.325538	-2.42205	0.0154333	0.041981	Non-protein coding transcript.
Os01g0259400	38.7653	-0.722819	0.276327	-2.61581	0.00890162	0.026289	Armadillo-type fold domain containing protein.
Os01g0259600	2426.95	0.22535	0.0944537	2.38583	0.0170406	0.0456543	Similar to phosphoadenosine phosphosulfate (PAPS) reductase family protein.
Os01g0259900	108.542	0.406042	0.196097	2.07061	0.0383949	0.0902899	Homolog of SAD1 (RNA polymerase I subunit A34.5)	SAD1L
Os01g0259933	79.4555	-0.269283	0.185238	-1.45371	0.146026	0.262518	Non-protein coding transcript.
Os01g0259966	1.04876	0	4.78482	0	1	1	Non-protein coding transcript.
Os01g0260000	30.1605	1.44426	0.290061	4.97917	6.38581e-07	5.06722e-06	Protein prenyltransferase domain containing protein.
Os01g0260100	1.44213	-1.1202	1.09801	-1.02021	0.307628	0.461124	Similar to Kinesin heavy chain (Fragment).
Os01g0260500	52.6377	0.371409	0.18667	1.98966	0.0466282	0.10571	Hypothetical conserved gene.
Os01g0260700	969.025	0.0540495	0.0708785	0.762565	0.445723	0.598015	Similar to PUR ALPHA-1.
Os01g0260800	112.079	-0.949271	0.183225	-5.18089	2.20826e-07	1.88573e-06	Conserved hypothetical protein.
Os01g0260950	0	na	na	na	na	na	Conserved hypothetical protein.
Os01g0261000	0.0474433	0	4.78482	0	1	na	Hypothetical gene.
Os01g0261100	923.249	-0.152062	0.0661147	-2.29998	0.0214496	0.0555264	Zinc finger, RING-type domain containing protein.
Os01g0261200	1116.52	0.342489	0.124663	2.74732	0.00600851	0.0188125	NAC transcription factor, Heat stress tolerance	OsNTL3
Os01g0261500	297.171	0.321062	0.103978	3.0878	0.00201646	0.00731251	Similar to Nucleoside-diphosphate-sugar epimerase.
Os01g0261600	0	na	na	na	na	na	Similar to agmatine coumaroyltransferase.
Os01g0261700	0	na	na	na	na	na	Similar to Agmatine coumaroyltransferase.
Os01g0262000	0	na	na	na	na	na	Similar to agmatine coumaroyltransferase.
Os01g0262401	0.0873915	1.19159	4.78049	0.249262	0.803158	na	Hypothetical genes.
Os01g0262500	36.5159	0.112519	0.267034	0.421367	0.673487	0.786363	TRAM/LAG1/CLN8 homology domain domain containing protein.
Os01g0262600	492.514	-0.305457	0.0913703	-3.34307	0.000828564	0.00337992	Glycosyltransferase, Pollen wall formation	OsGT1
Os01g0262700	918.253	0.182783	0.0933264	1.95854	0.0501673	0.112266	Similar to predicted protein.
Os01g0263000	0	na	na	na	na	na	Similar to Peroxidase.
Os01g0263300	0.152578	-0.272365	4.78482	-0.0569227	0.954607	na	Similar to Peroxidase 72 precursor (EC 1.11.1.7) (Atperox P72) (PRXR8) (ATP6a).
Os01g0263400	73.8387	1.0011	0.179299	5.58339	2.35881e-08	2.37792e-07	Pentatricopeptide repeat domain containing protein.
Os01g0263500	182.6	0.13394	0.106131	1.26203	0.20694	0.343082	Similar to predicted protein.
Os01g0263600	205.809	-0.342463	0.12492	-2.74145	0.00611679	0.0190965	U5 snRNP-associated 102 kDa protein (U5-102 kDa protein).
Os01g0263900	1.65721	0.474989	1.22794	0.386816	0.698892	0.805704	Hypothetical protein.
Os01g0264000	139.119	-3.09169	0.269529	-11.4707	1.85123e-30	1.73788e-28	Dof transcription factor, Promotion of nutrient ion uptake and accumulation	RDD1, OsDof, OsDof2, Dof2, OsDof-2
Os01g0264100	0.850793	-1.89621	1.69516	-1.1186	0.26331	na	Similar to UDP-glucose pyrophosphorylase.
Os01g0264125	0	na	na	na	na	na	Non-protein coding transcript.
Os01g0264400	12.4724	0.896692	0.520969	1.7212	0.0852146	0.172178	Conserved hypothetical protein.
Os01g0264500	539.435	0.307073	0.106762	2.87625	0.00402432	0.0133016	Similar to T11I18.15 protein.
Os01g0264600	0	na	na	na	na	na	Conserved hypothetical protein.
Os01g0264700	517.508	0.0275982	0.110648	0.249424	0.803033	0.878861	Cellular retinaldehyde binding/alpha-tocopherol transport family protein.
Os01g0264900	101.542	-0.0843947	0.152369	-0.553882	0.579659	0.713794	Non-protein coding transcript.
Os01g0265000	30.5834	-0.222329	0.295611	-0.7521	0.451991	0.603936	Geranylgeranyl reductase, &alpha;-tocopherol synthesis	OsGGR2, LYL2, OsGGRII
Os01g0265100	14.3664	-1.40984	0.425886	-3.31038	0.000931709	0.00374383	Similar to ADP-ribosylation factor.
Os01g0265200	843.955	0.521695	0.105423	4.94859	7.47539e-07	5.85942e-06	Mitochondrial carrier protein, Early leaf development	OsPAPST1
Os01g0265400	201.168	0.476101	0.132226	3.60067	0.000317403	0.00143732	Conserved hypothetical protein.
Os01g0265700	203.908	-0.158751	0.11243	-1.412	0.15795	0.279153	Conserved hypothetical protein.
Os01g0265800	1025.93	0.174281	0.091157	1.91188	0.0558915	0.122733	RNA binding protein, RNA metabolism, Regulation of genes important for plant growth and development	RBP-P
Os01g0265900	162.055	0.141536	0.121897	1.16111	0.245598	0.38993	Similar to translin family protein.
Os01g0266000	617.123	0.225173	0.115513	1.94934	0.0512554	0.114248	RNA-binding protein Lupus La domain containing protein.
Os01g0266100	2.62946	-3.18529	1.37829	-2.31104	0.0208305	0.0541896	Similar to RING finger family protein.
Os01g0266200	598.601	0.332364	0.110765	3.00063	0.00269422	0.00938724	Conserved hypothetical protein.
Os01g0266400	4.28304	-1.51	0.921919	-1.63789	0.101445	0.197678	Conserved hypothetical protein.
Os01g0266500	173.843	0.659295	0.150616	4.37732	1.20145e-05	7.38152e-05	Phenazine biosynthesis PhzC/PhzF protein family protein.
Os01g0266600	647.291	0.50669	0.113239	4.47453	7.6581e-06	4.91583e-05	Thioredoxin fold domain containing protein.
Os01g0266800	473.075	-2.75928	0.220763	-12.4989	7.57218e-36	9.95195e-34	Cystinosin/ERS1p repeat containing protein.
Os01g0267050	10.6512	-1.86816	0.667698	-2.79791	0.00514351	0.0164226	Non-protein coding transcript.
Os01g0267100	809.697	-0.275836	0.0813001	-3.39282	0.000691781	0.00287465	MT-A70 family protein.
Os01g0267200	1072.86	0.302996	0.121817	2.4873	0.0128716	0.0360575	Similar to 26S proteasome non-ATPase regulatory subunit 14 (26S proteasome regulatory subunit rpn11).
Os01g0267300	0.478613	0.448978	2.72415	0.164814	0.86909	na	Hypothetical conserved gene.
Os01g0267400	70.3774	0.163595	0.176255	0.928172	0.353319	0.508595	Similar to cell number regulator 5.
Os01g0267600	66.3959	0.12885	0.208419	0.618225	0.536427	0.677475	Sad1/UNC-84 (SUN) domain protein, Promotion of telomere clustering and homologous pairing in meiosis	OsSUN2
Os01g0267800	7.68734	-1.45218	0.49207	-2.95117	0.00316572	0.0108141	Serine/threonine protein kinase domain containing protein.
Os01g0267900	455.188	0.344396	0.144942	2.3761	0.0174966	0.0467299	Calmodulin, Ca<sup>2+</sup> sensor, Ca<sup>2+</sup> signalling	OsCam1-3, OsCaM1
Os01g0268000	0	na	na	na	na	na	Hypothetical protein.
Os01g0268100	459.441	0.793691	0.111805	7.09889	1.25762e-12	2.28384e-11	Similar to Major facilitator superfamily antiporter.
Os01g0268201	0.379621	-0.477285	3.23902	-0.147355	0.882852	na	Non-protein coding transcript.
Os01g0268300	2406.05	0.915497	0.113211	8.08663	6.13374e-16	1.62297e-14	Similar to DNA gyrase B subunit.
Os01g0268600	25.4939	1.32513	0.538724	2.45975	0.0139035	0.0384866	Glycoside hydrolase, family 31 protein.
Os01g0268700	0	na	na	na	na	na	Protein of unknown function DUF617, plant domain containing protein.
Os01g0268733	0	na	na	na	na	na	Hypothetical gene.
Os01g0268800	487.466	0.41976	0.0962617	4.36061	1.297e-05	7.9173e-05	Ubiquitin-associated/translation elongation factor EF1B, N-terminal, eukaryote domain containing protein.
Os01g0268900	415.024	0.777934	0.100127	7.76949	7.88008e-15	1.83115e-13	Conserved hypothetical protein.
Os01g0269000	373.987	0.323273	0.0957956	3.37461	0.000739205	0.00304841	Similar to Hydroxymethylglutaryl-CoA lyase.
Os01g0269100	421.992	-0.109364	0.113387	-0.964526	0.334782	0.490101	Similar to Rab proteins geranylgeranyltransferase component A 2 (Rab escort protein 2) (REP-2) (Choroideraemia-like protein).
Os01g0269500	44.8804	-1.70467	0.269022	-6.33657	2.3494e-10	3.20555e-09	Conserved hypothetical protein.
Os01g0269550	15.3814	-1.24506	0.36266	-3.43314	0.000596644	0.00251472	Hypothetical protein.
Os01g0269800	0	na	na	na	na	na	NB-ARC domain containing protein.
Os01g0269900	332.995	0.178592	0.0936405	1.9072	0.0564941	0.123796	Key component of H2A.Z exchange complex	OsARP6
Os01g0269950	0.756591	-1.18276	1.97609	-0.598532	0.549485	na	Hypothetical protein.
Os01g0270100	1073.77	-0.298276	0.115517	-2.58209	0.00982028	0.0285426	Similar to Cysteine protease inhibitor.
Os01g0270300	40.7466	0.128332	0.509077	0.252087	0.800974	0.87758	Similar to Cationic peroxidase isozyme 40K precursor.
Os01g0270501	0.235145	1.18961	3.44686	0.345127	0.729999	na	Hypothetical protein.
Os01g0270700	1.21664	0.448979	2.01342	0.222993	0.823541	0.892723	Phosphatidylinositol 3-/4-kinase, catalytic domain containing protein.
Os01g0271000	170.706	-0.101121	0.113686	-0.889482	0.373744	0.528556	Conserved hypothetical protein.
Os01g0271200	147.134	0.103657	0.142472	0.727564	0.46688	0.617431	Similar to Glutamyl-tRNA synthetase.
Os01g0271400	1387.36	0.550608	0.0723621	7.60907	2.76075e-14	6.12807e-13	Peptidase S14, ClpP family protein.
Os01g0271500	877.954	0.0668701	0.0644387	1.03773	0.299394	0.452207	Similar to RUB-activating enzyme (Ubiquitin activating enzyme E1-like protein).
Os01g0271700	332.023	-0.390914	0.121936	-3.2059	0.00134641	0.005158	Conserved hypothetical protein.
Os01g0272600	35.5561	-0.562902	0.27655	-2.03544	0.0418064	0.0968537	Similar to Root determined nodulation 1.
Os01g0272650	0.104569	-0.993704	4.78482	-0.207678	0.83548	na	Hypothetical protein.
Os01g0272700	0.254021	0	4.78482	0	1	na	Hypothetical conserved gene.
Os01g0272800	2016.54	0.344347	0.0552194	6.23598	4.48959e-10	5.8787e-09	Conserved hypothetical protein.
Os01g0272850	9.99225	-0.021211	0.643377	-0.0329682	0.9737	0.985629	Hypothetical protein.
Os01g0272901	0.0452684	0.448974	4.78482	0.093833	0.925242	na	Conserved hypothetical protein.
Os01g0273000	327.414	-0.2013	0.12017	-1.67512	0.0939099	0.186088	Similar to 26 proteasome complex subunit DSS1 (Deleted in split hand/split foot protein 1) (Split hand/foot deleted protein 1).
Os01g0273100	0.108653	0	4.78482	0	1	na	Similar to Ubiquitin conjugating protein-like (Ubiquitin-conjugating enzyme) (Ubiquitinating enzyme).
Os01g0273150	4.99285	0.635491	0.646725	0.982629	0.32579	0.480028	Hypothetical gene.
Os01g0273200	0.0645056	-0.993704	4.78482	-0.207678	0.83548	na	Conserved hypothetical protein.
Os01g0273300	342.817	0.483941	0.11221	4.31283	1.61176e-05	9.64907e-05	BSD domain containing protein.
Os01g0273500	197.066	-0.45672	0.135249	-3.37688	0.000733134	0.00302691	Heat shock protein DnaJ, N-terminal domain containing protein.
Os01g0273800	44.7309	-0.925321	0.310646	-2.9787	0.00289471	0.00999881	FAD-dependent pyridine nucleotide-disulphide oxidoreductase domain containing protein.
Os01g0273850	0.0947312	0	4.78482	0	1	na	Hypothetical gene.
Os01g0273900	0.0688701	0	4.78482	0	1	na	Conserved hypothetical protein.
Os01g0274100	20.7268	1.43906	0.644256	2.23368	0.025504	0.0642648	Similar to disulfide oxidoreductase/ monooxygenase/ oxidoreductase.
Os01g0274201	0	na	na	na	na	na	Hypothetical gene.
Os01g0274300	1.49151	0.244471	1.54462	0.158273	0.874242	0.92498	Hypothetical protein.
Os01g0274500	0	na	na	na	na	na	Similar to Expansin-A11.
Os01g0274601	0	na	na	na	na	na	Hypothetical gene.
Os01g0274800	5.64091	1.07628	0.775361	1.38811	0.165104	0.288626	R2R3-type MYB transcription factor, Sugar partitioning into anther	CSA, csa
Os01g0274901	0	na	na	na	na	na	Hypothetical conserved gene.
Os01g0275200	0.294609	-1.01688	3.31323	-0.306915	0.758908	na	Similar to Protein argonaute 15.
Os01g0275300	349.885	0.281875	0.123012	2.29144	0.021938	0.0565967	Conserved hypothetical protein.
Os01g0275500	0.103445	0	4.78482	0	1	na	Similar to Protein argonaute 15.
Os01g0275600	1930.05	-0.133736	0.0705168	-1.89651	0.0578922	0.126185	Similar to Argonaute 4 protein.
Os01g0275700	0	na	na	na	na	na	Non-protein coding transcript.
Os01g0275800	8.65504	0.398074	0.51035	0.780001	0.43539	0.5886	Hypothetical gene.
Os01g0275900	938.614	-0.50213	0.0901095	-5.57245	2.51185e-08	2.52229e-07	Hypothetical conserved gene.
Os01g0275950	305.013	-0.29056	0.107873	-2.69353	0.00706997	0.0216068	Hypothetical conserved gene.
Os01g0276000	1151.97	-0.247095	0.124417	-1.98602	0.0470313	0.106464	Similar to 60S ribosomal protein L30.
Os01g0276033	4.76461	-0.925773	0.756766	-1.22333	0.221206	0.360744	Non-protein coding transcript.
Os01g0276066	9.17263	-0.879783	0.587409	-1.49773	0.134203	0.245941	Non-protein coding transcript.
Os01g0276100	694.842	0.0162626	0.110685	0.146927	0.88319	0.929981	Similar to 3-isopropylmalate dehydrogenase, chloroplast precursor (EC 1.1.1.85) (Beta-IPM dehydrogenase) (IMDH) (3-IPM-DH).
Os01g0276200	199.407	-0.076832	0.154665	-0.496765	0.619355	0.745108	Similar to Mitochondrial import receptor subunit TOM40.
Os01g0276300	5.8306	-0.768955	0.664763	-1.15674	0.24738	0.392027	Similar to Group 3 late embryogenesis abundant protein (Fragment).
Os01g0276400	106.04	0.200702	0.167501	1.19822	0.230832	0.372444	Similar to presenilin.
Os01g0276500	218.045	0.521034	0.103996	5.01016	5.43858e-07	4.36461e-06	Similar to Histidine biosynthesis bifunctional protein hisIE, chloroplast precursor [Includes: Phosphoribosyl-AMP cyclohydrolase (EC 3.5.4.19) (PRA-CH); Phosphoribosyl-ATP pyrophosphatase (EC 3.6.1.31) (PRA-PH)].
Os01g0276600	36.0894	-1.11965	0.298587	-3.74981	0.000176966	0.00084798	Zinc finger, RING/FYVE/PHD-type domain containing protein.
Os01g0276650	0.134725	-1.61371	4.78198	-0.337456	0.735773	na	Non-protein coding transcript.
Os01g0276700	383.522	-0.223196	0.119128	-1.87359	0.0609873	0.131742	Similar to Pyruvate kinase, cytosolic isozyme (EC 2.7.1.40) (PK).
Os01g0276800	945.029	-0.0127284	0.0636021	-0.200125	0.841382	0.904197	Glucosidase II &beta; subunit, Potential switch between programmed cell death and autophagy	Gas2, OsGAS2
Os01g0276900	275.066	-1.32834	0.243521	-5.45475	4.90432e-08	4.67864e-07	Conserved hypothetical protein.
Os01g0277100	0.543158	-0.76767	2.11399	-0.363138	0.716502	na	Hypothetical protein.
Os01g0277500	110.249	0.240665	0.158017	1.52303	0.12775	0.236569	Dof (DNA binding with one finger) transcription factor, C2-C2 zinc finger transcription factor, Regulation of flowering time	OsDof4
Os01g0277600	516.789	0.207995	0.0902699	2.30414	0.0212146	0.0550369	Similar to aminophospholipid ATPase.
Os01g0277700	152.237	-0.0480294	0.143532	-0.334625	0.737908	0.834013	Similar to Glycosyl hydrolases family 17 protein.
Os01g0278000	82.7456	-1.48979	0.52892	-2.81667	0.00485243	0.0156114	VQ domain containing protein.
Os01g0278050	0	na	na	na	na	na	Hypothetical conserved gene.
Os01g0278100	8.49843	-0.704967	0.521181	-1.35264	0.176172	0.303062	Conserved hypothetical protein.
Os01g0278200	153.253	-0.295056	0.133872	-2.20402	0.0275229	0.0685513	Similar to Ran-binding protein 17.
Os01g0278466	42.1095	0.168393	0.247801	0.679549	0.49679	0.643451	Non-protein coding transcript.
Os01g0278600	147.013	-0.447792	0.144764	-3.09325	0.00197975	0.0072025	PDZ/DHR/GLGF domain containing protein.
Os01g0278900	2613.64	1.01838	0.126339	8.06075	7.58256e-16	1.99312e-14	Similar to 50S ribosomal protein L40.
Os01g0278950	34.3449	-1.41483	0.332579	-4.25411	2.09882e-05	0.000122762	Similar to predicted protein.
Os01g0278975	2.94058	-0.0298301	0.784649	-0.0380171	0.969674	0.983033	Hypothetical protein.
Os01g0279000	14.0569	-1.1729	0.426912	-2.7474	0.00600696	0.0188097	Zinc finger, DHHC-type domain containing protein.
Os01g0279100	10646.2	-1.08561	0.192153	-5.64973	1.60695e-08	1.66695e-07	Subunit of magnesium-protoporphyrin IX monomethyl ester cyclase (EC:1.14.13.81), Core component of FLU-YGL8-LCAA-POR complex, Chlorophyll biosynthesis, Chloroplast development	OsCRD1, PNZIP, YGL8, YL-1
Os01g0279200	894.519	-0.189162	0.0806255	-2.34619	0.0189666	0.0500178	Similar to COP9 signalosome complex subunit 2.
Os01g0279300	670.395	0.0466932	0.154488	0.302245	0.762465	0.852208	Similar to Calmodulin 1 (Fragment).
Os01g0279400	2947.65	-0.552217	0.204303	-2.70293	0.00687302	0.0210984	Major facilitator superfamily antiporter.
Os01g0279500	1.2713	-0.861435	1.50561	-0.572148	0.567221	0.703753	Hypothetical gene.
Os01g0279700	8666.1	0.352161	0.0796324	4.42234	9.76389e-06	6.1191e-05	Major facilitator superfamily protein.
Os01g0279800	424.753	-0.183657	0.111219	-1.65132	0.0986742	0.193533	Similar to LRR protein.
Os01g0279900	596.161	-0.106306	0.0660655	-1.6091	0.107595	0.206937	TGA transcription factor, bZIP transcription factor, Defense response, Multiple abiotic stress tolerance	OsTGA5, OsbZIP3, OsHBP1b
Os01g0280000	368.947	-0.0223877	0.115773	-0.193377	0.846664	0.907663	Similar to Histone mRNA exonuclease 1.
Os01g0280200	0.355388	-0.272367	2.77894	-0.0980111	0.921923	na	IQ motif, EF-hand binding site domain containing protein.
Os01g0280400	209.025	-0.00342513	0.144271	-0.023741	0.981059	0.990345	DNA-binding protein.
Os01g0280500	7.04135	3.57115	1.35602	2.63356	0.00844952	0.0251589	Eukaryotic translation initiation factor 6	Os-eIF6;2
Os01g0280600	0	na	na	na	na	na	Conserved hypothetical protein.
Os01g0281000	704.571	-1.84247	0.193334	-9.52999	1.57298e-21	7.23484e-20	Cyclin-like F-box domain containing protein.
Os01g0281050	0.394506	-2.72094	2.072	-1.31319	0.189119	na	Hypothetical protein.
Os01g0281100	100.649	-0.806224	0.238919	-3.37447	0.000739587	0.00304926	Conserved hypothetical protein.
Os01g0281200	0.441607	1.03047	2.2895	0.450087	0.652648	na	Similar to Type B-like cyclin (Fragment).
Os01g0281250	0.167253	-1.77928	4.77641	-0.372514	0.70951	na	Hypothetical protein.
Os01g0281301	0	na	na	na	na	na	Protein of unknown function DUF1645 domain containing protein.
Os01g0281400	1280.21	0.286149	0.0957167	2.98954	0.00279398	0.00968942	Coatomer, beta subunit domain containing protein.
Os01g0281600	3.75195	-3.01472	0.911712	-3.30666	0.000944153	0.00378801	Cupredoxin domain containing protein.
Os01g0282251	0	na	na	na	na	na	Similar to CAA30375.1 protein.
Os01g0282800	68.014	-1.79957	0.309206	-5.81998	5.88559e-09	6.54503e-08	Similar to Tubulin beta-5 chain (Beta-5 tubulin).
Os01g0282866	0.914646	0.0261014	1.68854	0.0154579	0.987667	na	Hypothetical protein.
Os01g0283000	39.5189	-0.285094	0.235104	-1.21263	0.225271	0.36577	Conserved hypothetical protein.
Os01g0283100	619.05	-0.177018	0.0788757	-2.24426	0.0248156	0.0627824	Similar to Ferripyochelin-binding protein-like.
Os01g0283300	1691.1	2.02039	0.173268	11.6605	2.02919e-31	2.0333e-29	Conserved hypothetical protein.
Os01g0283400	2.13854	0.302097	0.974625	0.309962	0.75659	0.848171	Conserved hypothetical protein.
Os01g0283500	188.167	0.410863	0.141162	2.91057	0.00360767	0.0121129	Similar to predicted protein.
Os01g0283600	0	na	na	na	na	na	Similar to Cinnamoyl CoA reductase.
Os01g0283700	2.95867	0.839121	0.825893	1.01602	0.309622	0.462786	Similar to Cinnamoyl-CoA reductase (EC 1.2.1.44).
Os01g0284300	0.0437809	0	4.78482	0	1	na	Protein kinase, catalytic domain domain containing protein.
Os01g0284500	6.27085	0.209529	0.609868	0.343565	0.731173	0.828818	Similar to Nectarin 1 precursor (EC 1.15.1.1) (Superoxide dismutase [Mn]).
Os01g0284700	493.932	-0.416173	0.14237	-2.92317	0.0034649	0.0116877	Similar to Peptidyl-prolyl cis-trans isomerase.
Os01g0284900	27.6639	-0.535062	0.384747	-1.39068	0.164321	0.287596	Conserved hypothetical protein.
Os01g0285200	0.062155	0	4.78482	0	1	na	Conserved hypothetical protein.
Os01g0285300	17.9047	-0.647788	0.33463	-1.93583	0.0528881	0.117166	MYB transcription factor, Regulation of cellulose synthesis, Promotion of nitrogen utilization and biomass production, Secondary cell wall formation	MYB61, OsMYB55/61
Os01g0286000	163.761	-0.344664	0.143146	-2.40778	0.01605	0.0433705	Snf7 family protein.
Os01g0286100	1708.63	1.19969	0.181117	6.62386	3.49944e-11	5.31347e-10	Phytochrome-interacting factor-like protein, Basic helix-loop-helix factor, Repression of seedling growth in the dark	PIL15, OsPIL15, OsbHLH105
Os01g0286200	18.7435	0.172072	0.371404	0.4633	0.643149	0.763495	Hypothetical protein.
Os01g0286500	10.1543	1.20265	0.554154	2.17025	0.0299878	0.0736417	Conserved hypothetical protein.
Os01g0286550	0.254565	2.42378	4.72139	0.513361	0.607699	na	Hypothetical gene.
Os01g0286600	1260.84	1.17034	0.131672	8.88827	6.20666e-19	2.21721e-17	Similar to Plastidal protoporphyrinogen oxidase.
Os01g0286900	2.89046	0.969712	0.796246	1.21785	0.223279	0.363308	Similar to Auxin-responsive protein IAA31 (Indoleacetic acid-induced protein 31).
Os01g0287400	24.4022	0.561063	0.269985	2.07813	0.0376973	0.0889678	Similar to Hydrophobic protein LTI6A (Low temperature-induced protein 6A).
Os01g0287600	54.4369	0.508549	0.216045	2.3539	0.0185776	0.0491615	Similar to Chitinase 10.
Os01g0287700	235.301	-0.00725946	0.127022	-0.0571512	0.954425	0.973863	Hypothetical conserved gene.
Os01g0287900	0	na	na	na	na	na	Hypothetical protein.
Os01g0288200	0.104925	-0.993704	4.78482	-0.207678	0.83548	na	Conserved hypothetical protein.
Os01g0288700	0	na	na	na	na	na	Hypothetical gene.
Os01g0288800	0	na	na	na	na	na	Conserved hypothetical protein.
Os01g0289100	0.0437809	0	4.78482	0	1	na	Conserved hypothetical protein.
Os01g0289600	294.352	-0.105981	0.219162	-0.483575	0.628688	0.752141	Similar to WRKY transcription factor 28.
Os01g0289732	2.37863	-0.270375	1.5471	-0.174763	0.861266	0.91679	Similar to WRKY transcription factor 6-like (WRKY transcription factor 9).
Os01g0289750	0.0968593	1.27735	4.77652	0.267422	0.789144	na	Non-protein coding transcript.
Os01g0289900	5.22026	-0.110886	0.590043	-0.187928	0.850933	0.910685	Transferase domain containing protein.
Os01g0289950	0.61565	-3.10749	2.2388	-1.38801	0.165133	na	Conserved hypothetical protein.
Os01g0290000	10396.2	-0.303594	0.0576944	-5.26211	1.42414e-07	1.25638e-06	Similar to Cyprosin precursor (EC 3.4.23.-) (Fragment).
Os01g0290100	746.985	0.250499	0.0757997	3.30476	0.000950593	0.00381114	Pyridoxal phosphate-dependent transferase, major region, subdomain 1 domain containing protein.
Os01g0290600	13.2437	-1.40079	0.495372	-2.82775	0.00468764	0.0151468	Similar to isopenicillin N epimerase.
Os01g0290650	38.6908	-1.28092	0.322597	-3.97065	7.16776e-05	0.000373965	Non-protein coding transcript.
Os01g0290700	55.6457	-0.0356714	0.218779	-0.163047	0.870481	0.92269	Similar to CjMDR1.
Os01g0290800	33.8835	-0.347398	0.320181	-1.08501	0.277918	0.427871	Hypothetical protein.
Os01g0290901	0	na	na	na	na	na	Non-protein coding transcript.
Os01g0291500	14.0271	1.63168	0.564847	2.8887	0.00386834	0.0128529	Transferase family protein.
Os01g0291733	0.139034	-0.272365	4.78482	-0.0569227	0.954607	na	Hypothetical protein.
Os01g0292200	3604.56	-2.58446	0.0954109	-27.0877	1.37379e-161	1.29397e-157	Serine/threonine protein kinase domain containing protein.
Os01g0292250	14.4713	-3.49022	0.891875	-3.91335	9.10251e-05	0.000464613	Non-protein coding transcript.
Os01g0292700	157.693	-0.657024	0.199267	-3.29721	0.000976521	0.00390015	Intermediate filament, Cytoskeleton protein, Tolerance to salinity and heat stress	OsIF, OsIFL
Os01g0292900	1329	0.115336	0.0783861	1.47138	0.141188	0.255763	Similar to Squamosa-promoter binding-like protein 2.
Os01g0293000	131.858	-0.735555	0.204726	-3.59288	0.000327047	0.00147531	S-adenosyl-l-methionine synthetase, Histone H3K4me3 and DNA methylation, Regulation of gene expression related to flowering	OsSAMS3
Os01g0293100	0.282238	0.448977	3.34983	0.13403	0.893379	na	bHLH transcription factor, Control of anther cell differentiation, Pollen development	OsbHLH142, bHLH142, TIP2
Os01g0293200	233.154	-0.0299454	0.128235	-0.233519	0.815358	0.887127	Similar to predicted protein.
Os01g0293501	0	na	na	na	na	na	Hypothetical protein.
Os01g0293800	0	na	na	na	na	na	Hypothetical protein.
Os01g0293900	0	na	na	na	na	na	Similar to peroxidase 1.
Os01g0294500	11.1737	1.76023	0.562606	3.12872	0.00175572	0.00647329	Similar to Class III peroxidase 9.
Os01g0294700	117.35	0.541939	0.341268	1.58801	0.112283	0.213727	Haem peroxidase, plant/fungal/bacterial family protein.
Os01g0295600	0.0400821	0	4.78482	0	1	na	Hypothetical conserved gene.
Os01g0295700	804.387	-0.0614137	0.0652184	-0.941662	0.346366	0.501499	Similar to Protein phosphatase-2C.
Os01g0295900	682.867	0.608536	0.144869	4.20061	2.66202e-05	0.000152221	Similar to cDNA clone:J023064I01, full insert sequence.
Os01g0296000	38.4103	0.323108	0.283137	1.14117	0.253798	0.399554	Protein kinase, core domain containing protein.
Os01g0296100	1515.1	0.106644	0.0570548	1.86915	0.0616024	0.132766	Similar to Shaggy-related protein kinase alpha (EC 2.7.1.-) (ASK-alpha).
Os01g0296133	1.82044	1.00707	1.62856	0.618384	0.536323	0.677464	Non-protein coding transcript.
Os01g0296166	1.94897	0.99808	1.07206	0.93099	0.351859	0.507088	Hypothetical protein.
Os01g0296200	119.622	1.22576	0.25029	4.89735	9.71386e-07	7.46287e-06	Polygalacturonase, Pectin degrading enzyme, Modification of cell wall biosynthesis, Drought tolerance	PSL1
Os01g0296450	0	na	na	na	na	na	Hypothetical protein.
Os01g0296700	0	na	na	na	na	na	Glycoside hydrolase, family 3, N-terminal domain containing protein.
Os01g0296900	0	na	na	na	na	na	Hypothetical conserved gene.
Os01g0297200	15.3746	-0.741022	0.506586	-1.46278	0.143528	0.259013	ATPase, AAA-type, core domain containing protein.
Os01g0297700	0	na	na	na	na	na	Protein of unknown function DUF6, transmembrane domain containing protein.
Os01g0297950	0	na	na	na	na	na	Hypothetical protein.
Os01g0298301	23.1065	0.508651	0.396552	1.28268	0.199603	0.333481	Hypothetical conserved gene.
Os01g0298400	3.56792	-2.04398	0.849209	-2.40692	0.0160875	0.0434469	Myb transcription factor domain containing protein.
Os01g0298500	0.152821	0	4.78482	0	1	na	Conserved hypothetical protein.
Os01g0299100	0	na	na	na	na	na	Conserved hypothetical protein.
Os01g0299150	3.07487	0.924177	0.91191	1.01345	0.310844	0.46427	Pentatricopeptide repeat domain containing protein.
Os01g0299200	30.966	1.14394	0.271982	4.20596	2.5998e-05	0.000149037	Pentatricopeptide repeat domain containing protein.
Os01g0299300	7.88494	-0.568552	0.654324	-0.868914	0.384894	0.540053	Hypothetical conserved gene.
Os01g0299400	119.542	0.156034	0.129176	1.20791	0.22708	0.368052	Sterile alpha motif homology domain containing protein.
Os01g0299500	661.94	-0.145772	0.0920802	-1.5831	0.113399	0.215392	Conserved hypothetical protein.
Os01g0299700	0.74454	1.29717	1.76899	0.733283	0.463386	na	3'-5' exonuclease domain containing protein.
Os01g0299801	0.120237	0	4.78482	0	1	na	Conserved hypothetical protein.
Os01g0300000	0	na	na	na	na	na	3'-5' exonuclease domain containing protein.
Os01g0300200	1289.21	0.146046	0.0732161	1.99472	0.0460733	0.104789	Similar to ATP-citrate lyase subunit B.
Os01g0300400	3.33998	-0.577197	0.910887	-0.633665	0.526299	0.66923	Hypothetical conserved gene.
Os01g0300600	662.314	0.100067	0.102984	0.97168	0.33121	0.485904	Similar to carbohydrate binding.
Os01g0300900	5.87047	-0.552245	0.688289	-0.802345	0.422354	0.576265	Galactose oxidase/kelch, beta-propeller domain containing protein.
Os01g0301000	152.677	-0.225748	0.1217	-1.85496	0.0636022	0.13617	Pentatricopeptide repeat domain containing protein.
Os01g0301100	0.649446	2.48302	2.31789	1.07124	0.28406	na	Conserved hypothetical protein.
Os01g0301300	33.4655	-0.369529	0.257258	-1.43642	0.150884	0.269417	Hypothetical protein.
Os01g0301500	0.110585	0.448974	4.78482	0.093833	0.925242	na	Pentatricopeptide repeat domain containing protein.
Os01g0301700	84.969	0.0469957	0.172019	0.273201	0.784698	0.867182	Tetratricopeptide-like helical domain containing protein.
Os01g0301900	65.75	-0.255416	0.228909	-1.1158	0.264508	0.412074	Protein of unknown function DUF247, plant domain containing protein.
Os01g0302000	139.056	-0.404469	0.172297	-2.34751	0.0188993	0.0498587	Hypothetical conserved gene.
Os01g0302100	34.6534	-4.03392	0.370011	-10.9022	1.12531e-27	8.78397e-26	Conserved hypothetical protein.
Os01g0302250	21.932	0.618986	0.453062	1.36623	0.171867	0.29754	Conserved hypothetical protein.
Os01g0302500	0	na	na	na	na	na	Ortholog of maize lg3 (Liguleless3), Knotted1-type homeobox protein, Shoot formation during early embryogenesis	OSH6
Os01g0302800	79.2299	0.526654	0.186694	2.82095	0.00478813	0.0154327	Conserved hypothetical protein.
Os01g0302900	3.07024	-0.356145	0.849035	-0.419471	0.674872	0.787393	Conserved hypothetical protein.
Os01g0303000	50248	0.177527	0.105347	1.68516	0.0919573	0.183137	Similar to CP12 (Fragment).
Os01g0303100	4.92492	1.65335	0.717802	2.30336	0.0212586	0.0551156	Similar to Chitinase precursor (EC 3.2.1.17).
Os01g0303200	184.271	-0.169984	0.153372	-1.10831	0.267729	0.415671	Conserved hypothetical protein.
Os01g0303300	49.3157	-0.827222	0.314362	-2.63143	0.00850254	0.0252901	Similar to Stress-inducible membrane pore protein.
Os01g0303401	0.557479	0.725015	1.909	0.379789	0.704102	na	Hypothetical gene.
Os01g0303600	23.2577	-0.0177636	0.460998	-0.0385329	0.969263	0.982717	Zinc finger, RING/FYVE/PHD-type domain containing protein.
Os01g0303800	10.8315	1.44153	0.939473	1.5344	0.12493	0.232255	UspA domain containing protein.
Os01g0304000	753.552	-0.35797	0.131853	-2.71492	0.00662913	0.0204453	Similar to Ribosomal protein L29.
Os01g0304050	0.459519	0.115677	2.27908	0.0507561	0.95952	na	Non-protein coding transcript.
Os01g0304100	8.92033	-2.83319	0.474307	-5.97333	2.32458e-09	2.74491e-08	Similar to Cation chloride cotransporter.
Os01g0304200	0.131372	0	4.78482	0	1	na	Similar to Transcription factor PCF7.
Os01g0304300	103.826	0.301811	0.239198	1.26176	0.207034	0.343218	Similar to predicted protein.
Os01g0304400	0.604208	-1.51733	2.08022	-0.729407	0.465753	na	Conserved hypothetical protein.
Os01g0304500	0.095325	-0.272365	4.78482	-0.0569227	0.954607	na	Hypothetical conserved gene.
Os01g0305200	284.652	-0.0535456	0.214649	-0.249457	0.803007	0.878861	Lg106-like family protein.
Os01g0305300	15.2472	0.428787	0.485083	0.883946	0.376725	0.531778	Non-protein coding transcript.
Os01g0305900	85.0455	1.22737	0.205209	5.98108	2.21656e-09	2.62608e-08	Similar to R2R3 Myb transcription factor MYB-IF35.
Os01g0306100	0	na	na	na	na	na	Plant specific eukaryotic initiation factor 4B family protein.
Os01g0306200	0.551991	1.16839	2.42603	0.481605	0.630087	na	Protein of unknown function DUF3511 domain containing protein.
Os01g0306400	11.8301	-0.482688	0.61089	-0.790139	0.429447	0.583127	Homolog of Arabidopsis DOG1, Regulation of seed dormancy	OsDOG1L-3
Os01g0306800	2673.94	1.28946	0.142602	9.04237	1.53305e-19	5.8225e-18	Conserved hypothetical protein.
Os01g0306900	414.896	0.25716	0.150689	1.70656	0.0879038	0.176664	Protein of unknown function DUF789 family protein.
Os01g0307500	4.11261	-1.45443	1.13417	-1.28237	0.199712	0.333605	Na<sup>+</sup> transporter, A member of HKT (high-affinity K<sup>+</sup> transporter)-type transporters, Regulation of K<sup>+</sup>/Na<sup>+</sup> homeostasis, Salt tolerance	SKC1, OsHKT1;5
Os01g0307562	1.06366	0.208892	1.33892	0.156015	0.876021	0.926158	Similar to JD1.
Os01g0307624	5.80175	2.02151	0.887121	2.27873	0.0226831	0.0582264	Conserved hypothetical protein.
Os01g0307686	34.8757	2.23796	0.512301	4.36845	1.25132e-05	7.66163e-05	Similar to embryonic abundant protein-like.
Os01g0307750	0.152067	-0.993704	4.78482	-0.207678	0.83548	na	Hypothetical gene.
Os01g0308200	3.17044	-0.0541145	0.698717	-0.0774483	0.938267	0.963814	Hypothetical protein.
Os01g0308300	10.7779	-0.332177	0.443533	-0.748933	0.453898	0.605676	NB-ARC domain containing protein.
Os01g0308600	2.29046	-2.58155	1.19554	-2.15933	0.030825	0.0753052	Conserved hypothetical protein.
Os01g0308700	0	na	na	na	na	na	Similar to H0315A08.1 protein.
Os01g0309100	0.0875617	0	4.78482	0	1	na	Similar to anther-specific protein SF18.
Os01g0309451	55.991	-10.1997	1.03182	-9.88517	4.82742e-23	2.54019e-21	Hypothetical gene.
Os01g0309800	1676.86	-1.52862	0.183703	-8.32115	8.71155e-17	2.5509e-15	Similar to Hydrogenase expression/formation protein hypB.
Os01g0309900	779.917	0.251446	0.0907092	2.77201	0.0055712	0.017613	Lipase, class 3 family protein.
Os01g0309966	0.558119	1.51148	2.3544	0.641982	0.520885	na	Hypothetical protein.
Os01g0310032	0.676282	-1.13166	1.58858	-0.712369	0.476236	na	Similar to Cold-regulated protein.
Os01g0310100	245.202	-1.72093	0.184059	-9.34988	8.77455e-21	3.75102e-19	Similar to PLDP1 (PHOSPHOLIPASE D P1); phospholipase D.
Os01g0310500	970.017	-0.367573	0.112016	-3.28143	0.00103283	0.00409552	Protein kinase, catalytic domain domain containing protein.
Os01g0310550	61.7628	-0.204803	0.264275	-0.774962	0.438362	0.591021	Non-protein coding transcript.
Os01g0310600	108.073	-0.447202	0.179481	-2.49165	0.0127153	0.035694	Non-protein coding transcript.
Os01g0310700	2.592	-0.895915	0.959311	-0.933914	0.350348	0.505676	Non-protein coding transcript.
Os01g0310800	265.579	0.41141	0.1096	3.75375	0.000174209	0.000838037	Similar to Pto kinase interactor 1.
Os01g0311100	55.3727	0.285945	0.275301	1.03866	0.298962	0.451801	Similar to RING-H2 finger protein ATL2L.
Os01g0311300	6.40437	0.429513	0.73406	0.585119	0.558467	0.69634	Similar to Sorbitol transporter.
Os01g0311400	19.7952	-0.149705	0.363631	-0.411695	0.680563	0.791614	Zinc finger, RING/FYVE/PHD-type domain containing protein.
Os01g0311500	92.9121	0.0207955	0.179781	0.115671	0.907913	0.945176	Similar to PHS1 (PROPYZAMIDE-HYPERSENSITIVE 1); phosphoprotein phosphatase/ protein tyrosine/serine/threonine phosphatase.
Os01g0311600	0	na	na	na	na	na	Sulfotransferase family protein.
Os01g0311700	0.189108	1.16803	4.78132	0.24429	0.807006	na	Pectinesterase inhibitor domain containing protein.
Os01g0311800	1.77704	-1.35982	1.66876	-0.814867	0.415148	0.56932	Similar to Pectin methylesterase 8 (Fragment).
Os01g0312500	0.190655	-1.03695	4.31805	-0.240143	0.810219	na	Similar to Pectinesterase.
Os01g0312600	0	na	na	na	na	na	Hypothetical protein.
Os01g0312800	0.139607	-1.61371	4.78198	-0.337456	0.735773	na	Similar to CEL4=CELLULASE 4 (Fragment).
Os01g0313050	0	na	na	na	na	na	Hypothetical protein.
Os01g0313300	44.7892	-0.076758	0.299052	-0.256671	0.797433	0.875274	Similar to EREBP-3 protein (Fragment).
Os01g0313600	0	na	na	na	na	na	Conserved hypothetical protein.
Os01g0314000	13.8156	-0.932207	0.413743	-2.2531	0.0242526	0.0615507	Protein of unknown function DUF3615 domain containing protein.
Os01g0314100	616.044	0.256136	0.100442	2.55009	0.0107697	0.0309361	Catalytic domain of components of various dehydrogenase complexes containing protein.
Os01g0314300	715.919	-0.0641035	0.07456	-0.859758	0.389922	0.545016	Uncharacterized domain 2 containing protein.
Os01g0314600	0	na	na	na	na	na	Similar to Cytochrome c oxidoreductase.
Os01g0314800	566.997	1.72239	0.427259	4.03124	5.54826e-05	0.000297208	Late embryogenesis abundant protein 3 family protein.
Os01g0315600	0.296843	-0.99371	3.27513	-0.303411	0.761577	na	Similar to Monoglyceride lipase.
Os01g0315700	0.34588	0	3.20723	0	1	na	Similar to Monoglyceride lipase.
Os01g0315800	1078.92	-0.0307004	0.112179	-0.273674	0.784335	0.86696	UDP-glucuronic acid decarboxylase (EC 4.1.1.35).
Os01g0315850	2.64092	0.462276	0.923048	0.500815	0.616502	0.743072	Hypothetical protein.
Os01g0316001	0	na	na	na	na	na	Hypothetical conserved gene.
Os01g0316100	0	na	na	na	na	na	FAD dependent oxidoreductase family protein.
Os01g0316500	171.302	-0.0926696	0.127126	-0.728958	0.466027	0.616646	Conserved hypothetical protein.
Os01g0316600	1063.12	-0.664993	0.131428	-5.05974	4.19828e-07	3.41384e-06	Similar to pre-mRNA-splicing factor SF2.
Os01g0316800	794.687	0.0226318	0.113454	0.19948	0.841887	0.904395	Similar to Deleted in split hand/splt foot protein (Fragment).
Os01g0316900	1399.06	-0.124924	0.08503	-1.46918	0.141784	0.256573	Conserved hypothetical protein.
Os01g0317125	6.82273	-0.223447	0.71016	-0.314643	0.753033	0.845423	Hypothetical protein.
Os01g0317500	0.292	0	4.74394	0	1	na	Similar to esterase/lipase/thioesterase family protein.
Os01g0317800	246.034	-0.851133	0.148464	-5.73292	9.87176e-09	1.05542e-07	Alpha/beta hydrolase family protein.
Os01g0318000	0.0437908	0	4.78482	0	1	na	Similar to esterase/lipase/thioesterase family protein.
Os01g0318201	0	na	na	na	na	na	Non-protein coding transcript.
Os01g0318202	0.108653	0	4.78482	0	1	na	Hypothetical gene.
Os01g0318400	0.0517227	0	4.78482	0	1	na	Conserved hypothetical protein.
Os01g0318600	0.689394	1.66262	2.09337	0.794232	0.427061	na	Hypothetical protein.
Os01g0318700	204.033	0.194224	0.142681	1.36125	0.173436	0.29962	Similar to ABC1 protein (Fragment).
Os01g0319000	4.23513	-3.51493	1.28116	-2.74354	0.00607802	0.0189943	Similar to Pectin acetylesterase (Fragment).
Os01g0319066	0.0437809	0	4.78482	0	1	na	Hypothetical protein.
Os01g0319200	0	na	na	na	na	na	Hypothetical conserved gene.
Os01g0319400	0	na	na	na	na	na	Protein of unknown function DUF247, plant domain containing protein.
Os01g0320400	0.0452684	0.448974	4.78482	0.093833	0.925242	na	Conserved hypothetical protein.
Os01g0320700	253.037	0.223333	0.188584	1.18426	0.23631	0.378646	Hypothetical protein.
Os01g0321300	4413.62	0.556215	0.113218	4.91276	8.98019e-07	6.95405e-06	Similar to Protein translocase subunit secA.
Os01g0321500	0	na	na	na	na	na	Hypothetical protein.
Os01g0321700	422.824	0.282314	0.0807949	3.4942	0.00047548	0.00205626	Similar to predicted protein.
Os01g0321800	124.107	-0.0210521	0.133882	-0.157243	0.875053	0.925492	Gas vesicle protein GvpC repeat containing protein.
Os01g0321900	1.46784	-0.711791	1.69948	-0.418828	0.675342	0.787778	Hypothetical conserved gene.
Os01g0322300	0.148735	0	4.78482	0	1	na	Similar to soluble inorganic pyrophosphatase.
Os01g0322700	1080.48	-1.35971	0.499103	-2.72431	0.00644369	0.0199846	Primary microRNA of OsmiR408; Target gene(s): OsUCL8 (Os03g0709100), OsUCL7 (Os03g0259100), Regulation of panicle branching and grain weight, Regulation of grain yield and photosynthesis	miR408 , OsmiR408
Os01g0322800	413.723	0.361533	0.0750205	4.81912	1.44195e-06	1.07309e-05	WD40 repeat-like domain containing protein.
Os01g0323000	10.4529	-0.549278	0.622503	-0.88237	0.377577	0.532583	Similar to Ser Thr specific protein kinase-like protein.
Os01g0323100	12.0534	-0.093232	0.656028	-0.142116	0.886989	0.932253	Similar to Pto kinase interactor 1.
Os01g0323300	1989.1	0.242316	0.105137	2.30478	0.0211792	0.054955	CRM domain-containing protein, Regulation of chloroplast development, Promotion of the splicing of chloroplast group IIA and IIB introns	OsCAF2
Os01g0323500	0.306115	1.0477	3.23481	0.323882	0.746027	na	Conserved hypothetical protein.
Os01g0323600	1028.5	-0.0683675	0.176357	-0.387665	0.698264	0.805275	S-adenosyl-l-methionine synthetase, Essential for histone H3K4me3 and DNA methylation, Regulation of gene expression related to flowering	OsSAMS2
Os01g0323775	7.96051	0.0276734	0.55629	0.0497463	0.960325	0.977209	Hypothetical protein.
Os01g0323950	0	na	na	na	na	na	Similar to Glycine-rich protein 2b.
Os01g0324400	203.197	-1.20812	0.185527	-6.51183	7.42411e-11	1.08024e-09	Hypothetical conserved gene.
Os01g0326000	11.1266	-1.01006	0.429005	-2.35443	0.0185513	0.0491057	Similar to Peroxidase (Fragment).
Os01g0326100	0.805427	-2.99145	4.72093	-0.633657	0.526305	na	Similar to Peroxidase component PR-2 and/or 4 (Fragment).
Os01g0326300	3.47339	0.976224	1.12653	0.866577	0.386174	0.541329	Haem peroxidase, plant/fungal/bacterial family protein.
Os01g0327000	4.01142	-0.153886	1.02974	-0.149442	0.881205	0.928636	Similar to Class III peroxidase 14.
Os01g0327100	85.9524	-2.68909	0.716267	-3.7543	0.000173824	0.000836324	Haem peroxidase family protein.
Os01g0327250	0.440197	1.22821	3.15661	0.389093	0.697207	na	Hypothetical protein.
Os01g0327400	119.291	-1.40569	0.331549	-4.23977	2.23752e-05	0.000130094	Similar to Peroxidase (Fragment).
Os01g0327500	0.211728	-2.31123	4.15144	-0.556731	0.577711	na	Conserved hypothetical protein.
Os01g0327600	315.497	-0.0835562	0.112531	-0.742516	0.457775	0.609295	Conserved hypothetical protein.
Os01g0327900	317.608	-0.0992404	0.13901	-0.713908	0.475284	0.62483	Hypothetical conserved gene.
Os01g0328300	230.732	-0.188526	0.123103	-1.53145	0.125658	0.233355	Similar to cDNA clone:J033084P10, full insert sequence.
Os01g0328400	2034.48	-0.0735313	0.134471	-0.546821	0.584502	0.717537	Ubiquitin.
Os01g0328500	132.521	-0.0390724	0.158503	-0.246509	0.805289	0.88034	Bucentaur or craniofacial development family protein.
Os01g0328600	642.575	-0.0767987	0.100868	-0.761375	0.446433	0.59857	Similar to cyclase/dehydrase.
Os01g0328700	3403.49	0.495644	0.128936	3.84411	0.000120989	0.000603068	FAD-dependent pyridine nucleotide-disulphide oxidoreductase domain containing protein.
Os01g0328900	79.8256	-0.749166	0.205763	-3.64091	0.000271671	0.00124925	Glycosyl transferase, family 31 domain containing protein.
Os01g0329000	12.1606	0.342964	0.51562	0.665148	0.505956	0.651633	Phospholipid/glycerol acyltransferase domain containing protein.
Os01g0329075	0.905101	-0.993713	2.19118	-0.453506	0.650185	na	Hypothetical protein.
Os01g0329150	0	na	na	na	na	na	Non-protein coding transcript.
Os01g0329300	0	na	na	na	na	na	Pectin lyase fold domain containing protein.
Os01g0329350	0	na	na	na	na	na	Hypothetical protein.
Os01g0329400	323.679	-0.586236	0.106788	-5.4897	4.02614e-08	3.89479e-07	Mitochondrial substrate carrier family protein.
Os01g0329800	171.18	0.251677	0.160335	1.5697	0.116485	0.220021	YT521-B-like protein family protein.
Os01g0329900	16.4072	-1.94644	0.326647	-5.95885	2.54016e-09	2.98698e-08	Similar to Lipase homolog (Fragment).
Os01g0330001	0.129011	-1.92734	4.76921	-0.404121	0.686123	na	Non-protein coding transcript.
Os01g0330100	23.0388	-0.650512	0.344211	-1.88987	0.0587756	0.127749	Similar to Alpha-L-fucosidase 2.
Os01g0330200	0.0543264	0	4.78482	0	1	na	Peptidase C1A, papain family protein.
Os01g0330650	0.0912341	0	4.78482	0	1	na	Hypothetical gene.
Os01g0331100	104.678	-1.39105	0.210667	-6.60307	4.02724e-11	6.04021e-10	Similar to Alpha-L-fucosidase 2.
Os01g0331500	0.0437908	0	4.78482	0	1	na	Non-protein coding transcript.
Os01g0331900	424.235	-0.182196	0.110084	-1.65507	0.097911	0.192397	Protein of unknown function DUF846, eukaryotic family protein.
Os01g0332002	0	na	na	na	na	na	Non-protein coding transcript.
Os01g0332100	12381.4	-1.75119	0.148675	-11.7786	5.02928e-32	5.26343e-30	Similar to Neutral invertase-like protein (Fragment).
Os01g0332150	26.2648	-2.16616	0.561508	-3.85776	0.000114431	0.000573212	Hypothetical protein.
Os01g0332200	46.8983	-0.75167	0.25974	-2.89394	0.00380445	0.0126697	GA 2-oxidase2, GA metabolism	GA2OX2, OsGA2ox2, ga2ox 2, OsGA2ox-2
Os01g0332500	17.0698	-1.52396	0.539724	-2.82359	0.00474886	0.0153218	Similar to Serine carboxypeptidase II-like protein.
Os01g0332700	5.95782	-0.861602	0.580699	-1.48373	0.13788	0.251182	Similar to predicted protein.
Os01g0332800	2873.19	-0.28512	0.160177	-1.78003	0.0750713	0.155497	Similar to Serine carboxypeptidase II-like protein.
Os01g0332900	1479.69	-0.785487	0.0776055	-10.1215	4.43362e-24	2.56723e-22	Similar to immediate-early protein RSP40.
Os01g0333001	26.974	-1.62381	0.314868	-5.15712	2.50779e-07	2.11973e-06	Non-protein coding transcript.
Os01g0333600	0	na	na	na	na	na	Protein of unknown function DUF594 domain containing protein.
Os01g0335600	0.101743	0.448974	4.78482	0.093833	0.925242	na	Conserved hypothetical protein.
Os01g0335700	125.864	0.823179	0.196778	4.18329	2.87322e-05	0.000163095	NB-ARC domain containing protein.
Os01g0336300	0.0958426	-0.993704	4.78482	-0.207678	0.83548	na	Hypothetical conserved gene.
Os01g0337100	0	na	na	na	na	na	Similar to Sesquiterpene synthase.
Os01g0337160	59.8942	-0.103471	0.172907	-0.598422	0.549559	0.688734	Conserved hypothetical protein.
Os01g0337180	1.91578	0.260297	1.18165	0.220284	0.82565	0.894193	Hypothetical gene.
Os01g0337500	12.2815	-3.11945	1.31113	-2.3792	0.0173503	0.046396	Similar to H+-pyrophosphatase (Fragment).
Os01g0337600	1261.93	0.0830011	0.0735445	1.12858	0.259074	0.40589	Similar to predicted protein.
Os01g0337700	148.325	-0.00783872	0.158161	-0.0495616	0.960472	0.977315	Conserved hypothetical protein.
Os01g0337900	585.986	-0.102352	0.0896096	-1.1422	0.253369	0.399078	Similar to Dihydrolipoamide dehydrogenase.
Os01g0338000	724.211	0.702311	0.0807263	8.6999	3.32175e-18	1.1108e-16	Similar to GTP-binding protein SAR1A.
Os01g0338100	158.159	-0.387229	0.187125	-2.06937	0.0385117	0.0904969	Similar to Transcription initiation factor IID, 18kD subunit family protein.
Os01g0338150	1.52537	-2.41701	1.23753	-1.9531	0.0508083	0.113443	Hypothetical gene.
Os01g0338200	917.998	0.248802	0.150535	1.65278	0.0983749	0.193087	Mov34/MPN/PAD-1 family protein.
Os01g0338401	0	na	na	na	na	na	Hypothetical gene.
Os01g0338600	971.504	0.0541844	0.0958096	0.565542	0.571705	0.707607	Similar to cysteine sulfinate desulfinase/cysteine desulfurase and related enzymes.
Os01g0339001	1.33908	-0.879821	1.38621	-0.634697	0.525626	0.668736	Non-protein coding transcript.
Os01g0339400	0.695408	-2.4123	2.05418	-1.17434	0.24026	na	Conserved hypothetical protein.
Os01g0339500	165.079	-1.19301	0.220257	-5.41643	6.08025e-08	5.71745e-07	Similar to No apical meristem protein.
Os01g0339600	25.3586	-0.808209	0.299598	-2.69764	0.00698323	0.0213856	Proteasome assembly chaperone 3 domain containing protein.
Os01g0339851	0.2274	0	4.78482	0	1	na	Conserved hypothetical protein.
Os01g0339900	1057.55	0.16846	0.10214	1.64931	0.0990837	0.194121	Thioredoxin domain 2 containing protein.
Os01g0339950	4.33049	-0.474547	1.02087	-0.464844	0.642043	0.762759	Non-protein coding transcript.
Os01g0340100	0	na	na	na	na	na	Transcription factor, MADS-box domain containing protein.
Os01g0340400	0	na	na	na	na	na	Transcription factor, MADS-box domain containing protein.
Os01g0340600	0.0948866	0	4.78482	0	1	na	Conserved hypothetical protein.
Os01g0340801	0	na	na	na	na	na	Non-protein coding transcript.
Os01g0341000	6.22997	0.733915	0.6501	1.12892	0.258929	0.405732	Conserved hypothetical protein.
Os01g0341200	9.77548	0.789575	0.610007	1.29437	0.195538	0.328535	Tubulin, conserved site domain containing protein.
Os01g0341300	3.00923	0.690053	1.49384	0.461934	0.644129	0.764144	Conserved hypothetical protein.
Os01g0341750	0.196853	-0.993706	4.27899	-0.232229	0.81636	na	Hypothetical protein.
Os01g0342500	429.388	0.208285	0.24069	0.865364	0.386839	0.541993	Hypothetical conserved gene.
Os01g0342750	40.6142	-1.26067	0.496389	-2.53968	0.0110955	0.0317403	Hypothetical conserved gene.
Os01g0342800	46.1893	0.559738	0.22717	2.46396	0.0137413	0.0381159	Similar to UPF0631 protein.
Os01g0342900	1.78365	-1.1144	1.21909	-0.914121	0.360653	0.515842	Similar to Adenosine monophosphate binding protein 1 AMPBP1.
Os01g0343001	2.61651	-0.525586	0.87958	-0.597542	0.550146	0.689317	Hypothetical gene.
Os01g0343100	0	na	na	na	na	na	Protein of unknown function DUF594 family protein.
Os01g0343200	379.014	-0.178832	0.0833015	-2.1468	0.0318091	0.077292	Similar to Importin alpha-1b subunit.
Os01g0343300	225.249	-0.474427	0.185419	-2.55867	0.0105072	0.0302808	GATA transcription factor, Tolerance to abiotic stresses (salinity, drought, and ABA), Seed development	OsGATA8
Os01g0343350	0.586997	0.42788	2.19656	0.194796	0.845553	na	Hypothetical protein.
Os01g0343400	0	na	na	na	na	na	Conserved hypothetical protein.
Os01g0343500	403.966	0.680787	0.169697	4.01179	6.02599e-05	0.000319618	Similar to TPR repeat.
Os01g0343780	0.368448	1.00018	2.75097	0.363575	0.716175	na	Hypothetical gene.
Os01g0344620	1.49224	-0.933256	1.04789	-0.890608	0.37314	0.527877	Hypothetical gene.
Os01g0346250	46.374	-1.11247	0.267824	-4.15372	3.2712e-05	0.000183985	Conserved hypothetical protein.
Os01g0346400	53.6629	0.270851	0.224501	1.20646	0.22764	0.368726	Conserved hypothetical protein.
Os01g0346600	21.276	-2.44955	0.440125	-5.56558	2.61285e-08	2.61442e-07	Conserved hypothetical protein.
Os01g0346700	309.537	-0.527885	0.174386	-3.0271	0.00246915	0.00872026	Conserved hypothetical protein.
Os01g0347000	0.142227	-0.993704	4.78482	-0.207678	0.83548	na	Similar to PROPYZAMIDE-HTPERSENSITIVE 1.
Os01g0347100	102.995	0.0263805	0.162308	0.162534	0.870885	0.922927	Protein of unknown function DUF1399 family protein.
Os01g0347150	0	na	na	na	na	na	Non-protein coding transcript.
Os01g0347200	57.2597	-0.343671	0.228659	-1.50299	0.132843	0.243939	Conserved hypothetical protein.
Os01g0347300	5.58708	0.484616	0.692063	0.700248	0.483772	0.632471	Conserved hypothetical protein.
Os01g0347500	0	na	na	na	na	na	Similar to Papain-like cysteine proteinase (Fragment).
Os01g0347600	0.0801643	0	4.78482	0	1	na	Ervatamin B (EC 3.4.22.-) (ERV-B).
Os01g0348000	0	na	na	na	na	na	Similar to Papain-like cysteine proteinase (Fragment).
Os01g0348600	1347.34	0.00593484	0.0915301	0.0648403	0.948301	0.970418	Similar to MFP2 (Fatty acid multifunctional protein) (AtMFP2).
Os01g0348700	788.211	-0.238599	0.137921	-1.72997	0.0836362	0.169717	Similar to 60S ribosomal protein L23a (L25).
Os01g0348800	0	na	na	na	na	na	Similar to Salt-stress induced protein (Salt protein).
Os01g0348900	3.35836	0	1.82319	0	1	1	Jacalin-related mannose-binding lectin, Salinity tolerance, Resistance to M. oryzae	OsJRL, OsMBL1
Os01g0349000	2.33601	-1.09439	0.969773	-1.1285	0.259109	0.405893	Conserved hypothetical protein.
Os01g0349400	351.893	-0.431926	0.131501	-3.28459	0.00102132	0.00405615	Similar to Serine/threonine protein phosphatase PP1 (EC 3.1.3.16) (Fragment).
Os01g0349600	310.508	-0.157877	0.171927	-0.918278	0.358473	0.513802	Hypothetical protein.
Os01g0349800	58.6346	1.0294	0.247202	4.16418	3.12468e-05	0.000176517	Similar to Cytochrome P450.
Os01g0350000	98.9971	0.750842	0.189055	3.97155	7.14072e-05	0.00037283	Transferase family protein.
Os01g0350100	0.105706	-0.993704	4.78482	-0.207678	0.83548	na	Hypothetical protein.
Os01g0350300	0.0996868	-0.993704	4.78482	-0.207678	0.83548	na	Disease resistance protein domain containing protein.
Os01g0350500	0	na	na	na	na	na	Similar to H0124B04.7 protein.
Os01g0350900	931.784	-0.257345	0.0667064	-3.85787	0.000114379	0.000573155	Similar to VIP2 protein.
Os01g0351100	57.877	0.141786	0.219826	0.644993	0.518932	0.662815	Similar to Poly.
Os01g0351200	65.5059	0.477754	0.217757	2.19398	0.0282371	0.069981	Similar to Poly.
Os01g0351300	487.197	0.620058	0.0926084	6.69549	2.14956e-11	3.35396e-10	Exocyst complex subunit Sec15-like family protein.
Os01g0351500	0	na	na	na	na	na	Plant disease resistance response protein domain containing protein.
Os01g0351800	6.76643	-3.1101	0.786215	-3.9558	7.62802e-05	0.000396368	2OG-Fe(II) oxygenase domain containing protein.
Os01g0352100	52.7809	-0.883984	0.329741	-2.68085	0.00734363	0.0223493	2OG-Fe(II) oxygenase domain containing protein.
Os01g0352200	0.0532019	-0.993704	4.78482	-0.207678	0.83548	na	Hypothetical protein.
Os01g0352751	0	na	na	na	na	na	Non-protein coding transcript.
Os01g0353400	0.0944085	0	4.78482	0	1	na	Glutathione S-transferase, Tolerance to salinity and oxidative stress, ROS-scavenging activity	OsGST4
Os01g0353501	0	na	na	na	na	na	Hypothetical protein.
Os01g0353600	0.246208	-1.67313	4.05902	-0.412201	0.680192	na	Similar to AP-3 complex subunit sigma-2.
Os01g0353633	0	na	na	na	na	na	Similar to OSIGBa0157K09-H0214G12.6 protein.
Os01g0353900	182.863	-0.376968	0.132146	-2.85266	0.00433551	0.0141678	Similar to cDNA clone:J023055K12, full insert sequence.
Os01g0354175	1.04535	-0.148571	1.85428	-0.0801232	0.936139	0.962784	Hypothetical protein.
Os01g0354200	19.1347	-0.53652	0.313452	-1.71165	0.0869618	0.175073	Similar to Sterol C-14 reductase.
Os01g0354450	2.83277	0.808606	0.827866	0.976736	0.3287	0.483276	Similar to ATP binding protein.
Os01g0354700	56.0304	-0.841078	0.224274	-3.75022	0.00017668	0.000846898	Pre-mRNA cleavage complex II Clp1 domain containing protein.
Os01g0355100	31.0743	0.440385	0.347227	1.26829	0.204695	0.340019	Pentatricopeptide repeat domain containing protein.
Os01g0355175	0.0441199	-0.993704	4.78482	-0.207678	0.83548	na	Hypothetical protein.
Os01g0355250	0	na	na	na	na	na	Similar to Salt stress-induced protein.
Os01g0355400	0.0509404	0	4.78482	0	1	na	Similar to BPM3; protein binding.
Os01g0355500	387.658	0.0638126	0.0901684	0.707705	0.479128	0.628276	Hypothetical conserved gene.
Os01g0355600	701.099	0.257731	0.0791417	3.25657	0.00112766	0.00441883	Galactose-binding like domain containing protein.
Os01g0355700	0.921862	-1.95208	1.82632	-1.06886	0.285134	na	NB-ARC domain containing protein.
Os01g0355800	45.0188	-1.1661	0.244698	-4.76546	1.88426e-06	1.3719e-05	Similar to Esterase PIR7A.
Os01g0355900	501.155	0.0861643	0.0905884	0.951163	0.341521	0.496904	SUMO protease, Ortholog of AtEsd4, Flowering time, Plant height	OsELS1, OsELS1.1
Os01g0356400	4673.44	-0.492073	0.122605	-4.01347	5.98321e-05	0.000317916	Similar to multidrug resistance protein ABC transporter family.
Os01g0356450	0	na	na	na	na	na	Non-protein coding transcript.
Os01g0356500	96.5175	-0.176873	0.14862	-1.19011	0.234004	0.375896	Thiamin pyrophosphokinase, eukaryotic domain containing protein.
Os01g0356800	0	na	na	na	na	na	Domain of unknown function DUF3406, chloroplast translocase domain containing protein.
Os01g0356900	2.52556	0.496017	1.87061	0.265163	0.790884	0.871505	Similar to Extensin-like protein.
Os01g0356951	0.0801643	0	4.78482	0	1	na	Putative long noncoding RNA, Regulation of panicle architecture	ESP
Os01g0357100	3290.95	0.930581	0.1765	5.2724	1.34651e-07	1.19349e-06	Ferredoxin-nitrite reductase, Nitrate reduction (assimilation), Determination of regeneration ability	NiR, OsNiR, PSR1
Os01g0357150	17.2576	0.142066	0.39667	0.358146	0.720234	0.820798	Hypothetical protein.
Os01g0357200	4.5328	-0.130794	0.814639	-0.160555	0.872444	0.923874	Sterol-binding domain containing protein.
Os01g0357400	0	na	na	na	na	na	Similar to Alpha-amylase.
Os01g0357500	0	na	na	na	na	na	Similar to Ferredoxin-nitrite reductase.
Os01g0357800	1120.93	0.464839	0.102067	4.55426	5.25712e-06	3.49139e-05	Pentatricopeptide repeat domain containing protein.
Os01g0357900	47.0043	0.760357	0.249919	3.04241	0.00234694	0.00834391	Similar to RALF.
Os01g0358100	1.6816	2.10165	1.55997	1.34724	0.177903	0.305426	Rapid ALkalinization Factor family protein.
Os01g0358300	867.413	0.787806	0.123523	6.37778	1.79668e-10	2.48989e-09	Tetratricopeptide-like helical domain containing protein.
Os01g0358400	646.18	-0.221297	0.156877	-1.41064	0.15835	0.279603	Similar to 40S ribosomal protein S4.
Os01g0358551	1.76894	-1.23789	1.55414	-0.796507	0.425737	0.579566	Conserved hypothetical protein.
Os01g0358700	0.129011	-1.92734	4.76921	-0.404121	0.686123	na	Similar to Powdery mildew resistance protein PM3b.
Os01g0358800	0.379024	-1.67903	2.69627	-0.622722	0.533467	na	Similar to N-acetyltransferase.
Os01g0358900	0	na	na	na	na	na	Similar to GDHB glutamate dehydrogenase.
Os01g0359400	586.645	-1.06617	0.108042	-9.8681	5.72361e-23	3.00059e-21	NB-ARC domain containing protein.
Os01g0359600	325.091	-0.0594196	0.0991767	-0.599129	0.549087	0.688269	Disease resistance protein domain containing protein.
Os01g0359800	41.1935	0.978001	0.246544	3.96683	7.28343e-05	0.000379369	Similar to NB-ARC domain containing protein.
Os01g0360100	33.7225	-0.387678	0.251895	-1.53905	0.123793	0.230725	Similar to Powdery mildew resistance protein pm3f (Fragment).
Os01g0360150	2.24872	0.177545	1.47817	0.120111	0.904395	0.942844	Hypothetical protein.
Os01g0360200	2486.44	-0.810323	0.123178	-6.57849	4.75237e-11	7.05293e-10	NADPH oxidase, Disease resistance	Os rbohB, OsRbohB
Os01g0360333	7.49985	-1.31934	0.739204	-1.78481	0.0742927	0.154133	Hypothetical protein.
Os01g0360600	597.319	0.279492	0.109543	2.55143	0.0107283	0.0308361	Dephospho-CoA kinase family protein.
Os01g0361000	2954.01	0.421547	0.081442	5.17604	2.26646e-07	1.93018e-06	Conserved hypothetical protein.
Os01g0361500	1278.58	-0.631955	0.0747998	-8.44862	2.94754e-17	8.95577e-16	Phospholipid/glycerol acyltransferase domain containing protein.
Os01g0361700	0.833349	-1.71383	1.7685	-0.969084	0.332503	na	Conserved hypothetical protein.
Os01g0361800	253.319	-0.244002	0.121908	-2.00153	0.0453357	0.103419	Hypothetical conserved gene.
Os01g0362000	103.746	-0.0556138	0.148463	-0.374598	0.70796	0.812477	Conserved hypothetical protein.
Os01g0362100	4314.07	-0.693719	0.154742	-4.48308	7.35727e-06	4.73563e-05	Esterase/lipase/thioesterase domain containing protein.
Os01g0362400	69.2325	-0.620198	0.176956	-3.50482	0.000456915	0.00198601	Conserved hypothetical protein.
Os01g0362533	42.5885	0.761261	0.27181	2.80071	0.005099	0.0162989	Conserved hypothetical protein.
Os01g0362800	14.4475	-0.513313	0.381486	-1.34556	0.178443	0.306149	Conserved hypothetical protein.
Os01g0363000	0	na	na	na	na	na	Hypothetical protein.
Os01g0363300	86.5047	-1.32883	0.19538	-6.80127	1.03698e-11	1.68888e-10	Uncharacterised protein family UPF0497, trans-membrane plant subgroup domain containing protein.
Os01g0363500	531.853	-0.242407	0.113878	-2.12866	0.0332824	0.0802989	Similar to predicted protein.
Os01g0363600	37.2531	0.601176	0.270836	2.2197	0.0264389	0.066225	Similar to hydroxyethylthiazole kinase family protein.
Os01g0363900	666.226	0.153	0.10087	1.51679	0.129319	0.238834	Ortholog of Arabidopsis HASTY (HST) and human exportin-5 (XPO5), Xpo1 domain protein, Regulation of miRNA accumulation and crown root development	CRD1
Os01g0363950	0.24905	-1.80845	4.77494	-0.378738	0.704883	na	Hypothetical gene.
Os01g0364000	117.409	0.0876446	0.156338	0.560609	0.575064	0.710085	Hypothetical gene.
Os01g0364100	7.69923	1.42447	0.700421	2.03374	0.0419782	0.0972038	Similar to OSIGBa0145M07.8 protein.
Os01g0364400	316.639	0.270168	0.145349	1.85876	0.0630617	0.135292	Protein kinase, catalytic domain domain containing protein.
Os01g0364412	0.0645056	-0.993704	4.78482	-0.207678	0.83548	na	Non-protein coding transcript.
Os01g0364450	0	na	na	na	na	na	Hypothetical gene.
Os01g0364800	37.438	-2.22039	0.365132	-6.08106	1.19393e-09	1.46745e-08	Protein kinase, catalytic domain domain containing protein.
Os01g0364900	2.88791	-1.39971	0.911936	-1.53487	0.124815	0.232109	Conserved hypothetical protein.
Os01g0365000	2.0587	-2.50629	1.01936	-2.45868	0.0139448	0.0385744	Protein kinase, catalytic domain domain containing protein.
Os01g0365300	0	na	na	na	na	na	Hypothetical conserved gene.
Os01g0366100	337.656	-0.293605	0.123572	-2.37599	0.0175021	0.0467402	Similar to cDNA clone:J023120H23, full insert sequence.
Os01g0366300	40.9679	0.236439	0.260347	0.90817	0.363788	0.518882	GnK2 domain containing receptor-like kinase-1, Response to drought in a tolerant genotype Nagina 22	Gnk2RLK-1
Os01g0366400	0.151537	-0.272365	4.78482	-0.0569227	0.954607	na	Hypothetical protein.
Os01g0366501	0	na	na	na	na	na	Hypothetical gene.
Os01g0367100	478.429	0.372948	0.118456	3.1484	0.00164167	0.00610697	Chloroplast-localized UDP-glucose epimerase (UGE), Galactolipid biosynthesis for chloroplast membranes, Photosynthetic capability and carbon assimilate homeostasis	PHD1
Os01g0367201	0.72145	0.437854	2.02865	0.215835	0.829116	na	Non-protein coding transcript.
Os01g0367300	1211.55	-0.0229328	0.0657988	-0.34853	0.727442	0.825648	Nucleotide-binding, alpha-beta plait domain containing protein.
Os01g0367400	245.063	0.774208	0.179459	4.31412	1.60242e-05	9.59925e-05	Conserved hypothetical protein.
Os01g0367450	0.495094	2.38456	2.62997	0.906688	0.364572	na	Non-protein coding transcript.
Os01g0367500	0	na	na	na	na	na	Hypothetical conserved gene.
Os01g0367700	697.85	0.104296	0.0737996	1.41323	0.157587	0.278727	Similar to Cyclin-dependent protein kinase-like protein.
Os01g0367900	1386.75	-0.210954	0.0666973	-3.16286	0.00156227	0.00585712	Similar to Possible global transcription activator SNF2L1 (SWI/SNF related matrix associated actin dependent regulator of chromatin subfamily A member 1).
Os01g0368000	26.5612	-3.23613	0.385155	-8.40215	4.38369e-17	1.32057e-15	Similar to cDNA clone:J023132I08, full insert sequence.
Os01g0368500	0	na	na	na	na	na	Protein of unknown function DUF679 domain containing protein.
Os01g0368600	0	na	na	na	na	na	Conserved hypothetical protein.
Os01g0368700	11.0987	-0.0172333	0.500591	-0.0344259	0.972538	0.984896	Protein of unknown function DUF679 domain containing protein.
Os01g0368900	191.282	0.854198	0.338272	2.52518	0.0115638	0.03286	Glutaredoxin (Grx) family protein, Arsenic (As) stress response, Drought tolerance	OsGrx_C7
Os01g0369000	2031.43	-0.017283	0.0720609	-0.239839	0.810455	0.883945	Component of cullin-RING E3 ubiquitin ligase (CRL) complex, Salt/drought stress response	OsCUL1-1
Os01g0369200	26.5888	0.0048518	0.383658	0.0126462	0.98991	0.995299	Component of cullin-RING E3 ubiquitin ligase (CRL) complex, Salt/drought stress response, Cold stress response	OsCUL1-3
Os01g0369300	3.11662	0.080875	0.914433	0.0884428	0.929525	0.958902	Potassium uptake protein, kup domain containing protein.
Os01g0369366	0.250825	1.18948	3.39651	0.350207	0.726183	na	Hypothetical protein.
Os01g0369500	4.97235	1.27404	1.56673	0.813186	0.416112	0.570116	C2 calcium-dependent membrane targeting domain containing protein.
Os01g0369600	357.081	0.103593	0.129727	0.798547	0.424553	0.578624	Conserved hypothetical protein.
Os01g0369700	308.425	0.565451	0.247748	2.28236	0.0224678	0.0577315	Similar to Glutathione S-transferase GST 8 (EC 2.5.1.18).
Os01g0369800	1.87034	1.4533	1.17215	1.23986	0.215027	0.353339	Hypothetical protein.
Os01g0369900	177.748	-1.35436	0.282112	-4.80078	1.58052e-06	1.16791e-05	Similar to 12-oxo-phytodienoic acid reductase6.
Os01g0369950	0.970626	-1.64206	1.65184	-0.99408	0.320184	na	Hypothetical gene.
Os01g0370000	2.26973	0.218335	1.0739	0.203309	0.838893	0.902861	NADH:flavin oxidoreductase/NADH oxidase, N-terminal domain containing protein.
Os01g0370200	0.371094	-3.08347	3.00302	-1.02679	0.30452	na	Similar to Glutathione-S-transferase 19E50.
Os01g0370400	0	na	na	na	na	na	Hypothetical protein.
Os01g0370600	0	na	na	na	na	na	Similar to Glutathione transferase.
Os01g0370750	0	na	na	na	na	na	Non-protein coding transcript.
Os01g0370900	3.13013	-0.276733	1.15857	-0.238858	0.811216	0.884545	Similar to Glutathione transferase.
Os01g0371200	271.993	-1.00059	0.187041	-5.34956	8.81666e-08	8.07037e-07	Similar to Glutathione-S-transferase 19E50.
Os01g0371300	1.50409	-3.30884	1.48994	-2.22079	0.0263654	0.066082	Hypothetical protein.
Os01g0371400	1.11877	0	1.80119	0	1	1	Similar to Glutathione s-transferase gstf2.
Os01g0371500	5.58216	-0.249647	0.999177	-0.249853	0.802701	0.878655	Similar to Glutathione-S-transferase 19E50.
Os01g0372100	15.7154	-1.30748	0.352952	-3.70442	0.000211877	0.000998332	Hypothetical gene.
Os01g0372350	82.3588	-0.397938	0.150187	-2.64962	0.00805818	0.0241848	Conserved hypothetical protein.
Os01g0372400	29.5071	1.2799	0.286676	4.46461	8.0216e-06	5.12704e-05	Glutathione S-transferase, C-terminal-like domain containing protein.
Os01g0372450	0.582421	0.439146	1.89468	0.231778	0.81671	na	Hypothetical protein.
Os01g0372500	0	na	na	na	na	na	Similar to Leucoanthocyanidin dioxygenase (EC 1.14.11.19) (LDOX) (Leucocyanidin oxygenase) (Leucoanthocyanidin hydroxylase).
Os01g0372700	1885.75	-0.318297	0.0568547	-5.59843	2.16303e-08	2.1978e-07	Similar to Asparaginyl-tRNA synthetase, cytoplasmic 1 (EC 6.1.1.22) (Asparagine-- tRNA ligase 1) (AsnRS 1).
Os01g0372866	6.17404	-0.635354	0.894826	-0.710031	0.477685	0.627024	Hypothetical gene.
Os01g0373200	0	na	na	na	na	na	Hypothetical conserved gene.
Os01g0373400	102.445	0.604354	0.198519	3.04432	0.0023321	0.00829916	Homeodomain-like containing protein.
Os01g0373500	0.245408	0	4.78482	0	1	na	Protein of unknown function DUF594 domain containing protein.
Os01g0373700	12.5549	-1.73095	1.6325	-1.06031	0.289004	0.440497	Conserved hypothetical protein.
Os01g0373800	7.53868	0.389044	1.58086	0.246097	0.805608	0.880587	Non-protein coding transcript.
Os01g0374000	0.250505	0	4.78482	0	1	na	Similar to Glutathione S-transferase I (EC 2.5.1.18) (GST-I) (GST-29) (GST class- phi).
Os01g0374100	0	na	na	na	na	na	Non-protein coding transcript.
Os01g0374200	26.3687	0.595229	0.259217	2.29625	0.0216614	0.0559955	Pentatricopeptide repeat domain containing protein.
Os01g0374501	0.100645	-0.993704	4.78482	-0.207678	0.83548	na	Similar to mTERF family protein.
Os01g0374600	0.604607	1.51555	2.16449	0.700185	0.483812	na	Similar to Laccase-21.
Os01g0374900	186.209	-0.090891	0.115191	-0.789045	0.430086	0.583798	Zinc finger, RING/FYVE/PHD-type domain containing protein.
Os01g0375000	631.477	-0.603426	0.132164	-4.56573	4.97758e-06	3.32117e-05	GTP1/OBG domain containing protein.
Os01g0375100	345.091	0.452971	0.0839556	5.39536	6.83852e-08	6.37322e-07	Similar to DnAJ-like protein slr0093.
Os01g0375200	180.573	0.0258718	0.207065	0.124946	0.900567	0.940458	Similar to shikimate biosynthesis protein aroDE.
Os01g0375500	25.2218	0.898167	0.322936	2.78125	0.00541497	0.0171864	Similar to Shikimate biosynthesis protein aroDE.
Os01g0376200	56.525	-0.251627	0.208869	-1.20471	0.228314	0.36952	Non-protein coding transcript.
Os01g0376600	0.228897	0	4.78482	0	1	na	Hypothetical conserved gene.
Os01g0376700	1007.94	-0.0286693	0.141818	-0.202156	0.839795	0.903349	Similar to Sucrose-phosphatase (EC 3.1.3.24).
Os01g0377000	1.21206	-1.99865	1.44479	-1.38335	0.166558	0.290628	Cytochrome P450 family protein.
Os01g0377250	0.264588	0	4.02339	0	1	na	Similar to Cytochrome P450 CYP71K15.
Os01g0377500	583.405	-0.218628	0.0739289	-2.95728	0.00310366	0.0106316	Similar to Ania-6a type cyclin.
Os01g0377700	665.778	-0.00398857	0.0876338	-0.0455141	0.963698	0.979344	Similar to NPL4 family protein.
Os01g0378100	1.64703	-4.89195	1.44556	-3.38411	0.000714099	0.00295523	Plant peroxidase domain containing protein.
Os01g0379101	22.7714	0.682076	0.369148	1.8477	0.0646454	0.138134	Conserved hypothetical protein.
Os01g0379400	174.563	-0.266995	0.138334	-1.93008	0.0535971	0.118505	Cyclin-like F-box domain containing protein.
Os01g0379800	0	na	na	na	na	na	Similar to HAT family dimerisation domain containing protein.
Os01g0380800	0	na	na	na	na	na	F-box domain, cyclin-like domain containing protein.
Os01g0381325	0	na	na	na	na	na	Conserved hypothetical protein.
Os01g0382000	2611.89	-1.76689	0.544576	-3.24452	0.00117649	0.00458981	Similar to Pathogenesis-related protein PRB1-2 precursor.
Os01g0382200	0	na	na	na	na	na	Transferase family protein.
Os01g0382400	273.426	0.954827	0.420955	2.26824	0.0233145	0.0595821	Similar to Pathogenesis-related protein PRB1-2 precursor.
Os01g0382450	10.0361	-7.26118	1.0721	-6.77287	1.26252e-11	2.02814e-10	Similar to Kinesin heavy chain (Fragment).
Os01g0382500	0	na	na	na	na	na	Conserved hypothetical protein.
Os01g0382700	991.211	0.449914	0.127565	3.52694	0.000420393	0.00184572	Similar to stress regulated protein.
Os01g0382900	35.84	-0.983205	0.358033	-2.74613	0.0060303	0.0188723	Conserved hypothetical protein.
Os01g0383001	0	na	na	na	na	na	Hypothetical conserved gene.
Os01g0383100	2.05659	0	4.78482	0	1	1	Hypothetical conserved gene.
Os01g0383700	3605.44	0.525504	0.0886429	5.92833	3.06025e-09	3.55128e-08	Similar to LEC14B protein.
Os01g0383900	69.06	-0.531122	0.213574	-2.48683	0.0128886	0.0360944	Homologue of nucleoporin protein Nup98, Target of the M. oryzae avirulence effector AvrPiz-t, Basal resistance against M. oryzae	APIP12
Os01g0384300	61.4656	0.0946109	0.19088	0.495657	0.620136	0.745709	Similar to RKF3 (RECEPTOR-LIKE KINASE IN IN FLOWERS 3); kinase.
Os01g0384375	0	na	na	na	na	na	Non-protein coding transcript.
Os01g0384450	0.230246	0	4.78482	0	1	na	Similar to H0124E07.4 protein.
Os01g0384800	165.6	0.16692	0.206709	0.807514	0.41937	0.573468	Conserved hypothetical protein.
Os01g0384901	0.0574186	0	4.78482	0	1	na	Hypothetical gene.
Os01g0385000	0.108653	0	4.78482	0	1	na	Conserved hypothetical protein.
Os01g0385400	7.93003	1.63462	0.618945	2.64098	0.00826668	0.024703	C4-dicarboxylate transporter/malic acid transport protein family protein.
Os01g0386500	0.317916	1.77977	3.76164	0.473136	0.636116	na	Conserved hypothetical protein.
Os01g0386600	7.14169	0.0680395	0.553551	0.122915	0.902175	0.941456	TGF-beta receptor, type I/II extracellular region family protein.
Os01g0386700	2887	-0.00920255	0.100149	-0.0918888	0.926786	0.957328	Similar to BSK1 (BR-SIGNALING KINASE 1); ATP binding / binding / kinase/ protein kinase/ protein tyrosine kinase.
Os01g0387133	10.6099	-0.0240764	0.420152	-0.0573039	0.954303	0.973809	Hypothetical gene.
Os01g0387566	0	na	na	na	na	na	Conserved hypothetical protein.
Os01g0387865	0.0437908	0	4.78482	0	1	na	Hypothetical conserved gene.
Os01g0388000	2.86074	-0.369217	0.798795	-0.462218	0.643925	0.763999	Similar to Cytochrome P450 monooxygenase CYP72A5 (Fragment).
Os01g0388101	0.590788	1.45066	2.00766	0.722562	0.469949	na	Similar to Cytochrome P450 monooxygenase.
Os01g0388200	31.3707	0.429571	0.281803	1.52437	0.127417	0.236077	Conserved hypothetical protein.
Os01g0388500	464.709	0.105606	0.128991	0.818707	0.412953	0.567246	Similar to Fibronectin, type III-like fold.
Os01g0388700	2.29662	-1.85739	1.3235	-1.40339	0.1605	0.282587	Protein of unknown function DUF679 family protein.
Os01g0389200	1.17572	0.448979	1.91701	0.234208	0.814823	0.886865	Protein of unknown function DUF679 family protein.
Os01g0389700	200.939	-0.440628	0.216432	-2.03587	0.0417634	0.0967698	Protein of unknown function DUF679 family protein.
Os01g0390300	372.516	-0.711146	0.126422	-5.62518	1.85319e-08	1.90144e-07	Nucleic acid-binding, OB-fold domain containing protein.
Os01g0390400	964.896	0.0579925	0.075406	0.76907	0.441852	0.594571	Similar to Met-10+ like family protein.
Os01g0390600	115.829	0.510042	0.136134	3.74661	0.000179242	0.00085772	Pentatricopeptide repeat domain containing protein.
Os01g0390900	489.185	-0.306956	0.117035	-2.62278	0.00872159	0.0258297	Similar to Dual-specificity protein phosphatase-like protein.
Os01g0391100	170.615	0.0164681	0.121617	0.135409	0.892288	0.935357	Hypothetical gene.
Os01g0391500	377.292	-0.0800355	0.0846156	-0.945871	0.344214	0.499536	Hypothetical conserved gene.
Os01g0391600	28.4636	0.229557	0.272134	0.843543	0.398925	0.553734	Conserved hypothetical protein.
Os01g0391800	32.4391	-0.130602	0.2908	-0.449114	0.653349	0.771133	Conserved hypothetical protein.
Os01g0391951	0	na	na	na	na	na	Non-protein coding transcript.
Os01g0392100	260.97	0.190108	0.110149	1.72592	0.0843621	0.170883	Conserved hypothetical protein.
Os01g0392600	27.9863	-1.08448	0.293324	-3.69722	0.000217975	0.00102365	Conserved hypothetical protein.
Os01g0392800	481.963	0.34949	0.0851231	4.10569	4.03104e-05	0.000222558	Similar to DET1-like protein.
Os01g0393000	682.285	0.439194	0.128863	3.40823	0.000653865	0.00272833	Conserved hypothetical protein.
Os01g0393100	0.141908	0	4.78482	0	1	na	Similar to CUC2.
Os01g0393200	0	na	na	na	na	na	Conserved hypothetical protein.
Os01g0393300	0.0474433	0	4.78482	0	1	na	Similar to H0306B06.1 protein.
Os01g0393400	2.86641	3.97488	1.43101	2.77768	0.0054749	0.0173494	Similar to MDR-like ABC transporter.
Os01g0444100	0	na	na	na	na	na	Conserved hypothetical protein.
Os01g0495200	0	na	na	na	na	na	Conserved hypothetical protein.
Os01g0495701	6.41702	0.954717	1.11933	0.85294	0.393693	0.54836	Hypothetical conserved gene.
Os01g0495900	2250.02	0.719049	0.109372	6.57433	4.88732e-11	7.2456e-10	Chloroplast RNA splicing and ribosome maturation (CRM) domain containing protein, Splicing of group IIA and group IIB introns, Regulation of chloroplast development	OsCAF1
Os01g0496900	288.812	0.427162	0.100105	4.26716	1.9798e-05	0.000116524	Conserved hypothetical protein.
Os01g0497400	0.0452684	0.448974	4.78482	0.093833	0.925242	na	Annexin domain containing protein.
Os01g0498200	1867.18	-0.396108	0.116472	-3.40089	0.000671675	0.00279687	Conserved hypothetical protein.
Os01g0498300	14.9397	0.684791	0.539103	1.27024	0.203999	0.339043	Glycosyltransferase AER61, uncharacterized domain containing protein.
Os01g0498802	0.348802	0.448976	3.80626	0.117957	0.906101	na	Non-protein coding transcript.
Os01g0499300	423.807	0.0779581	0.0894309	0.871712	0.383365	0.538525	Mov34/MPN/PAD-1 family protein.
Os01g0500100	4.20847	-0.171782	0.77731	-0.220995	0.825096	0.893799	Conserved hypothetical protein.
Os01g0500400	13.2605	0.117976	0.371976	0.31716	0.751122	0.844134	Conserved hypothetical protein.
Os01g0500500	403.544	-0.137749	0.0939006	-1.46696	0.142386	0.257563	Hypothetical conserved gene.
Os01g0500600	467.484	-0.0476253	0.107254	-0.444041	0.657013	0.773776	Hypothetical protein.
Os01g0500750	41.7416	0.244216	0.294907	0.828112	0.407607	0.562033	Non-protein coding transcript.
Os01g0500825	17.4697	0.320786	0.379196	0.845964	0.397573	0.552457	Conserved hypothetical protein.
Os01g0500900	346.542	-0.00847366	0.126508	-0.0669814	0.946596	0.969692	Rossmann-like alpha/beta/alpha sandwich fold domain containing protein.
Os01g0501000	199.753	0.129336	0.116752	1.10778	0.267956	0.415955	Conserved hypothetical protein.
Os01g0501700	3380.12	0.152554	0.0800307	1.90619	0.0566253	0.123988	Similar to TATC (CpTatC).
Os01g0501800	35853.3	0.177858	0.176532	1.00751	0.313689	0.467014	Similar to Photosystem II oxygen-evolving complex protein 1 (Fragment).
Os01g0502300	0	na	na	na	na	na	Similar to palmitoyl-acyl carrier protein thioesterase.
Os01g0502400	656.74	-0.110975	0.0807314	-1.37463	0.169247	0.294319	2OG-Fe(II) oxygenase domain containing protein.
Os01g0502700	14.5213	0.0126593	0.34662	0.0365221	0.970866	0.983821	Similar to Histone H2A.
Os01g0502800	459.188	0.0154104	0.10958	0.140631	0.888161	0.933104	RNA recognition motif domain domain containing protein.
Os01g0502900	99.7258	0.114243	0.186074	0.613964	0.539239	0.679819	Similar to Histone H2B.2.
Os01g0503400	334.697	-0.0801816	0.226152	-0.354547	0.722929	0.822773	Similar to (Rice Genome Annotation Project) metal transporter Nramp6.
Os01g0504100	487.386	-0.364572	0.18701	-1.94948	0.0512385	0.11422	Protein of unknown function DUF250 domain containing protein.
Os01g0504300	0	na	na	na	na	na	Non-protein coding transcript.
Os01g0504500	168.512	-1.20089	0.206263	-5.82211	5.81079e-09	6.46439e-08	Similar to Transparent testa 12 protein.
Os01g0504950	7.47318	-0.0920497	0.549177	-0.167614	0.866887	0.920438	Hypothetical gene.
Os01g0505400	1500.04	0.259102	0.0784006	3.30484	0.00095029	0.00381046	Similar to 2-hydroxyphytanoyl-CoA lyase.
Os01g0505500	31.3881	0.827303	0.318498	2.59751	0.0093901	0.027496	Pentatricopeptide repeat domain containing protein.
Os01g0505600	1.34607	0.228227	1.37943	0.16545	0.86859	0.921692	EF-Hand type domain containing protein.
Os01g0505700	223.542	-0.260986	0.150062	-1.73919	0.0820013	0.166951	Conserved hypothetical protein.
Os01g0505866	1.56027	-0.524947	1.12765	-0.465525	0.641556	0.762331	Hypothetical gene.
Os01g0506100	122.709	-0.164115	0.130555	-1.25705	0.208736	0.345297	Pentatricopeptide repeat domain containing protein.
Os01g0506200	228.321	-0.0516325	0.110835	-0.465851	0.641322	0.762163	Tetratricopeptide-like helical domain containing protein.
Os01g0507000	494.194	-0.0619932	0.163741	-0.378605	0.704981	0.81017	Non-protein coding transcript.
Os01g0507300	307.993	0.226704	0.114742	1.97577	0.0481812	0.108491	Protein of unknown function DUF92, transmembrane family protein.
Os01g0507500	385.777	-0.300453	0.0943624	-3.18403	0.0014524	0.00550585	Transcription elognation factor Eaf, N-terminal domain containing protein.
Os01g0507700	648.69	-0.82571	0.105501	-7.82656	5.01392e-15	1.19258e-13	Heavy metal transport/detoxification protein domain containing protein.
Os01g0507900	1304.15	1.07317	0.0942348	11.3883	4.78216e-30	4.35902e-28	Similar to NClpP3 (ATP-dependent Clp protease proteolytic subunit ClpP3).
Os01g0508000	155.642	-0.69085	0.193639	-3.56773	0.000360089	0.00160819	Similar to Beta-glucosidase.
Os01g0508050	0	na	na	na	na	na	Non-protein coding transcript.
Os01g0508100	2.17895	0.603227	1.29587	0.465498	0.641575	0.762331	Ferritin/ribonucleotide reductase-like family protein.
Os01g0508300	74.6098	-0.723237	0.174481	-4.14509	3.39688e-05	0.000190259	Conserved hypothetical protein.
Os01g0508500	25.0866	0.464232	0.422842	1.09789	0.272255	0.420963	Conserved hypothetical protein.
Os01g0509400	0	na	na	na	na	na	Conserved hypothetical protein.
Os01g0509700	42.052	-0.0175325	0.211972	-0.0827116	0.934081	0.961577	Conserved hypothetical protein.
Os01g0509750	0	na	na	na	na	na	Similar to Anther-specific proline-rich protein APG.
Os01g0509800	0.854424	-1.80191	2.19567	-0.820662	0.411839	na	Similar to Anther-specific proline-rich protein APG.
Os01g0509900	4.23184	0.875128	0.73787	1.18602	0.235614	0.377852	F-box domain, Skp2-like domain containing protein.
Os01g0510100	1277.08	0.114708	0.083788	1.36902	0.170993	0.296389	Mitogen activated protein kinase kinase, MAPK kinase 6, Low-temperature response, Regulation of cold stress tolerance, Abiotic stress signaling, UV induced regulation of genes in phytoalexins biosynthesis	OsMKK6, OsMEK1
Os01g0510200	46.8305	1.66026	1.06264	1.5624	0.118194	0.222534	Conserved hypothetical protein.
Os01g0510500	387.338	-0.038979	0.0770883	-0.505641	0.613108	0.740558	Conserved hypothetical protein.
Os01g0510600	1164.13	0.70766	0.126942	5.57467	2.48002e-08	2.4921e-07	Homolog of fluorescent (FLU) in Arabidopsis thaliana, Tetratricopeptide repeat (TPR)-containing protein, Regulation of chlorophyll biosynthesis	OsFLU1, OXP
Os01g0510701	40.1119	0.167642	0.235528	0.711772	0.476606	0.625984	Hypothetical conserved gene.
Os01g0510800	908.839	-0.0364671	0.0663827	-0.549346	0.582768	0.716155	Histone-fold domain containing protein.
Os01g0510901	0.651426	-0.243467	2.35348	-0.10345	0.917606	na	Conserved hypothetical protein.
Os01g0511000	23.8237	-1.2838	0.442771	-2.89947	0.00373798	0.0124836	Similar to LOB domain protein 40.
Os01g0511100	289.233	0.0367524	0.255843	0.143652	0.885775	0.931506	UspA domain containing protein.
Os01g0511200	421.915	0.035047	0.111228	0.315092	0.752692	0.845208	Conserved hypothetical protein.
Os01g0511300	476.759	0.0634614	0.0816531	0.777208	0.437036	0.590004	Proteasome component region PCI domain containing protein.
Os01g0511400	0	na	na	na	na	na	Similar to plant-specific domain TIGR01568 family protein.
Os01g0511600	1931.71	0.858314	0.134396	6.38648	1.69753e-10	2.36058e-09	Similar to lrgB-like family protein.
Os01g0511700	209.18	-0.0312513	0.109369	-0.285743	0.775075	0.860832	Conserved hypothetical protein.
Os01g0511800	0.995661	-2.07065	1.76813	-1.1711	0.241559	na	Conserved hypothetical protein.
Os01g0512100	532.099	-0.109407	0.0842672	-1.29833	0.194174	0.326886	Similar to Chaperone protein dnaJ 15 (Protein ALTERED RESPONSE TO GRAVITY) (AtARG1) (AtJ15) (AtDjB15).
Os01g0512200	228.236	0.358527	0.115953	3.092	0.00198814	0.00722928	Armadillo-type fold domain containing protein.
Os01g0512400	2.4206	0.698056	0.898821	0.776635	0.437374	0.590261	Conserved hypothetical protein.
Os01g0512700	0	na	na	na	na	na	Zinc finger, C2H2 domain containing protein.
Os01g0512800	0	na	na	na	na	na	CS-like domain domain containing protein.
Os01g0513100	149.892	0.209556	0.178246	1.17566	0.239732	0.382674	Similar to Protein phosphatase 2C ABI2.
Os01g0513200	267.048	-0.37599	0.0990161	-3.79726	0.000146306	0.00071674	Hypothetical conserved gene.
Os01g0513400	482.734	-0.392574	0.110131	-3.56461	0.000364402	0.00162514	Protein of unknown function DUF789 family protein.
Os01g0513500	88.5842	-0.536635	0.199196	-2.69401	0.00705983	0.0215804	Hypothetical gene.
Os01g0513700	275.438	0.385742	0.125205	3.08088	0.00206393	0.00746169	Similar to trafficking protein particle complex subunit 1.
Os01g0513800	459.167	-0.408155	0.121609	-3.3563	0.000789923	0.00323584	Similar to Brix domain containing protein 1 homolog.
Os01g0513850	2.60672	-1.1536	1.11012	-1.03917	0.298725	0.451646	Hypothetical protein.
Os01g0513900	2.69475	-0.633577	0.886475	-0.714715	0.474785	0.624349	Similar to Kinesin heavy chain (Fragment).
Os01g0513950	0	na	na	na	na	na	Hypothetical protein.
Os01g0514000	241.127	-0.0810048	0.119762	-0.676384	0.498797	0.645116	Similar to 50S ribosomal protein L24e.
Os01g0514300	516.43	0.2014	0.0840771	2.39542	0.0166016	0.0447112	Armadillo-type fold domain containing protein.
Os01g0514450	9.75191	1.9048	0.598339	3.18348	0.00145514	0.005514	Pentatricopeptide repeat domain containing protein.
Os01g0514600	2.73344	-0.266151	0.863769	-0.308127	0.757986	0.849059	Similar to Fimbrin 1 (AtFIM1).
Os01g0514700	35.1114	0.124089	0.229812	0.539959	0.589226	0.721393	Serine/threonine protein kinase-related domain containing protein.
Os01g0514850	0.0474433	0	4.78482	0	1	na	Hypothetical protein.
Os01g0515300	133.896	0.59492	0.1821	3.26699	0.00108696	0.00427775	Similar to Leucine Rich Repeat family protein.
Os01g0516200	0	na	na	na	na	na	Similar to Stress-responsive protein.
Os01g0516600	138.329	0.788643	0.161933	4.87017	1.11505e-06	8.46986e-06	Similar to Stable protein 1.
Os01g0516625	0	na	na	na	na	na	Hypothetical protein.
Os01g0516700	60.6197	-0.312447	0.169868	-1.83935	0.0658634	0.140207	Similar to glycosyltransferase family 28 C-terminal domain containing protein.
[truncated: 35,831 more rows]

## Sheet: Log2 fold change >1
ID	Basemean	log2foldchange	lfcse	stat	pvalue	padj	Description	Gene.Symbol
Os12g0633200	59.2257	1.18631	0.205892	5.7618	8.32223e-09	8.99622e-08	Erg28-like family protein.
Os12g0617400	76.9918	1.64739	0.23084	7.1365	9.57354e-13	1.76119e-11	9-cis-epoxycarotenoid dioxygenase, Control of ABA biosynthesis, Regulation of salt and water stress tolerance and leaf senescence	OsNCED5
Os12g0616400	46.4663	1.84932	0.28059	6.59082	4.37411e-11	6.52238e-10	Similar to Isoform 2 of Transcription factor PCF8.
Os12g0604600	11.2982	1.24388	0.445732	2.79064	0.00526041	0.0167561	Similar to GTP-binding protein-like; root hair defective 3 protein-like.
Os12g0601000	15.1481	2.43255	0.429843	5.65915	1.52126e-08	1.58212e-07	Similar to Leucine Rich Repeat family protein, expressed.
Os12g0597400	447.127	1.09342	0.135376	8.07693	6.64164e-16	1.75395e-14	HI0933-like protein family protein.
Os12g0580900	254.575	1.44077	0.13619	10.5791	3.72536e-26	2.5244e-24	Similar to Protein phosphatase 2C-like protein.
Os12g0568700	22.7019	1.33091	0.337401	3.94461	7.9931e-05	0.000413513	Uncharacterised protein family UPF0497, trans-membrane plant domain containing protein.
Os12g0564800	31.1665	1.03909	0.330005	3.14873	0.00163984	0.006101	NB-ARC domain containing protein.
Os12g0556200	190.159	1.10272	0.333619	3.30531	0.000948713	0.00380522	Calmodulin binding protein-like family protein.
Os12g0552300	39.8162	1.80298	0.253439	7.11407	1.12668e-12	2.05531e-11	DYW motif-containing pentatricopeptide repeat protein, RNA editing of nad3 transcripts in mitochondria	PPS1
Os12g0547600	423.252	2.55303	0.191846	13.3077	2.0888e-40	3.45165e-38	Calmodulin binding protein-like domain containing protein.
Os12g0541700	11.3271	1.2471	0.47074	2.64924	0.00806732	0.0242071	Similar to Rapid alkalinization factor 2.
Os12g0528801	52.5891	4.13389	0.373479	11.0686	1.78139e-28	1.47615e-26	Hypothetical gene.
Os12g0528100	12.9386	3.62977	0.675096	5.37667	7.58758e-08	7.01578e-07	Armadillo-like helical domain containing protein.
Os12g0518200	43.8921	1.63316	0.305952	5.33795	9.4002e-08	8.56844e-07	Similar to Integral membrane protein DUF6 containing protein.
Os12g0517100	18.3515	1.37782	0.363045	3.79518	0.000147538	0.000721904	Cyclin-like F-box domain containing protein.
Os12g0516200	8533.89	1.8753	0.111439	16.8281	1.51815e-63	6.9191e-61	Conserved hypothetical protein.
Os12g0509200	17.9594	1.86652	0.483698	3.85884	0.000113924	0.000571179	Conserved hypothetical protein.
Os12g0507500	546.358	1.1493	0.163137	7.04498	1.85489e-12	3.29438e-11	Similar to SWIB/MDM2 domain containing protein, expressed.
Os12g0489300	92.1687	8.24478	1.0625	7.75982	8.50468e-15	1.97304e-13	Alba, DNA/RNA-binding protein family protein.
Os12g0487500	3.8337	2.75775	1.03401	2.66705	0.00765198	0.0231452	Hypothetical conserved gene.
Os12g0481400	20.277	7.53993	1.06749	7.06322	1.62686e-12	2.90216e-11	Similar to NBS-LRR disease resistance protein homologue.
Os12g0480100	231.337	1.12461	0.183052	6.1437	8.06201e-10	1.0234e-08	Similar to One helix protein (OHP).
Os12g0460100	89.9632	2.52717	0.277607	9.10341	8.75395e-20	3.41187e-18	Protein of unknown function DUF761, plant domain containing protein.
Os12g0438600	11.9731	2.81839	0.843382	3.34178	0.000832442	0.0033933	Similar to chloride channel protein.
Os12g0428700	10.6494	1.40693	0.462146	3.04435	0.00233186	0.00829916	Hypothetical protein.
Os12g0295600	33.4665	2.75699	0.385284	7.15575	8.32187e-13	1.54603e-11	Similar to predicted protein.
Os12g0292200	3.30008	3.98186	1.22713	3.24485	0.00117515	0.00458521	Hypothetical gene.
Os12g0291400	19825.3	1.43496	0.223771	6.41261	1.43049e-10	2.00603e-09	Similar to Petunia ribulose 1, 5-bisphosphate carboxylase small subunit mRNA (clone pSSU 51), partial cds. (Fragment).
Os12g0261250	37.6507	6.14853	0.754931	8.1445	3.80862e-16	1.03581e-14	Conserved hypothetical protein.
Os12g0255850	193.223	6.35828	0.373976	17.0019	7.95603e-65	3.9441e-62	Conserved hypothetical protein.
Os12g0255200	200.274	2.22258	0.20798	10.6865	1.17714e-26	8.44227e-25	Staphylococcal nuclease (SNase-like), OB-fold domain containing protein.
Os12g0248600	15.9878	1.37475	0.571842	2.40407	0.0162136	0.0437581	Hypothetical protein.
Os12g0237900	34.7066	1.14415	0.246485	4.64187	3.45263e-06	2.38944e-05	NB-ARC domain containing protein.
Os12g0236800	78.8104	9.09719	1.02859	8.84432	9.20876e-19	3.22443e-17	Conserved hypothetical protein.
Os12g0231700	16.6124	3.70674	0.70437	5.26249	1.42117e-07	1.25415e-06	Transposase, Ptta/En/Spm, plant domain containing protein.
Os12g0230600	51.5785	2.75367	0.343088	8.02614	1.00589e-15	2.59102e-14	Protein of unknown function DUF1685 family protein.
Os12g0228800	17.0059	6.21436	1.07184	5.79783	6.71774e-09	7.38324e-08	Similar to Calmodulin-like protein.
Os12g0222900	917.815	3.83866	0.172256	22.2847	5.20173e-110	7.73607e-107	Leucine-rich repeat, N-terminal domain containing protein.
Os12g0222800	147.397	2.04319	0.203811	10.0249	1.18451e-23	6.52449e-22	Leucine-rich repeat, N-terminal domain containing protein.
Os12g0221700	30.6114	4.06699	0.466886	8.71089	3.01503e-18	1.00943e-16	Hypothetical conserved gene.
Os12g0216000	37.2358	2.21099	0.301226	7.33998	2.1362e-13	4.26289e-12	Hypothetical protein.
Os12g0215950	202.545	5.78313	0.567349	10.1932	2.12553e-24	1.27248e-22	Similar to Leucine Rich Repeat family protein, expressed.
Os12g0210500	1.70944	3.90438	1.37292	2.84384	0.00445731	0.0145104	Conserved hypothetical protein.
Os12g0209000	556.419	1.14716	0.170425	6.73119	1.68275e-11	2.65742e-10	Similar to sporulation protein-related.
Os12g0198200	22.1113	2.09883	0.465645	4.50735	6.56409e-06	4.26885e-05	Similar to Protein phosphatase 2C.
Os12g0180900	341.929	1.82601	0.116343	15.6951	1.63426e-55	5.63163e-53	Conserved hypothetical protein.
Os12g0180800	479.02	1.46197	0.124666	11.7271	9.2601e-32	9.54973e-30	Similar to OSIGBa0158F05.9 protein.
Os12g0180500	6.24164	4.81457	1.19558	4.02698	5.64988e-05	0.000301965	Similar to Protein kinase domain containing protein.
Os12g0171900	55.9135	4.57976	0.470112	9.74184	1.99896e-22	9.94445e-21	Hypothetical gene.
Os12g0171801	1.92947	4.33757	1.3703	3.16542	0.00154859	0.00581586	Hypothetical gene.
Os12g0168150	7.29629	3.16078	0.728835	4.33675	1.44602e-05	8.7439e-05	Hypothetical gene.
Os12g0168100	6.34581	3.09341	0.935056	3.30826	0.000938776	0.00376964	Similar to AP2 domain containing protein RAP2.6 (Fragment).
Os12g0163600	58.9929	1.08516	0.224249	4.83909	1.30438e-06	9.80001e-06	Pentatricopeptide repeat protein, Organellar RNA editing	OsPGL1
Os12g0160300	16.2779	1.21023	0.356688	3.39296	0.000691405	0.00287352	Conserved hypothetical protein.
Os12g0159000	106.879	1.13363	0.283786	3.99467	6.47835e-05	0.000341719	Harpin-induced 1 domain containing protein.
Os12g0158600	27.9637	2.33219	0.475516	4.90454	9.36451e-07	7.22591e-06	TB2/DP1 and HVA22 related protein family protein.
Os12g0153200	65.6323	1.8371	0.408078	4.50183	6.73708e-06	4.36928e-05	Conserved hypothetical protein.
Os12g0152900	54.1165	2.46251	0.326384	7.54484	4.5285e-14	9.798e-13	bZIP transcription factor, bZIP-1 domain containing protein.
Os12g0152200	13.1829	1.31076	0.379201	3.45664	0.000546964	0.00232729	Cyclin-like F-box domain containing protein.
Os12g0147300	2.71814	4.18912	1.33526	3.13731	0.00170503	0.00631226	Similar to Formin-like protein 14.
Os12g0145900	20.5188	1.08739	0.332715	3.26822	0.00108227	0.00426167	Similar to Leucine Rich Repeat family protein, expressed.
Os12g0142900	293.429	1.05892	0.138169	7.66395	1.80302e-14	4.07584e-13	Similar to H0321H01.8 protein.
Os12g0131150	44.7001	2.12128	0.301608	7.03326	2.01762e-12	3.55435e-11	Similar to Glucosamine-fructose-6-phosphate aminotransferase, isomerizing family protein, expressed.
Os12g0131100	180.034	1.56315	0.231914	6.7402	1.58168e-11	2.51087e-10	Similar to Glucosamine--fructose-6-phosphate aminotransferase [isomerizing] (EC 2.6.1.16) (Hexosephosphate aminotransferase) (D-fructose-6- phosphate amidotransferase) (GFAT).
Os12g0130100	21.1179	1.10364	0.313211	3.52364	0.000425659	0.00186536	Similar to D-mannose binding lectin family protein, expressed.
Os12g0127800	145.187	2.48038	0.220814	11.2329	2.81122e-29	2.40717e-27	Similar to VQ motif family protein.
Os12g0127200	21.4615	1.37353	0.435367	3.15488	0.00160567	0.0059904	Harpin-induced 1 domain containing protein.
Os12g0124900	6.30844	2.24186	0.897009	2.49926	0.0124452	0.0350193	Antisense long noncoding RNA, Maintainance of leaf blade flattening, Suppression of sense gene expression by mediating chromatin modifications	TL
Os12g0123800	47.7616	2.31136	0.453144	5.10072	3.38369e-07	2.7957e-06	No apical meristem (NAM) protein domain containing protein.
Os12g0119000	51.3886	1.14649	0.304486	3.76534	0.00016632	0.00080337	Cytochrome P450 family protein.
Os12g0117700	136.342	1.60988	0.466338	3.45216	0.00055611	0.00236301	Similar to RNA binding protein.
Os12g0114000	11.0249	3.7609	0.831	4.52575	6.01807e-06	3.94737e-05	Conserved hypothetical protein.
Os12g0111000	7.07174	1.42379	0.602379	2.36362	0.0180975	0.0481209	Conserved hypothetical protein.
Os12g0102900	5.02378	3.91465	0.97469	4.0163	5.9118e-05	0.000314535	Similar to IBR domain containing protein.
Os12g0102700	180.497	2.30655	0.162721	14.1748	1.3115e-45	2.74512e-43	Conserved hypothetical protein.
Os12g0102600	2610.29	1.43441	0.196362	7.30495	2.77376e-13	5.46952e-12	Similar to HCF152.
Os12g0102400	1401.86	1.11707	0.0662534	16.8605	8.78098e-64	4.06761e-61	RING-C2 type protein, E3 ligase	OsRINGC2-2
Os12g0102350	109.3	1.21552	0.184027	6.60514	3.97148e-11	5.96291e-10	Similar to WRKY transcription factor 57.
Os12g0102200	142.958	1.03809	0.136737	7.59182	3.15431e-14	6.94711e-13	LisH dimerisation motif domain containing protein.
Os12g0101000	99.9464	1.40077	0.170323	8.22421	1.96478e-16	5.53528e-15	Similar to RNase P subunit p30 family protein, expressed.
Os11g0705200	130.525	1.19311	0.277798	4.2949	1.74776e-05	0.000104059	Similar to Scarecrow-like 9 (Fragment).
Os11g0704600	718.47	1.16996	0.148663	7.86986	3.55035e-15	8.56724e-14	Similar to Beta-1, 3 glucanase precursor (EC 3.2.1.39).
Os11g0703900	8501.77	1.06373	0.130755	8.13531	4.10876e-16	1.11102e-14	Heat shock protein 70.
Os11g0699532	143.602	4.6692	0.543474	8.59139	8.59237e-18	2.78115e-16	Hypothetical gene.
Os11g0697600	15.9008	5.10939	1.07734	4.74262	2.1097e-06	1.52047e-05	Hypothetical gene.
Os11g0694100	199.49	9.08502	1.04731	8.67458	4.15076e-18	1.38148e-16	Similar to Protein kinase domain containing protein, expressed.
Os11g0691400	257.354	2.32637	0.219466	10.6001	2.97514e-26	2.05547e-24	Similar to Protein kinase domain containing protein.
Os11g0691280	135.955	1.43746	0.195512	7.35227	1.9487e-13	3.91639e-12	EGF-type aspartate/asparagine hydroxylation site domain containing protein.
Os11g0689100	77.3907	8.84456	1.03808	8.52015	1.59349e-17	5.01418e-16	NB-ARC domain containing protein.
Os11g0686500	214.843	2.46055	0.173072	14.2169	7.20006e-46	1.52972e-43	NB-ARC domain containing protein.
Os11g0686400	324.081	1.18471	0.109235	10.8455	2.09432e-27	1.59944e-25	Similar to WRKY transcription factor 41.
Os11g0685100	12.9277	4.51664	0.974919	4.63284	3.60688e-06	2.48584e-05	Hypothetical gene.
Os11g0684700	271.523	1.19311	0.137611	8.67014	4.31599e-18	1.43479e-16	Similar to NB-ARC domain containing protein, expressed.
Os11g0684000	55.3868	1.11693	0.362333	3.08259	0.00205204	0.00742716	Similar to Transcription factor MYB21 (Myb-related protein 21) (AtMYB21) (Myb homolog 3) (AtMyb3).
Os11g0681400	16.1235	2.29607	0.572135	4.01316	5.99119e-05	0.000318219	Similar to protein kinase.
Os11g0680200	40.8498	1.31166	0.237683	5.51853	3.4185e-08	3.3494e-07	Pentatricopeptide repeat domain containing protein.
Os11g0669100	157.461	1.13058	0.264326	4.27721	1.89247e-05	0.000111897	Calmodulin binding protein-like family protein.
Os11g0667700	38.4102	1.77517	0.242706	7.31408	2.59144e-13	5.12071e-12	Similar to Protein kinase domain containing protein, expressed.
Os11g0666200	30.8278	1.19672	0.456568	2.62113	0.008764	0.0259313	Similar to Protein kinase domain containing protein.
Os11g0665600	110.812	1.26717	0.371632	3.40975	0.00065022	0.00271433	Helix-turn-helix, Fis-type domain containing protein.
Os11g0664800	22.0097	2.2324	0.474316	4.70657	2.51919e-06	1.78856e-05	Hypothetical conserved gene.
Os11g0661900	4.31936	1.85461	0.727678	2.54866	0.0108136	0.0310362	Conserved hypothetical protein.
Os11g0661800	192.85	3.33184	0.210253	15.8468	1.47966e-56	5.42998e-54	Concanavalin A-like lectin/glucanase domain containing protein.
Os11g0657900	128.315	1.58963	0.157297	10.1059	5.20096e-24	2.98873e-22	Similar to NB-ARC domain containing protein.
Os11g0657100	1545.41	1.07128	0.116981	9.15773	5.30008e-20	2.10639e-18	Peptide chain release factor 1 family protein.
Os11g0655000	187.885	1.82403	0.126442	14.4259	3.55818e-47	8.04347e-45	Conserved hypothetical protein.
Os11g0654800	101.985	1.28891	0.237233	5.4331	5.5384e-08	5.24635e-07	Conserved hypothetical protein.
Os11g0649700	92.7487	2.39787	0.367152	6.531	6.53303e-11	9.56496e-10	Uncharacterised protein family UPF0497, trans-membrane plant subgroup domain containing protein.
Os11g0639300	161.389	1.18042	0.19888	5.93535	2.93226e-09	3.41537e-08	Protein of unknown function DUF594 family protein.
Os11g0636050	862.949	10.1379	0.652813	15.5296	2.18575e-54	7.01849e-52	Hypothetical protein.
Os11g0628000	144.306	2.17246	0.197181	11.0176	3.14301e-28	2.55207e-26	Protein kinase, catalytic domain domain containing protein.
Os11g0615600	7.71392	3.21635	0.774642	4.15205	3.29512e-05	0.000185183	Conserved hypothetical protein.
Os11g0609500	9.5876	6.66387	1.10119	6.05153	1.43479e-09	1.74153e-08	Similar to Jacalin-like lectin domain containing protein.
Os11g0607000	59.6737	1.06424	0.219976	4.83797	1.31175e-06	9.83968e-06	Hypothetical protein.
Os11g0606600	83.1734	2.32286	0.206483	11.2496	2.32596e-29	2.0038e-27	Hypothetical protein.
Os11g0605800	75.7107	1.39484	0.200611	6.95296	3.57703e-12	6.10363e-11	Non-protein coding transcript.
Os11g0605500	232.232	1.40689	0.165124	8.52022	1.59249e-17	5.01418e-16	Acyl-CoA oxidase.
Os11g0602400	120.069	1.33951	0.190468	7.03273	2.02535e-12	3.56575e-11	tRNA intron endonuclease, catalytic domain-like domain containing protein.
Os11g0599000	7.02851	4.96719	1.16984	4.24606	2.17563e-05	0.000126808	Domain of unknown function DUF629 domain containing protein.
Os11g0598500	140.049	2.87955	0.431411	6.67473	2.47689e-11	3.84558e-10	NB-ARC domain containing protein.
Os11g0596200	11.7662	2.76449	0.631554	4.37729	1.20165e-05	7.38152e-05	Conserved hypothetical protein.
Os11g0594700	7.25656	1.73012	0.560333	3.08766	0.00201736	0.00731485	Protein of unknown function DUF538 family protein.
Os11g0594000	17.9074	1.83431	0.445922	4.11353	3.8965e-05	0.000215593	Sugar/inositol transporter domain containing protein.
Os11g0593900	5.23551	3.20662	1.03668	3.09317	0.00198032	0.00720271	Hypothetical conserved gene.
Os11g0593700	89.1135	1.12243	0.184251	6.09185	1.11611e-09	1.38143e-08	Cyclin-like F-box domain containing protein.
Os11g0591000	24.3886	4.74734	0.791073	6.00114	1.95942e-09	2.34012e-08	Similar to NB-ARC domain containing protein.
Os11g0582801	5.3413	1.64352	0.665969	2.46786	0.0135922	0.0377654	Hypothetical gene.
Os11g0581900	75.634	1.09762	0.30706	3.5746	0.000350758	0.00156999	Uncharacterised protein family UPF0005 domain containing protein.
Os11g0579900	12.6392	1.14847	0.463531	2.47765	0.0132251	0.0369052	Armadillo-like helical domain containing protein.
Os11g0579100	3.08468	3.17618	1.06001	2.99638	0.00273208	0.00950393	NB-ARC domain containing protein.
Os11g0558200	124.31	1.16951	0.135805	8.61165	7.20178e-18	2.34989e-16	R2R3-type MYB transcriptional activator, Tolerance to Pi deficiency
Os11g0555300	8.25702	3.12109	0.744902	4.18993	2.79043e-05	0.000158895	Similar to Rp1-like protein.
Os11g0552100	17.549	1.36466	0.338067	4.03664	5.42211e-05	0.000291445	Protein of unknown function DUF724 family protein.
Os11g0552000	83.1229	2.04767	0.226031	9.05924	1.31368e-19	5.05732e-18	Similar to Tyrosine/nicotianamine aminotransferases family protein.
Os11g0550800	1008.32	1.29154	0.177398	7.28047	3.32652e-13	6.50051e-12	Similar to plastid-specific ribosomal protein 6.
Os11g0550500	182.258	1.17577	0.165222	7.11631	1.10852e-12	2.02479e-11	Similar to LZ-NBS-LRR class RGA.
Os11g0549605	11.6747	2.44437	0.492038	4.96786	6.76969e-07	5.3508e-06	Domain of unknown function DUF629 domain containing protein.
Os11g0539500	6.44043	2.76325	1.06665	2.5906	0.009581	0.0279639	Winged helix repressor DNA-binding domain containing protein.
Os11g0536000	16.9518	1.63046	0.471673	3.45677	0.000546691	0.00232651	Non-protein coding transcript.
Os11g0526000	14.2395	2.16676	0.485919	4.4591	8.23051e-06	5.24514e-05	Hypothetical gene.
Os11g0523700	12.81	1.85269	0.560885	3.30315	0.000956039	0.00383025	bHLH transcription factor, Positive regulation of chilling tolerance, Control of stomatal initiation, Regulation of mature stoma differentiation	OsbHLH002, OsICE1, OsbHLH002/OsICE1
Os11g0521500	802.34	1.22244	0.160099	7.63556	2.24844e-14	5.05042e-13	Similar to Acyl carrier protein, chloroplast precursor (ACP) (ACP05) (Clone 29C08).
Os11g0520500	331.747	1.15962	0.15596	7.43535	1.04292e-13	2.15422e-12	Conserved hypothetical protein.
Os11g0513900	82.0417	1.04467	0.347251	3.00839	0.00262638	0.00918578	Conserved hypothetical protein.
Os11g0513700	17.0084	2.98011	0.589764	5.05307	4.34774e-07	3.53029e-06	Protein kinase-like domain containing protein.
Os11g0513500	29.4991	1.54029	0.366031	4.20808	2.57546e-05	0.000147856	Conserved hypothetical protein.
Os11g0503400	82.2989	1.23069	0.17296	7.11547	1.11534e-12	2.03593e-11	Conserved hypothetical protein.
Os11g0498600	173.131	2.08315	0.163505	12.7406	3.51674e-37	4.91944e-35	Similar to HVA22 protein.
Os11g0492300	6.03883	2.05455	0.678704	3.02716	0.00246861	0.00871943	Similar to NB-ARC domain containing protein.
Os11g0448100	4.72016	2.7361	0.787713	3.47348	0.000513763	0.00220328	Non-protein coding transcript.
Os11g0448000	155.15	1.21488	0.218722	5.55445	2.78484e-08	2.77375e-07	Protein kinase, catalytic domain domain containing protein.
Os11g0440200	17.1617	5.12952	1.10618	4.63716	3.53225e-06	2.43976e-05	Similar to GDA1/CD39 family protein, expressed.
Os11g0435500	14.6074	1.21194	0.479337	2.52836	0.0114596	0.0326195	Similar to alkaline alpha galactosidase 3.
Os11g0435400	17.7283	2.98785	0.660869	4.5211	6.15203e-06	4.03056e-05	Conserved hypothetical protein.
Os11g0417800	197.825	2.06185	0.207433	9.93979	2.79414e-23	1.50103e-21	Non-protein coding transcript.
Os11g0413800	21.534	7.43564	1.04905	7.08796	1.36102e-12	2.45583e-11	Non-protein coding transcript.
Os11g0308266	7.216	3.61563	0.974538	3.71009	0.000207183	0.000978826	Non-protein coding transcript.
Os11g0303800	17.9833	4.0159	0.648218	6.19529	5.81775e-10	7.51678e-09	Hypothetical protein.
Os11g0302800	312.16	1.1674	0.198337	5.88596	3.95757e-09	4.49474e-08	Protein of unknown function DUF724 family protein.
Os11g0294300	61.4789	1.13947	0.208232	5.47213	4.4466e-08	4.2781e-07	Conserved hypothetical protein.
Os11g0250100	50.8239	1.52169	0.283384	5.3697	7.88694e-08	7.27354e-07	Conserved hypothetical protein.
Os11g0249000	8.74536	2.79095	0.763835	3.65387	0.000258321	0.00119486	NB-ARC domain containing protein.
Os11g0246250	22.0597	1.49075	0.409491	3.64048	0.000272126	0.00125113	Non-protein coding transcript.
Os11g0234300	147.3	1.74518	0.14185	12.303	8.72935e-35	1.04519e-32	Non-protein coding transcript.
Os11g0233201	21.6197	6.94875	1.07117	6.48709	8.75121e-11	1.26294e-09	Hypothetical gene.
Os11g0229700	2.97021	4.79353	1.28116	3.74155	0.000182885	0.000873527	Similar to NBS-LRR-like protein.
Os11g0229400	228.286	1.74688	0.189112	9.23726	2.5289e-20	1.03865e-18	Similar to NBS-LRR protein (Fragment).
Os11g0229300	58.7111	2.26381	0.325377	6.95751	3.46344e-12	5.92411e-11	Similar to NBS-LRR-like protein.
Os11g0227800	492.439	2.6856	0.23935	11.2204	3.23835e-29	2.75621e-27	NB-ARC domain containing protein.
Os11g0227200	335.838	1.82278	0.150181	12.1373	6.703e-34	7.63737e-32	Similar to NBS-LRR disease resistance protein homologue.
Os11g0227100	569.101	4.69931	0.235894	19.9213	2.66219e-88	2.50751e-85	Similar to NBS-LRR-like protein.
Os11g0226966	125.071	1.19287	0.191587	6.22625	4.77717e-10	6.23792e-09	Hypothetical conserved gene.
Os11g0226933	727.506	1.07119	0.156033	6.86514	6.64254e-12	1.1113e-10	NB-ARC domain containing protein.
Os11g0226800	41.7324	1.41338	0.273432	5.16905	2.35293e-07	1.9996e-06	Similar to NB-ARC domain containing protein, expressed.
Os11g0224900	17.3005	1.11557	0.400316	2.78671	0.00532455	0.0169261	Similar to NBS-LRR protein (Fragment).
Os11g0220100	8.47584	3.02341	0.660387	4.57824	4.68903e-06	3.14797e-05	Conserved hypothetical protein.
Os11g0210500	10.0195	1.44502	0.53596	2.69614	0.0070148	0.0214683	Alcohol dehydrogenase 2, Arsenite uptake via silicate transporters	OsADH2
Os11g0210201	101.49	1.48055	0.425041	3.48332	0.000495238	0.0021316	Conserved hypothetical protein.
Os11g0206150	1.05656	3.97085	1.42944	2.77791	0.00547101	0.0173429	Hypothetical protein.
Os11g0206000	594.841	9.69804	0.730229	13.2808	2.99107e-40	4.91388e-38	Conserved hypothetical protein.
Os11g0205300	8.43103	2.34334	0.715707	3.27416	0.00105976	0.00418412	Non-protein coding transcript.
Os11g0204500	6.2838	2.0555	0.780655	2.63304	0.00846237	0.0251865	Conserved hypothetical protein.
Os11g0204100	288.726	3.90113	0.230038	16.9586	1.66172e-64	7.95851e-62	Conserved hypothetical protein.
Os11g0203400	10.2432	7.11549	1.0721	6.63697	3.20189e-11	4.89853e-10	Hypothetical conserved gene.
Os11g0202450	2.10264	3.75196	1.37981	2.71918	0.00654432	0.0202294	Hypothetical protein.
Os11g0202400	81.001	1.0529	0.188411	5.58831	2.29284e-08	2.31306e-07	Similar to F-box domain containing protein.
Os11g0202350	16.433	1.42963	0.380968	3.75263	0.000174987	0.000841062	Conserved hypothetical protein.
Os11g0198200	13.9331	5.54979	1.09262	5.07933	3.78773e-07	3.10232e-06	Conserved hypothetical protein.
Os11g0196400	6.51189	3.88717	1.15643	3.36134	0.00077565	0.00318338	Non-protein coding transcript.
Os11g0195500	1037.02	1.03938	0.112818	9.21286	3.1756e-20	1.29298e-18	Rice ortholog of Arabidopsis phytoalexin deficient 4, Positive regulation of defense responses to bacterial pathogens	OsPAD4
Os11g0194800	485.651	1.52791	0.103158	14.8114	1.23695e-49	3.20666e-47	Similar to DNA-directed RNA polymerase II 7.6 kDa polypeptide (EC 2.7.7.6) (RPB10) (RPB7.6).
Os11g0185800	31.9027	1.18788	0.319569	3.71712	0.000201507	0.000954685	Conserved hypothetical protein.
Os11g0182900	16.7111	1.53683	0.403881	3.80516	0.000141713	0.000696493	Ankyrin repeat domain containing protein.
Os11g0182500	973.404	1.1598	0.182325	6.36119	2.00198e-10	2.75548e-09	Ankyrin repeat-containing protein, Regulator in basal defense	OsPIANK1
Os11g0182200	127.712	1.97033	0.212326	9.27973	1.69904e-20	7.09156e-19	Transferase family protein.
Os11g0171500	801.608	1.14535	0.154269	7.42439	1.13303e-13	2.33013e-12	Calcium-dependent protein kinase	CDPK24, OsCDPK14, OsCPK24
Os11g0168600	60.8007	1.71944	0.258862	6.64229	3.08856e-11	4.73283e-10	C-terminus of receptor-like cytoplasmic kinase, Salinity tolerance, Regulation of stomata response to stress	OsRLCK311-&Delta;N
Os11g0156600	16.3777	3.31419	1.11264	2.97866	0.00289513	0.00999881	Similar to H0622F05.7 protein.
Os11g0151800	3.74267	3.69523	1.28052	2.88574	0.00390497	0.0129495	Similar to ATPAP18/PAP18.
Os11g0151400	2.81546	3.51558	1.4473	2.42906	0.0151381	0.0413133	Cytochrome P450 family protein.
Os11g0147200	18.9757	1.31781	0.404464	3.25815	0.00112139	0.00439856	Hypothetical conserved gene.
Os11g0138600	11.36	2.06819	0.616464	3.35492	0.000793866	0.00325058	Similar to Phosphoglycerate mutase family protein.
Os11g0134400	23.9591	2.54566	0.34778	7.31973	2.48463e-13	4.91999e-12	Calmodulin-like protein 3.
Os11g0133700	52.1069	1.70342	0.247768	6.87506	6.19626e-12	1.0396e-10	Similar to Glucosamine-fructose-6-phosphate aminotransferase, isomerizing family protein, expressed.
Os11g0131100	80.8448	1.63712	0.197573	8.28618	1.16949e-16	3.38241e-15	VQ domain containing protein.
Os11g0127600	45.6782	1.83957	0.416086	4.42114	9.81819e-06	6.15014e-05	NAC transcription factor, Drought and salt tolerance	ONAC045
Os11g0124500	28.674	1.41384	0.321837	4.39303	1.1178e-05	6.91909e-05	Protein of unknown function DUF607 family protein.
Os11g0118200	26.3409	1.36635	0.339896	4.01991	5.82194e-05	0.000310339	Similar to Mannan endo-1, 4-beta-mannosidase 7.
Os11g0116900	124.682	1.13777	0.150275	7.57122	3.69741e-14	8.08026e-13	Similar to WRKY DNA binding domain containing protein, expressed.
Os11g0109800	16.5103	1.02531	0.34442	2.97693	0.00291153	0.0100502	Pentatricopeptide repeat domain containing protein.
Os11g0109700	4.08408	1.89452	0.757945	2.49954	0.0124354	0.0349986	Protein of unknown function Cys-rich family protein.
Os11g0103150	7.22957	3.01631	0.738962	4.08182	4.46839e-05	0.000244412	Hypothetical protein.
Os11g0103000	558.173	9.69324	0.61864	15.6686	2.4794e-55	8.441e-53	Pentatricopeptide repeat domain containing protein.
Os10g0580900	229.596	1.25679	0.218732	5.74578	9.14993e-09	9.82705e-08	Conserved hypothetical protein.
Os10g0580400	851.259	1.33906	0.229118	5.84442	5.0834e-09	5.69555e-08	High-affinity urea transporter, Effective urea acquisition and utilisation, Effective use of low external urea as a N source	OsDUR3
Os10g0577600	243.43	2.00695	0.204564	9.81084	1.01125e-22	5.17661e-21	H3K9 demethylase, Floral organ development	JMJ706, OsJMJ706
Os10g0574700	827.057	1.19595	0.172909	6.91663	4.62499e-12	7.82096e-11	Protein of unknown function DUF597 family protein.
Os10g0571600	96.1829	1.65842	0.358862	4.62132	3.81303e-06	2.61199e-05	No apical meristem (NAM) protein domain containing protein.
Os10g0570001	43.831	3.58479	0.686154	5.22448	1.7465e-07	1.51383e-06	Conserved hypothetical protein.
Os10g0569800	1187.45	8.34374	0.558906	14.9287	2.1441e-50	5.88213e-48	Similar to RIR1b protein.
Os10g0569600	431.376	2.84179	0.41692	6.81615	9.35103e-12	1.52912e-10	Similar to RIR1b protein precursor.
Os10g0569500	43.3328	1.52104	0.440981	3.44922	0.000562206	0.00238469	Conserved hypothetical protein.
Os10g0567900	1.87036	3.1479	1.28321	2.45315	0.0141613	0.0390797	Similar to F-box protein interaction domain containing protein, expressed.
Os10g0555100	170.698	1.63767	0.247354	6.62075	3.57388e-11	5.41486e-10	Similar to DNA chromosome 4, ESSA I CONTIG fragment NO. 6 (Glucosyltransferase like protein).
Os10g0554200	63.6316	2.81105	0.348731	8.0608	7.57958e-16	1.99312e-14	TGF-beta receptor, type I/II extracellular region family protein.
Os10g0550775	8.63558	3.26762	0.833528	3.92023	8.8464e-05	0.000453096	Conserved hypothetical protein.
Os10g0546600	1415.59	1.10549	0.149985	7.3707	1.69737e-13	3.43325e-12	Similar to Chloroplast carotenoid epsilon-ring hydroxylase.
Os10g0545100	521.227	1.16698	0.148879	7.83845	4.5615e-15	1.09048e-13	Similar to predicted protein.
Os10g0543400	91.203	3.00574	0.272176	11.0434	2.36029e-28	1.93318e-26	Chitinase 8.
Os10g0539350	10.7104	1.40631	0.56653	2.48231	0.0130532	0.0365025	Non-protein coding transcript.
Os10g0536500	2308.11	1.39625	0.183797	7.5967	3.03779e-14	6.70617e-13	Peptidase S10, serine carboxypeptidase, active site domain containing protein.
Os10g0536450	4.03161	1.7884	0.731838	2.4437	0.0145373	0.039962	Hypothetical protein.
Os10g0536400	1121.45	3.02569	0.236596	12.7884	1.90363e-37	2.70306e-35	Similar to Oxidoreductase, 2OG-Fe oxygenase family protein, expressed.
Os10g0534801	9.37378	1.81569	0.618758	2.93441	0.00334178	0.0113319	Hypothetical gene.
Os10g0534700	39.355	1.5158	0.506359	2.99353	0.00275774	0.00958023	Protein of unknown function DUF604 family protein.
Os10g0531400	649.489	1.69661	0.347108	4.88784	1.01947e-06	7.79417e-06	Glutathione S-transferase GST 30 (EC 2.5.1.18).
Os10g0528300	89.5913	2.21773	0.594154	3.73259	0.000189519	0.000903077	Tau class GST protein 4.
Os10g0528150	10.6244	1.89296	0.658145	2.8762	0.00402497	0.0133022	Hypothetical protein.
Os10g0524500	42.3706	1.57992	0.248092	6.36829	1.9115e-10	2.63608e-09	Putative glucose-methanol-choline oxidoreductase, Regulation of tapetum degeneration and pollen exine formation, Anther cuticle formation	NP1, OsNP1
Os10g0523700	857.404	1.10967	0.198283	5.59639	2.18866e-08	2.22144e-07	Prephenate dehydratase domain containing protein.
Os10g0521900	81.12	1.57844	0.339184	4.65362	3.26155e-06	2.26776e-05	Similar to Membrane protein.
Os10g0521000	180.197	2.24169	0.244023	9.18636	4.06354e-20	1.63334e-18	Trehalase, Salt stress tolerance	OsTRE1
Os10g0516100	7838.06	1.20816	0.177381	6.81108	9.68662e-12	1.58308e-10	H subunit of glycine decarboxylase complex (GDC), Photorespiration	OsGDCH
Os10g0515400	3.86058	3.23923	1.02154	3.17093	0.00151953	0.00572117	Similar to Transposon protein.
Os10g0513300	287.587	1.08401	0.125158	8.66113	4.67103e-18	1.54917e-16	Similar to UPF0496 protein 4.
Os10g0506200	189.485	2.3988	0.168563	14.2308	5.8968e-46	1.26232e-43	Similar to Valyl-tRNA synthetase.
Os10g0506000	32.3041	1.03913	0.254697	4.07989	4.50576e-05	0.00024617	Pentatricopeptide repeat containing protein.
Os10g0502300	16.8407	2.21684	0.480005	4.61836	3.86776e-06	2.645e-05	Hypothetical conserved gene.
Os10g0499500	12.2335	1.25774	0.520047	2.41851	0.0155841	0.0423178	Pentatricopeptide repeat protein, Male fertility restoration (Nipponbare: nonrestorer line)	Rf1b, RF1B
Os10g0497700	266.943	2.02457	0.556261	3.6396	0.000273064	0.00125422	Similar to Phytochelatin synthetase.
Os10g0490100	47.355	1.2504	0.387902	3.2235	0.00126635	0.00489848	Virulence factor, pectin lyase fold family protein.
Os10g0482900	87.1107	1.76726	0.227933	7.75339	8.94686e-15	2.06883e-13	Thioredoxin fold domain containing protein.
Os10g0479500	123.057	1.36172	0.215591	6.31622	2.68038e-10	3.6262e-09	Similar to carboxy-lyase.
Os10g0469700	369.892	1.08165	0.193281	5.59627	2.19014e-08	2.22215e-07	Leucine-rich repeat, typical subtype containing protein.
Os10g0469600	40.3883	1.79791	0.283063	6.35162	2.13056e-10	2.9239e-09	Similar to Leucine Rich Repeat family protein, expressed.
Os10g0469100	113.367	2.05611	0.168392	12.2102	2.74106e-34	3.18742e-32	Hypothetical protein.
Os10g0468950	61.5805	1.05951	0.23226	4.56175	5.07282e-06	3.37833e-05	Hypothetical protein.
Os10g0463400	33.0205	2.8225	0.3678	7.674	1.66714e-14	3.78078e-13	B-type response regulator, Floral inducer to promote short-day (SD) flowering pathway	EF1, Ef1 (Ef2), Ef2, Ef1, Ehd1, Eh1(t)*, EF1, ef1, qEHD-10-1(t) (qEhd1), OsRR30, OsRR22
Os10g0461100	819.927	1.07788	0.151901	7.09593	1.28481e-12	2.32874e-11	Similar to Keratin, type II cytoskeletal 1 (Cytokeratin 1) (K1) (CK 1) (67 kDa cytokeratin) (Hair alpha protein).
Os10g0445900	110.727	1.47338	0.249232	5.91167	3.38648e-09	3.89624e-08	Conserved hypothetical protein.
Os10g0444100	6.92871	1.32301	0.547565	2.41617	0.0156847	0.0425462	Homeodomain-like containing protein.
Os10g0442100	254.529	1.29083	0.2016	6.4029	1.52449e-10	2.13044e-09	Similar to Phosphoglycerate kinase.
Os10g0437100	660.263	1.83732	0.104339	17.6091	2.0958e-69	1.18442e-66	Amino acid/polyamine transporter I family protein.
Os10g0436900	38.4574	1.49992	0.274848	5.45726	4.83533e-08	4.62063e-07	Sodium/calcium exchanger membrane region domain containing protein.
Os10g0434000	1.12649	3.78038	1.48788	2.54078	0.0110604	0.0316651	Similar to BTB/POZ domain containing protein.
Os10g0418100	6.81765	5.0585	1.15353	4.38525	1.15852e-05	7.14298e-05	Calcium-transporting ATPase, Salinity stress tolerance	ACA8, osACA8, OsACA7
Os10g0392400	64.0497	1.87788	0.455397	4.12361	3.7298e-05	0.000207263	Tify domain containing protein.
Os10g0389500	1080.18	1.02116	0.196692	5.19166	2.08428e-07	1.7885e-06	Conserved hypothetical protein.
Os10g0389402	23.8264	1.49851	0.370596	4.04351	5.2656e-05	0.000284043	Hypothetical gene.
Os10g0386300	8.77411	1.63104	0.616897	2.64394	0.00819467	0.0245267	Hypothetical protein.
Os10g0373400	3.98717	2.65728	0.948302	2.80215	0.00507637	0.0162339	Hypothetical protein.
Os10g0372700	110.322	9.3761	1.03069	9.09694	9.29114e-20	3.61128e-18	Hypothetical conserved gene.
Os10g0359700	5.0113	3.48285	1.15585	3.01325	0.00258468	0.00906144	Hypothetical gene.
Os10g0345701	86.3181	1.14477	0.211926	5.40176	6.59893e-08	6.16416e-07	Hypothetical conserved gene.
Os10g0345600	26.0589	1.13837	0.347092	3.27974	0.00103904	0.00411667	Protein of unknown function DUF566 family protein.
Os10g0339290	108.12	1.92484	0.167394	11.4988	1.33721e-30	1.27653e-28	Similar to Alpha-1, 2-fucosidase.
Os10g0332300	5.4234	5.15437	1.19566	4.31089	1.62598e-05	9.73006e-05	UDP-glucuronosyl/UDP-glucosyltransferase domain containing protein.
Os10g0332000	27.5085	7.58026	1.07311	7.06385	1.61954e-12	2.89092e-11	Arbuscular mycorrhizal specific marker 34.
Os10g0331600	845.393	7.925	0.39213	20.2101	7.97082e-91	8.66275e-88	UDP-glucuronosyl/UDP-glucosyltransferase domain containing protein.
Os10g0331500	4.08026	4.44941	1.31297	3.38882	0.000701941	0.00290875	Hypothetical protein.
Os10g0327000	54.7662	1.17974	0.25088	4.7024	2.57118e-06	1.82272e-05	Similar to Protein kinase domain containing protein.
Os10g0323500	28.2033	2.4897	0.374257	6.65238	2.88393e-11	4.44094e-10	Similar to Beta-glucosidase.
Os10g0318700	38.9774	3.8003	0.46551	8.16375	3.24785e-16	8.89287e-15	Hypothetical genes.
Os10g0213800	2113.06	1.93848	0.100118	19.362	1.61636e-83	1.42729e-80	Hypothetical conserved gene.
Os10g0197700	9.80375	6.39877	1.16664	5.48476	4.14029e-08	3.997e-07	Hypothetical conserved gene.
Os10g0189600	199.546	1.06719	0.142751	7.47591	7.66723e-14	1.61193e-12	Pyridoxal phosphate-dependent transferase, major region, subdomain 1 domain containing protein.
Os10g0188000	47.4089	1.26059	0.248233	5.07825	3.80924e-07	3.11903e-06	Similar to F-box domain containing protein, expressed.
Os10g0178500	274.25	4.01296	0.4309	9.31298	1.243e-20	5.25013e-19	UDP-glucuronosyl/UDP-glucosyltransferase family protein.
Os10g0172100	87.0471	7.50924	0.844843	8.88832	6.20381e-19	2.21721e-17	Similar to Cytochrome P450 family protein, expressed.
Os10g0167700	374.041	1.12108	0.123759	9.0586	1.3213e-19	5.07973e-18	Conserved hypothetical protein.
Os10g0167250	17.3696	1.39365	0.430726	3.23558	0.00121395	0.00472033	Similar to Cytochrome P450 CYP76H18.
Os10g0167200	22.7235	7.16331	1.04619	6.84702	7.54045e-12	1.25631e-10	Similar to Cytochrome P450 family protein.
Os10g0166600	2002.13	4.67198	0.194005	24.0818	3.87949e-128	1.21803e-124	Cytochrome P450 family protein.
Os10g0163310	38.4676	1.17473	0.360513	3.25849	0.00112009	0.00439404	Hypothetical conserved gene.
Os10g0161400	21.8625	1.24846	0.33229	3.75714	0.000171866	0.000827895	NB-ARC domain containing protein.
Os10g0156200	4.67494	2.45985	0.858166	2.86641	0.00415162	0.0136505	Similar to Protein kinase domain containing protein.
Os10g0149700	6.8179	5.87485	1.0933	5.3735	7.72218e-08	7.13323e-07	Conserved hypothetical protein.
Os10g0145000	2.79181	3.10484	1.21889	2.54727	0.0108568	0.0311453	Cyclin-like F-box domain containing protein.
Os10g0136950	3.07888	5.06787	1.39273	3.63881	0.000273905	0.00125788	Hypothetical protein.
Os10g0136800	37.1284	8.14569	1.0558	7.7152	1.20794e-14	2.76827e-13	Hypothetical gene.
Os10g0135700	6.31349	2.10761	0.664849	3.17006	0.00152407	0.00573673	Hypothetical gene.
Os10g0135650	15.2583	1.00924	0.354172	2.84959	0.00437756	0.0142771	Hypothetical conserved gene.
Os10g0131200	153.746	1.12572	0.137746	8.17243	3.02248e-16	8.3242e-15	Conserved hypothetical protein.
Os10g0130701	3.52531	1.96961	0.831936	2.3675	0.0179087	0.0476818	Hypothetical conserved gene.
Os10g0128200	1.61085	3.38495	1.3727	2.46591	0.0136665	0.0379383	Similar to F-box domain containing protein, expressed.
Os10g0124700	12.4995	1.20094	0.457043	2.62763	0.00859813	0.0255234	Cyclin-like F-box domain containing protein.
Os10g0124400	27.3825	1.8353	0.38771	4.73368	2.20482e-06	1.58046e-05	Hypothetical conserved gene.
Os10g0122600	55.4844	2.51671	0.255534	9.84883	6.93482e-23	3.60216e-21	Sec14 and nodulin domain-containing protein, Root hair elongation	OsSNDP1
Os10g0117000	14.951	1.15626	0.403298	2.867	0.00414382	0.013628	Similar to predicted protein.
Os10g0113000	58.6615	1.34237	0.295485	4.54293	5.54768e-06	3.66178e-05	Similar to Chalcone reductase homologue (Fragment).
Os10g0109600	6.67437	3.82202	1.33012	2.87345	0.00406014	0.0134043	Peroxidase (EC 1.11.1.7).
Os10g0102900	9.6916	3.50355	0.798276	4.3889	1.13926e-05	7.03649e-05	Similar to OSIGBa0140C02.4 protein.
Os10g0100700	2227.85	1.22228	0.207912	5.87881	4.13221e-09	4.68743e-08	Vitamin B6 biosynthesis protein family protein.
Os09g0572700	283.668	1.20921	0.288601	4.1899	2.79079e-05	0.000158895	Similar to Blue copper-binding protein.
Os09g0571200	128.171	1.08689	0.231027	4.7046	2.54367e-06	1.80458e-05	C2 domain-containing protein, Salt tolerance	OsC2DP
Os09g0561600	1.82664	3.97753	1.37773	2.88702	0.0038891	0.0129052	Wall-associated receptor-like kinase, Regulation of early embryo sac development, Female gametophyte development, Positive regulation of rice blast resistance	DEES1, WAK91, OsWAK91, OsDEES1
Os09g0556700	61.6816	1.07182	0.226293	4.73645	2.17493e-06	1.5618e-05	SET domain domain containing protein.
Os09g0555500	262.209	1.1267	0.147594	7.63377	2.27981e-14	5.11275e-13	Phytoene synthase 3, Abiotic stress-induced ABA formation	OsPSY3
Os09g0549700	36.0595	1.33335	0.260341	5.12157	3.03004e-07	2.52417e-06	Similar to 50S ribosomal protein-related.
Os09g0547900	9.54807	2.00119	0.541377	3.69648	0.000218607	0.00102611	Hypothetical conserved gene.
Os09g0540600	24.84	1.70326	0.342093	4.97893	6.39368e-07	5.07062e-06	Similar to WD-40 repeat protein MSI1.
Os09g0539000	5.62118	2.25586	0.610991	3.69213	0.00022238	0.00104157	Hypothetical conserved gene.
Os09g0538600	132.934	1.94025	0.170012	11.4124	3.62452e-30	3.3145e-28	L-ascorbate peroxidase 9, Regulation of yield component traits, Causal gene for the yield-enhancing QTL cluster	APX9
Os09g0533600	51.7732	2.33434	0.430458	5.42294	5.86271e-08	5.52946e-07	Receptor-like cytoplasmic kinase, Resistance to multiple bacterial and fungal pathogens	BSR1
Os09g0529350	364.004	1.11514	0.140776	7.92142	2.34821e-15	5.80012e-14	Hypothetical conserved gene.
Os09g0520550	257.942	1.2502	0.152892	8.17699	2.91027e-16	8.03866e-15	Similar to predicted protein.
Os09g0517800	29.5559	1.9577	0.361712	5.41231	6.22177e-08	5.83693e-07	Cyclin-like F-box domain containing protein.
Os09g0517200	29.8646	2.97317	0.607384	4.89504	9.82838e-07	7.53856e-06	Hypothetical conserved gene.
Os09g0509500	202.596	1.00666	0.168258	5.98284	2.19277e-09	2.59904e-08	Diacylglycerol acyltransferase domain containing protein.
Os09g0509100	388.188	1.06054	0.125638	8.44121	3.14063e-17	9.52196e-16	No apical meristem (NAM) protein domain containing protein.
Os09g0502500	33.6597	2.54772	0.393401	6.47614	9.40966e-11	1.34969e-09	Alcohol dehydrogenase superfamily, zinc-containing protein.
Os09g0494800	1.34994	3.3502	1.39955	2.39376	0.0166765	0.0448489	Conserved hypothetical protein.
Os09g0493000	6.52896	4.27991	1.40291	3.05074	0.00228276	0.00815166	Conserved hypothetical protein.
Os09g0491740	174.402	1.37127	0.271483	5.05102	4.39452e-07	3.56623e-06	Auxin efflux carrier domain containing protein.
Os09g0490200	351.985	1.08192	0.108175	10.0015	1.5004e-23	8.21641e-22	Similar to Ethylene signal transcription factor.
Os09g0488600	177.841	1.25066	0.267167	4.6812	2.85206e-06	2.00574e-05	Protein kinase PKN/PRK1, effector domain containing protein.
Os09g0482680	1305.37	1.2123	0.129476	9.36311	7.7426e-21	3.32497e-19	tRNase Z, tRNA 3'-end processing enzyme, Chloroplast biogenesis	OsaTRZ2
Os09g0480100	11.1793	2.24076	0.542907	4.12734	3.66979e-05	0.000204289	Conserved hypothetical protein.
Os09g0477900	1059.76	1.01789	0.128178	7.94121	2.00211e-15	4.9757e-14	NusB/RsmB/TIM44 domain containing protein.
Os09g0475800	27.9611	1.56752	0.364992	4.29467	1.7495e-05	0.000104141	Transcriptional activator, Regulation of the C4 photosynthesis gene, OsC4PPDK	DOF25, OsDof25
Os09g0472700	85.587	3.16018	0.356105	8.87429	7.03798e-19	2.50154e-17	Similar to blight-associated protein p12.
Os09g0471800	251.066	1.03998	0.229187	4.5377	5.68719e-06	3.74538e-05	Similar to WAK80 - OsWAK receptor-like protein kinase.
Os09g0471500	323.495	1.01308	0.222881	4.54537	5.48386e-06	3.62219e-05	Conserved hypothetical protein.
Os09g0469300	108.869	1.72694	0.158944	10.8651	1.68952e-27	1.30084e-25	Cupredoxin domain containing protein.
Os09g0466300	5.64171	2.2388	0.722926	3.09687	0.00195579	0.00713001	Similar to FIP1.
Os09g0463300	168.956	1.86907	0.220217	8.48741	2.11297e-17	6.53956e-16	Domain of unknown function DUF547 domain containing protein.
Os09g0457700	8.53579	2.8339	0.902023	3.14171	0.00167964	0.00622773	Hypothetical protein.
Os09g0455300	4.31532	4.45817	1.25892	3.54128	0.000398189	0.00175615	Basic helix-loop-helix (bHLH) transcription factor, Control of root thickness and root length, Response to abiotic stresses	OsbHLH120, qRT9
Os09g0454900	28.3144	1.18508	0.3739	3.16952	0.00152691	0.0057459	S-Domain receptor like kinase-65, Partial S-domain containing protein, Response to drought and submergence, Target of SUB1A and ERF66 transcription factors, Response to Xanthomonas oryzae pv. oryzae and Rice Stripe Virus	SDRLK-65
Os09g0449800	160.517	1.41355	0.156158	9.05207	1.40283e-19	5.35671e-18	Conserved hypothetical protein.
Os09g0422250	6.57069	4.78305	1.15901	4.12682	3.6781e-05	0.000204631	Non-protein coding transcript.
Os09g0420000	2.54785	3.88483	1.32814	2.92502	0.00344429	0.0116279	Hypothetical conserved gene.
Os09g0419600	3.87003	3.42387	1.17846	2.90538	0.00366809	0.012288	Zinc finger, RING-type domain containing protein.
Os09g0419500	14.011	2.66859	0.545168	4.89498	9.83157e-07	7.53896e-06	Similar to ubiquitin-protein ligase/ zinc ion binding protein.
Os09g0417800	33.0049	2.05218	0.659565	3.11142	0.00186191	0.00683274	WRKY transcription factor, Transcriptional repressor, Pathogen defense	WRKY62, OsWRKY62, OsWRKY62.1, XB10
Os09g0417600	111.237	3.52841	0.694353	5.08158	3.74315e-07	3.06758e-06	WRKY transcription factor, Transcriptional repressor, Pathogen defense	WRKY76, OsWRKY76, OsWRKY76.1
Os09g0416200	865.193	1.25499	0.143494	8.74591	2.21222e-18	7.52236e-17	Similar to Glucose transporter (Fragment).
Os09g0415050	1.02586	4.08137	1.70417	2.39493	0.0166233	0.0447571	Hypothetical gene.
Os09g0409000	1.55405	4.16937	1.60041	2.60518	0.00918252	0.0269692	Conserved hypothetical protein.
Os09g0403300	45.4581	1.66516	0.394768	4.21808	2.46392e-05	0.000142059	Similar to cytochrome P450.
Os09g0400900	1.6675	4.17784	1.65541	2.52375	0.0116109	0.0329804	Conserved hypothetical protein.
Os09g0391501	2.26116	5.09636	1.33298	3.82327	0.000131692	0.000651131	Hypothetical gene.
Os09g0382400	485.24	1.12454	0.209281	5.37332	7.72985e-08	7.13799e-07	Conserved hypothetical protein.
Os09g0371100	2.10464	4.15993	1.51116	2.75281	0.0059087	0.018542	Similar to hydrogen symporter.
Os09g0350900	3.34875	5.17838	1.25644	4.12148	3.76442e-05	0.000209022	Protein kinase, core domain containing protein.
Os09g0341500	2.01037	3.62774	1.48235	2.44728	0.0143937	0.0396339	F-box domain, cyclin-like domain containing protein.
Os09g0334800	48.1602	1.40775	0.265865	5.29497	1.19038e-07	1.06512e-06	Similar to protein kinase.
Os09g0333600	4.85605	4.36828	1.17988	3.70232	0.000213641	0.00100601	Similar to PDR-like ABC transporter (PDR4 ABC transporter).
Os09g0333500	20.6259	3.58204	0.648497	5.5236	3.32124e-08	3.26089e-07	ABC transporter-like domain containing protein.
Os09g0277800	135.222	1.22955	0.179959	6.83239	8.35099e-12	1.37594e-10	Similar to Enoyl-[acyl-carrier-protein] reductase [NADH], chloroplast precursor (EC 1.3.1.9) (NADH-dependent enoyl-ACP reductase).
Os09g0273701	2.64769	4.51159	1.42726	3.16102	0.00157215	0.0058848	Conserved hypothetical protein.
Os09g0267300	30.4512	1.24706	0.308395	4.04372	5.26103e-05	0.000283867	Hypothetical conserved gene.
Os09g0256700	34.848	1.17048	0.388881	3.00987	0.00261361	0.00914699	Conserved hypothetical protein.
Os09g0247500	7.5005	1.48454	0.573087	2.59043	0.00958572	0.0279666	Conserved hypothetical protein.
Os09g0135700	314.857	1.06391	0.183562	5.79594	6.7941e-09	7.45846e-08	Protein tyrosine phosphatase, Negative regulation of drought stress response	OsPFA-DSP1
Os08g0557600	2062.49	1.73233	0.212712	8.14403	3.82347e-16	1.03884e-14	Similar to Monodehydroascorbate reductase (EC 1.6.5.4) (MDAR) (Ascorbate free radical reductase) (AFR reductase).
Os08g0556900	993.631	1.89256	0.259484	7.29355	3.01899e-13	5.92826e-12	Similar to Cysteine proteinase (EC 3.4.22.-).
Os08g0554400	626.285	1.39211	0.127194	10.9448	7.03646e-28	5.64446e-26	Zinc finger, C2H2-type domain containing protein.
Os08g0544400	77.6901	1.11247	0.433991	2.56334	0.0103669	0.02994	A member of the pleiotropic drug resistance (PDR) subfamily of ATP-binding cassette (ABC) transporter, Regulation of plant growth and pathogen resistance	OsPDR1, OsPDR1.3, OsABCG45
Os08g0543500	26.8252	1.20545	0.357532	3.37159	0.000747343	0.00307793	Similar to NBS-LRR type resistance protein (Fragment).
Os08g0531100	36.632	1.14926	0.391582	2.93491	0.00333648	0.0113166	MAP65/ASE1 family protein.
Os08g0526400	204.682	1.25337	0.180008	6.96284	3.3349e-12	5.71809e-11	Defence response, Rin4 domain containing protein.
Os08g0517700	35.0764	1.39534	0.301653	4.62566	3.73412e-06	2.56603e-05	Oxysterol-binding protein family protein.
Os08g0508800	704.273	1.77073	0.361956	4.89212	9.97579e-07	7.63712e-06	Type 2 13-lipoxygenase, Herbivore-induced defense response	OsHI-LOX
Os08g0502400	5.51251	2.70444	0.703779	3.84274	0.000121668	0.000606022	FAS1 domain domain containing protein.
Os08g0501900	4.38734	1.87329	0.767862	2.43962	0.0147025	0.0403309	Non-protein coding transcript.
Os08g0501300	29.4615	1.53494	0.300088	5.11496	3.13803e-07	2.60721e-06	Conserved hypothetical protein.
Os08g0500700	3065.39	1.76434	0.211858	8.32792	8.22721e-17	2.41659e-15	Similar to Heat shock protein 82.
Os08g0500600	30.6377	1.05474	0.342507	3.07947	0.00207371	0.00748936	Pentatricopeptide repeat domain containing protein.
Os08g0495500	367.631	1.10939	0.122793	9.03461	1.64586e-19	6.22584e-18	Kelch related domain containing protein.
Os08g0494100	24.6824	2.88457	0.332486	8.67575	4.10844e-18	1.36901e-16	MADS box transcription factor, Pollen maturation	MADS62, OsMADS62
Os08g0492400	110.512	1.16397	0.204074	5.70365	1.17266e-08	1.23965e-07	C2 calcium-dependent membrane targeting domain containing protein.
Os08g0490000	154.861	1.59444	0.238399	6.68812	2.26053e-11	3.52126e-10	Helix-loop-helix DNA-binding domain containing protein.
Os08g0489100	60.4732	1.10641	0.327861	3.37464	0.000739111	0.00304841	Hypothetical conserved gene.
Os08g0485900	1142.4	1.06176	0.158542	6.69702	2.12706e-11	3.32068e-10	Haloacid dehalogenase-like hydrolase domain containing protein.
Os08g0483900	4.98069	2.35265	0.706857	3.32832	0.000873712	0.00354007	Helix-loop-helix DNA-binding domain containing protein.
Os08g0480100	4108.24	1.12049	0.152379	7.35327	1.9341e-13	3.88981e-12	Signal recognition particle receptor, alpha subunit, N-terminal domain containing protein.
Os08g0476100	27.0007	2.17369	0.403729	5.38405	7.28289e-08	6.75394e-07	Domain of unknown function DUF547 domain containing protein.
Os08g0476000	23.2081	1.25133	0.360223	3.47377	0.000513201	0.0022012	Conserved hypothetical protein.
Os08g0469600	38.6706	1.04092	0.351772	2.95909	0.00308546	0.0105782	Conserved hypothetical protein.
Os08g0457300	2.60585	3.54098	1.32229	2.67792	0.00740809	0.0225304	Hypothetical conserved gene.
Os08g0448100	3.26833	4.41084	1.24031	3.55623	0.000376208	0.00166937	Conserved hypothetical protein.
Os08g0446200	40.0869	1.41124	0.256421	5.50362	3.72064e-08	3.62281e-07	Similar to Receptor-like protein kinase precursor (EC 2.7.1.37). Splice isoform INRPK1a.
Os08g0426000	86.8551	9.27803	1.02967	9.01066	2.04819e-19	7.66774e-18	Similar to DNA-directed RNA polymerases I, II, and III 14.4 kDa polypeptide.
Os08g0421100	113.238	4.76418	0.342072	13.9274	4.31704e-44	8.4713e-42	Similar to Cyclin-D1-2.
Os08g0416800	910.074	1.03281	0.174289	5.92585	3.10684e-09	3.59943e-08	Conserved hypothetical protein.
Os08g0412800	120.986	2.70004	0.627698	4.3015	1.69647e-05	0.000101304	Protein of unknown function DUF1262 family protein.
Os08g0412700	28.4392	5.03086	0.798635	6.29933	2.98943e-10	4.01103e-09	Protein of unknown function DUF1262 family protein.
Os08g0411300	12.3879	1.15459	0.486602	2.37276	0.0176555	0.0471052	Conserved hypothetical protein.
Os08g0410950	4.95333	1.88427	0.777726	2.42279	0.015402	0.0419039	Hypothetical conserved gene.
Os08g0406700	29.1126	1.17748	0.327581	3.59447	0.000325055	0.00146703	Hypothetical protein.
Os08g0402500	11.4956	2.64664	0.595369	4.44537	8.77391e-06	5.54889e-05	Protein of unknown function DUF761, plant domain containing protein.
Os08g0396500	46.5077	1.31139	0.253294	5.17735	2.25057e-07	1.91838e-06	Hypothetical conserved gene.
Os08g0392700	13.2045	1.11723	0.473538	2.35932	0.0183084	0.0485778	Conserved hypothetical protein.
Os08g0389700	288.234	1.86179	0.266642	6.98236	2.90257e-12	5.01638e-11	Conserved hypothetical protein.
Os08g0387200	91.7252	3.4559	0.260316	13.2758	3.19929e-40	5.19922e-38	Protein of unknown function DUF81 family protein.
Os08g0387050	5.81766	3.2038	1.12145	2.85685	0.00427871	0.0140113	Conserved hypothetical protein.
Os08g0377500	37.9908	3.53583	0.474649	7.44936	9.37965e-14	1.9517e-12	Protein of unknown function DUF599 family protein.
Os08g0374600	11.3002	2.96737	0.775693	3.82544	0.000130537	0.000645985	Similar to Receptor kinase-like protein.
Os08g0374000	356.623	1.54491	0.244137	6.32802	2.48333e-10	3.37688e-09	Bet v I allergen family protein.
Os08g0366000	3745.8	1.05721	0.149193	7.08615	1.37897e-12	2.48504e-11	Phosphoenolpyruvate carboxylase	Osppc2a
Os08g0364900	700.154	1.52818	0.157857	9.68075	3.64053e-22	1.77669e-20	Similar to Pirin-like protein.
Os08g0359100	769.538	1.11242	0.104995	10.595	3.14383e-26	2.16144e-24	Similar to Lipid phosphate phosphatase 2 (EC 3.1.3.-) (AtLPP2) (Phosphatidic acid phosphatase 2) (AtPAP2) (Prenyl diphosphate phosphatase).
Os08g0357300	37.9715	1.88484	0.429673	4.38669	1.15088e-05	7.09744e-05	Conserved hypothetical protein.
Os08g0356800	88.4067	1.51797	0.235079	6.45728	1.06603e-10	1.51523e-09	Protein of unknown function DUF247, plant family protein.
Os08g0356700	136.596	1.27218	0.259138	4.90929	9.14083e-07	7.06296e-06	Protein of unknown function DUF247, plant family protein.
Os08g0356500	254.309	1.21598	0.18752	6.48455	8.89997e-11	1.28113e-09	Protein of unknown function DUF247, plant family protein.
Os08g0351300	2277.75	1.50782	0.225301	6.69246	2.19446e-11	3.42023e-10	Conserved hypothetical protein.
Os08g0344600	2484.86	1.01662	0.0812704	12.5091	6.66147e-36	8.83724e-34	Similar to Triose phosphate/phosphate translocator, non-green plastid, chloroplast precursor (CTPT).
Os08g0331900	13.4782	1.6211	0.520049	3.11721	0.00182572	0.00671301	Similar to Leucine Rich Repeat family protein, expressed.
Os08g0310001	277.203	1.55019	0.115079	13.4707	2.32744e-41	4.03475e-39	Non-protein coding transcript.
Os08g0307601	39.4077	1.61833	0.332033	4.87401	1.09355e-06	8.32448e-06	Similar to cDNA clone:002-114-B06, full insert sequence.
Os08g0299600	20.9289	2.03928	0.452978	4.50193	6.73379e-06	4.36815e-05	Conserved hypothetical protein.
Os08g0298700	6.22118	1.58503	0.64815	2.44547	0.0144665	0.0398034	Similar to male sterility protein 2.
Os08g0285200	8.70796	1.52106	0.531008	2.86447	0.00417706	0.013715	WD40 repeat-like domain containing protein.
Os08g0278900	510.682	1.26153	0.159599	7.90433	2.69379e-15	6.60751e-14	MIR domain containing protein.
Os08g0277200	10.3436	2.15251	0.550629	3.90918	9.26112e-05	0.000471942	Similar to Cinnamoyl-CoA reductase (EC 1.2.1.44).
Os08g0276100	1810.62	1.1664	0.190918	6.10941	9.99997e-10	1.2492e-08	Similar to NDF1 (NDH-DEPENDENT CYCLIC ELECTRON FLOW 1).
Os08g0272800	52.9571	1.01268	0.27297	3.70984	0.00020739	0.000979481	Hypothetical gene.
Os08g0261000	89.3459	3.64921	0.261475	13.9562	2.88259e-44	5.69603e-42	NB-ARC domain containing protein.
Os08g0249200	17.6685	1.34204	0.365087	3.67594	0.000236975	0.00110316	Similar to GDU1.
Os08g0248400	18.6718	1.95361	0.393893	4.95974	7.05862e-07	5.56206e-06	Pentatricopeptide repeat domain containing protein.
Os08g0247700	42.7863	2.53816	0.462866	5.48357	4.16827e-08	4.01989e-07	Protein kinase, catalytic domain domain containing protein.
Os08g0246800	519.832	1.23953	0.11822	10.4849	1.01341e-25	6.64404e-24	Conserved hypothetical protein.
Os08g0241800	33.9431	1.16286	0.281272	4.13429	3.56046e-05	0.000198791	Similar to Plasma membrane H+-ATPase (EC 3.6.1.3).
Os08g0237100	312.621	1.19686	0.0970114	12.3373	5.70306e-35	7.00658e-33	Conserved hypothetical protein.
Os08g0235650	26.079	1.53169	0.312602	4.89982	9.59266e-07	7.38582e-06	Hypothetical conserved gene.
Os08g0233600	116.136	1.0061	0.138212	7.27938	3.35369e-13	6.54005e-12	Hypothetical conserved gene.
Os08g0233400	81.9929	1.05244	0.177351	5.93422	2.9524e-09	3.43741e-08	Ankyrin repeat domain containing protein.
Os08g0232700	499.816	1.00731	0.134873	7.46858	8.10678e-14	1.6981e-12	Exo70 exocyst complex subunit family protein.
Os08g0231400	55.9526	2.63323	1.01756	2.58778	0.00965959	0.0281393	Germin-like protein 8-12, Disease resistance	GLP8-12, OsGLP8-12
Os08g0226600	54.4062	1.09353	0.23164	4.72084	2.34873e-06	1.67554e-05	Hypothetical gene.
Os08g0215400	28.9865	1.45424	0.293829	4.94926	7.44956e-07	5.84404e-06	Conserved hypothetical protein.
Os08g0215300	1929.62	1.14515	0.143694	7.96932	1.59551e-15	4.01821e-14	Conserved hypothetical protein.
Os08g0211750	7.77853	6.19106	1.1021	5.61751	1.93725e-08	1.98337e-07	Conserved hypothetical protein.
Os08g0205800	104.139	2.42928	0.367626	6.60804	3.89446e-11	5.85973e-10	Hypothetical conserved gene.
Os08g0205150	43.2952	1.47872	0.281456	5.25383	1.48967e-07	1.30888e-06	CC-NBS-LRR protein, Cold stress signaling and response	OsPi304
Os08g0203100	15.6968	1.40769	0.513967	2.73888	0.00616482	0.0192422	Hypothetical conserved gene.
Os08g0197800	25.0411	1.1194	0.302596	3.6993	0.000216193	0.00101664	Conserved hypothetical protein.
Os08g0197500	319.469	1.8253	0.17918	10.187	2.26742e-24	1.3517e-22	Cyclin-like F-box domain containing protein.
Os08g0197100	12.6258	1.46211	0.415925	3.51533	0.000439216	0.00191852	Cyclin-like F-box domain containing protein.
Os08g0194350	17.4045	3.2394	0.544372	5.95072	2.66972e-09	3.13282e-08	F-box domain, Skp2-like domain containing protein.
Os08g0192100	47.5976	1.15222	0.368615	3.12582	0.00177308	0.00652978	Hypothetical conserved gene.
Os08g0176200	54.4847	1.32204	0.273126	4.84038	1.2959e-06	9.74671e-06	Serine/threonine protein kinase-related domain containing protein.
Os08g0173300	15.25	3.88374	0.639654	6.07162	1.26627e-09	1.54829e-08	Small peptides, Anti-herbivore defense response, Response to wounding and oral secretion	OsPROPEP3
Os08g0150700	79.3242	1.80949	0.270876	6.68016	2.38686e-11	3.71395e-10	Cyclin-like F-box domain containing protein.
Os08g0141400	70.2078	1.15384	0.349957	3.29708	0.000976955	0.00390133	Similar to mRNA, clone: RTFL01-03-I20.
Os08g0141000	90.2685	8.73271	1.03053	8.47397	2.37167e-17	7.26856e-16	Conserved hypothetical protein.
Os08g0137800	2.79768	4.67735	1.36941	3.4156	0.000636426	0.00266422	Cupredoxin domain containing protein.
Os08g0133200	7.73049	2.15962	0.709288	3.04477	0.00232856	0.00829081	Similar to copine-3.
Os08g0131000	53.104	1.05012	0.246318	4.26328	2.01447e-05	0.000118318	Pentatricopeptide repeat domain containing protein.
Os08g0127100	2209.8	1.37855	0.176538	7.80879	5.77375e-15	1.36184e-13	Amino acid transporter	OsLHT1
Os08g0113000	14.2437	4.05888	1.21562	3.33894	0.000840991	0.00342025	Similar to Peroxidase 47 precursor (EC 1.11.1.7) (Atperox P47) (ATP32).
Os08g0112700	1035.84	1.24634	0.132186	9.42865	4.15395e-21	1.84557e-19	MADS-box transcription factor, Regulator of both biotic and abiotic stress responses	MADS26, OsMADS26, FDRMADS3, RMADS220
Os08g0110600	16.0661	3.53572	0.540114	6.54626	5.89958e-11	8.66897e-10	Protein of unknown function DUF1442 domain containing protein.
Os08g0106501	14.767	2.83376	0.528917	5.35767	8.43008e-08	7.74159e-07	Protein of unknown function DUF679 family protein.
Os08g0103900	224.841	1.92927	0.316828	6.08934	1.13375e-09	1.39897e-08	NAC transcription factor, Regulation of cellulose synthesis, Regulation of secondary wall biosynthesis	NAC31, OsSWN3
Os07g0695700	33.1045	1.58425	0.351655	4.50514	6.63293e-06	4.30866e-05	Hypothetical conserved gene.
Os07g0695400	163.357	1.53451	0.194936	7.87184	3.49466e-15	8.44005e-14	KIP1-like domain containing protein.
Os07g0691700	3.67708	2.13214	0.819301	2.60239	0.00925767	0.027156	Conserved hypothetical protein.
Os07g0690900	68.017	1.39065	0.281264	4.94428	7.64265e-07	5.98057e-06	Glycosyl-phosphatidyl inositol-anchored, plant domain containing protein.
Os07g0687900	212.321	2.96698	0.316514	9.37394	6.98743e-21	3.00982e-19	Galactinol synthase, WSI76 protein induced by water stress, Salt stress response	OsGolS2, wsi76, WSI76, OsGolS1
Os07g0685500	145.704	1.77875	0.242761	7.32717	2.35067e-13	4.66453e-12	Alpha/beta hydrolase family protein.
Os07g0680900	349.77	1.01863	0.156383	6.5137	7.33202e-11	1.06739e-09	Similar to Ribosomal protein S6 kinase.
Os07g0678600	2422.49	1.46951	0.222329	6.60959	3.85391e-11	5.8111e-10	Calcineurin B-like protein interacting protein kinase	OsCIPK2
Os07g0677500	87.7688	2.75466	0.910761	3.02457	0.00248988	0.00877702	Similar to Peroxidase precursor (EC 1.11.1.7).
Os07g0673900	13.8438	1.38806	0.532893	2.60475	0.00919407	0.0269919	Hypoxia induced protein, Early stage of hypoxia signalling	HIGD2, OsHIGD2
Os07g0671000	341.338	1.89483	0.282402	6.70969	1.9504e-11	3.06351e-10	Homologue of Arabidopsis FLOWERING PROMOTING FACTOR1 (FPF1), ACE1 homologue, Control of internode elongation during the reproductive phase	ACL1
Os07g0664900	8.52462	6.06794	1.10435	5.4946	3.91602e-08	3.79476e-07	Similar to Short-chain dehydrogenase/reductase (Fragment).
Os07g0661400	1229.08	1.88775	0.18762	10.0616	8.16943e-24	4.60766e-22	Conserved hypothetical protein.
Os07g0659300	57.0145	1.94127	0.260979	7.43843	1.01887e-13	2.11217e-12	Conserved hypothetical protein.
Os07g0653300	14.8944	1.39882	0.408231	3.42653	0.000611342	0.00257119	Hypothetical gene.
Os07g0649200	33.3585	1.25225	0.40241	3.11189	0.00185894	0.00682273	Hypothetical protein.
Os07g0648400	2.9186	3.66138	1.25219	2.92398	0.0034559	0.0116615	Armadillo-type fold domain containing protein.
Os07g0645300	193.291	2.23067	0.314442	7.09405	1.30242e-12	2.35761e-11	Protein of unknown function DUF679 family protein.
Os07g0636900	44.1322	1.07978	0.213816	5.05003	4.41736e-07	3.58168e-06	Asp/Glu racemase, active site domain containing protein.
Os07g0635800	29.455	1.64851	0.305812	5.3906	7.0222e-08	6.53578e-07	Pentatricopeptide repeat domain containing protein.
Os07g0635700	119.29	1.14911	0.259614	4.42621	9.59014e-06	6.01929e-05	Cytochrome P450 family protein.
Os07g0635300	171.983	1.12885	0.223437	5.05222	4.36701e-07	3.54492e-06	Similar to Cytochrome P450.
Os07g0624700	535.681	1.3537	0.21135	6.40501	1.50355e-10	2.10222e-09	UMP/CMP kinase a (EC 2.7.1.48).
Os07g0622000	1311.02	1.81696	0.178773	10.1635	2.88563e-24	1.69873e-22	Serine/threonine protein kinase, Hyperosmotic stress response, Abscisic acid (ABA)-dependent gene regulation	SAPK2, OsSAPK2
Os07g0621100	41.8414	1.00209	0.241087	4.15656	3.2307e-05	0.000181925	Pentatricopeptide repeat domain containing protein.
Os07g0614600	200.609	1.09586	0.230195	4.76057	1.93044e-06	1.40299e-05	Transmembrane receptor, eukaryota domain containing protein.
Os07g0611400	28.1911	1.26483	0.419528	3.01489	0.00257075	0.00901822	Protein kinase C-like, phorbol ester/diacylglycerol binding domain containing protein.
Os07g0604300	138.883	1.69131	0.22878	7.39273	1.43842e-13	2.93257e-12	A member of the COBRA-like protein family, Modulation of &beta;-glucan synthesis during endosperm cell wall formation	OsBC1L6
Os07g0594400	2.67801	4.35469	1.33523	3.26138	0.00110872	0.00435611	Hypothetical conserved gene.
Os07g0592600	82.0128	3.15732	0.376274	8.39102	4.81923e-17	1.44715e-15	Indole-3-acetic acid (IAA)-amido synthetase, Auxin signaling and defense signaling in a pathogen-nonspecific manner	GH3-8, OsGH3-8, OsMGH3, OsGH3.8
Os07g0582450	20.3829	1.06609	0.42456	2.51106	0.012037	0.0340162	Hypothetical gene.
Os07g0582400	2381.17	1.76557	0.218161	8.093	5.82117e-16	1.54886e-14	Similar to Proton myo-inositol cotransporter.
Os07g0575600	225.96	1.13606	0.171892	6.60916	3.86508e-11	5.82172e-10	Similar to Lectin receptor-type kinase.
Os07g0573900	171.93	2.11325	0.547777	3.85787	0.000114378	0.000573155	Hypothetical conserved gene.
Os07g0572500	35.8596	1.67138	0.338787	4.93343	8.07999e-07	6.30708e-06	Conserved hypothetical protein.
Os07g0570700	3371.8	1.10042	0.115267	9.54665	1.33953e-21	6.22552e-20	Ribosome recycling factor family protein.
Os07g0566500	20.3421	3.34389	0.665196	5.02692	4.9841e-07	4.01928e-06	NAC transcription factor, Regulation of seed-storage protein content	ONAC010
Os07g0566150	39.1614	1.5975	0.534289	2.98995	0.00279021	0.00967992	Hypothetical conserved gene.
Os07g0563400	27.698	1.94991	0.561533	3.47248	0.000515679	0.00221082	Protein of unknown function DUF761, plant family protein.
Os07g0560400	5.76573	6.58898	1.11314	5.91929	3.23339e-09	3.73345e-08	Hypothetical protein.
Os07g0559700	1092.2	1.98073	0.215318	9.19908	3.61041e-20	1.4616e-18	Monosaccharide transporter 6, Assimilate unloading and sugar supply during seed development	OsMST6
Os07g0558100	4.84929	3.94949	1.15581	3.41709	0.000632954	0.00265165	Similar to Myb-related transcription factor LBM1.
Os07g0557100	408.393	1.35357	0.18844	7.183	6.81998e-13	1.28133e-11	Delayed-early response protein/equilibrative nucleoside transporter family protein.
Os07g0550900	64.326	1.25908	0.327169	3.84843	0.000118879	0.000593389	S-Domain receptor like kinase-40, Response to drought stress in tolerant genotypes, Response to Rice Stripe Virus and B. glumae	SDRLK-40
Os07g0546600	1938.13	1.66417	0.106648	15.6043	6.80261e-55	2.23513e-52	Similar to Translation releasing factor RF-2.
Os07g0542600	29.4257	2.49316	0.380985	6.544	5.98939e-11	8.78995e-10	Similar to receptor-like protein kinase RK20-1.
Os07g0542400	93.4068	2.99883	0.858677	3.49238	0.000478734	0.00206907	Similar to Receptor protein kinase.
Os07g0541900	19.679	4.92781	1.15596	4.26297	2.01726e-05	0.000118408	Similar to KI domain interacting kinase 1.
Os07g0540100	715.6	1.04384	0.209724	4.97721	6.45087e-07	5.11454e-06	Serine/threonine protein kinase-related domain containing protein.
Os07g0539200	5.19511	2.00225	0.772486	2.59196	0.00954316	0.0278719	Conserved hypothetical protein.
Os07g0538700	4.66245	2.95449	1.02828	2.87323	0.00406299	0.0134106	Hypothetical conserved gene.
Os07g0538400	55.8179	1.37906	0.247975	5.56129	2.67784e-08	2.67661e-07	Similar to Receptor-like protein kinase 4.
Os07g0538200	94.6509	1.39199	0.243374	5.71955	1.06807e-08	1.13376e-07	Serine/threonine protein kinase-related domain containing protein.
Os07g0537000	372.224	1.35446	0.135983	9.9605	2.26914e-23	1.23069e-21	Similar to Receptor protein kinase.
Os07g0536300	4.02332	4.9669	1.17457	4.22868	2.35064e-05	0.000136027	Gnk2-homologous domain domain containing protein.
Os07g0535700	32.1841	1.1361	0.313012	3.62957	0.000283895	0.00129806	F-box associated type 1 domain containing protein.
Os07g0525900	9.50457	5.15692	1.05289	4.89786	9.68882e-07	7.44566e-06	Similar to Chalcone synthase.
Os07g0514400	23.6236	1.55628	0.315462	4.93333	8.08397e-07	6.30844e-06	Domain of unknown function DUF629 domain containing protein.
Os07g0510100	1747	1.13744	0.161468	7.04439	1.86269e-12	3.30616e-11	Similar to Methionine aminopeptidase-like protein.
Os07g0494800	62.5379	1.65624	0.232198	7.13291	9.82682e-13	1.80544e-11	Serine/threonine protein kinase domain containing protein.
Os07g0492500	3.95369	3.84489	1.45458	2.64331	0.00821003	0.0245649	Conserved hypothetical protein.
Os07g0489800	3151.9	1.12289	0.122927	9.13462	6.56342e-20	2.5723e-18	Beta-grasp fold, ferredoxin-type domain containing protein.
Os07g0485000	9.95484	1.2797	0.482652	2.6514	0.0080158	0.0240832	Similar to Trehalose-6-phosphate phosphatase.
Os07g0482433	14.3386	2.2163	0.425472	5.20904	1.89821e-07	1.63829e-06	Conserved hypothetical protein.
Os07g0481400	306.88	1.16732	0.169718	6.87803	6.06861e-12	1.0195e-10	NB-ARC domain containing protein.
Os07g0476401	2.41592	3.70024	1.30185	2.84229	0.00447912	0.0145702	Similar to K-exchanger-like protein.
Os07g0474700	1149.31	1.06744	0.0983492	10.8536	1.91794e-27	1.46871e-25	Similar to cDNA, clone: J090064H24, full insert sequence.
Os07g0452801	110.438	1.5826	0.169606	9.331	1.04876e-20	4.45634e-19	Conserved hypothetical protein.
Os07g0448400	14.3973	1.87194	0.626552	2.98768	0.00281107	0.00974114	Similar to Aquaporin PIP2-5.
Os07g0443500	58.4087	2.13114	0.881438	2.4178	0.0156147	0.0423846	Molecular chaperone, heat shock protein, Hsp40, DnaJ domain containing protein.
Os07g0438700	39.0675	1.57051	0.327049	4.80208	1.57023e-06	1.16122e-05	Hypothetical conserved gene.
Os07g0432800	298.897	1.99466	0.149284	13.3615	1.0152e-40	1.69742e-38	Similar to Typical P-type R2R3 Myb protein (Fragment).
Os07g0429700	41.5445	4.32013	0.816606	5.29034	1.22087e-07	1.09022e-06	Similar to Thionin-like peptide.
Os07g0418100	500.013	9.8777	0.73452	13.4478	3.17008e-41	5.3962e-39	Nucleic acid-binding, OB-fold domain containing protein.
Os07g0411200	24.7859	1.03994	0.317237	3.27811	0.00104505	0.00413821	Similar to Anaphase promoting complex subunit 11 (APC11) (Cyclosome subunit 11) (Hepatocellular carcinoma associated RING finger protein).
Os07g0407700	821.155	1.16405	0.15747	7.3922	1.44423e-13	2.94018e-12	Hypothetical conserved gene.
Os07g0296800	49.9259	1.52917	0.286808	5.33169	9.73036e-08	8.83234e-07	Conserved hypothetical protein.
Os07g0296000	12.408	3.33982	0.627345	5.32374	1.01653e-07	9.19168e-07	Conserved hypothetical protein.
Os07g0287100	1375.57	1.38392	0.111098	12.4567	1.28632e-35	1.66732e-33	Conserved hypothetical protein.
Os07g0273600	113.613	1.16034	0.192586	6.02506	1.69049e-09	2.03355e-08	Disease resistance protein domain containing protein.
Os07g0268800	27.6166	1.1267	0.3501	3.21823	0.00128983	0.004975	Protein of unknown function DUF594 family protein.
Os07g0262600	8.29012	4.03124	0.823421	4.89572	9.7944e-07	7.52066e-06	Legume lectin, beta chain domain containing protein.
Os07g0261200	16.927	1.61076	0.560083	2.87593	0.00402843	0.0133112	CCT(CONSTANS, CONSTANS-LIKE, and TIMING OF CHLOROPHYLL A/B BINDING1) domain protein, Heading date, Long-day repression, Regulator of growth, development, and stress-response	GHD7, Ghd2, Ghd7, OsCCT26, OsCMF8, OsI
Os07g0259400	14.3438	1.70333	0.476591	3.57398	0.000351598	0.00157326	Pentatricopeptide repeat domain containing protein.
Os07g0256866	11.143	6.13188	1.09186	5.616	1.95427e-08	2.00007e-07	Hypothetical gene.
Os07g0244100	31.6927	7.11325	1.05541	6.73981	1.58594e-11	2.51481e-10	Similar to Pathogenesis-related protein PRB1-3.
Os07g0223766	216.086	1.38138	0.142186	9.71532	2.59444e-22	1.28616e-20	Hypothetical conserved gene.
Os07g0192000	565.879	1.22364	0.341082	3.58752	0.000333837	0.00150235	ATPase, AAA-type, core domain containing protein.
Os07g0191600	40.5833	1.12863	0.233884	4.82559	1.39587e-06	1.04209e-05	Protein of unknown function DUF569 domain containing protein.
Os07g0189700	17.7855	1.59891	0.479997	3.33108	0.000865096	0.00350718	Similar to JHL07K02.7 protein.
Os07g0180100	21.3651	1.78859	0.396873	4.50672	6.58387e-06	4.28073e-05	Hypothetical conserved gene.
Os07g0179300	177.012	1.31346	0.233653	5.6214	1.8942e-08	1.94158e-07	Methyltransferase type 11 domain containing protein.
Os07g0176500	58.8239	1.68677	0.444851	3.79176	0.000149586	0.000730909	Leucine-rich repeat, plant specific containing protein.
Os07g0176400	6.0481	3.17241	1.15427	2.74842	0.0059884	0.0187661	Hypothetical protein.
Os07g0176200	565.177	1.72196	0.125541	13.7164	8.10017e-43	1.51581e-40	Tesmin/TSO1-like, CXC domain containing protein.
Os07g0175700	26.9586	2.3635	0.414208	5.70609	1.15602e-08	1.22252e-07	Non-protein coding transcript.
Os07g0174200	43.0849	2.32353	0.377504	6.15498	7.5088e-10	9.57474e-09	Similar to 40S ribosomal protein S18.
Os07g0173700	42.0103	7.78152	1.05543	7.37281	1.67069e-13	3.38172e-12	40S ribosomal protein S18.
Os07g0164800	194.049	1.51239	0.246642	6.13192	8.68224e-10	1.09769e-08	Conserved hypothetical protein.
Os07g0163900	52.17	1.01094	0.213178	4.74223	2.11381e-06	1.52178e-05	Pentatricopeptide repeat domain containing protein.
Os07g0163200	16.8593	1.19864	0.447997	2.67555	0.0074607	0.0226639	FBD domain containing protein.
Os07g0162450	3.78051	3.73869	1.26627	2.95253	0.00315178	0.0107741	Protein of unknown function DUF3778 domain containing protein.
Os07g0159600	2.45157	3.54294	1.24714	2.84086	0.00449918	0.0146214	Similar to RING-H2 finger protein ATL2I.
Os07g0153150	594.32	4.59638	0.593569	7.74362	9.66243e-15	2.22701e-13	Conserved hypothetical protein.
Os07g0152500	1.82254	4.3697	1.33381	3.2761	0.00105251	0.00416247	Similar to H0315A08.1 protein.
Os07g0141100	1.50111	4.06416	1.54988	2.62225	0.00873516	0.0258573	Membrane-associated kinase-9, Response to submergence	MAK9
Os07g0133500	8.07643	1.84878	0.580294	3.18594	0.00144286	0.00547553	Protein of unknown function DUF1005 family protein.
Os07g0133000	38.5076	3.62423	0.359305	10.0868	6.32054e-24	3.60106e-22	Similar to lectin-like receptor kinase 7.
Os07g0132500	61.3262	4.89491	0.442957	11.0505	2.17917e-28	1.79524e-26	Similar to Resistance protein candidate (Fragment).
Os07g0132300	9.35924	4.02428	0.940244	4.28004	1.86863e-05	0.000110672	Conserved hypothetical protein.
Os07g0123100	1.48275	3.95096	1.67536	2.35827	0.0183602	0.0487002	Conserved hypothetical protein.
Os07g0122000	126.813	1.46569	0.302279	4.84881	1.24207e-06	9.37678e-06	Protein of unknown function DUF1719, Oryza sativa family protein.
Os07g0112700	26.529	4.44793	0.919543	4.8371	1.31744e-06	9.87716e-06	Cupredoxin domain containing protein.
Os07g0110000	1412.22	1.46205	0.128081	11.4151	3.5154e-30	3.22516e-28	Conserved hypothetical protein.
Os07g0108900	44.9851	7.77747	1.02635	7.57778	3.51505e-14	7.70557e-13	Similar to MADS-box transcription factor 15.
Os06g0726300	237.514	1.08914	0.179306	6.07422	1.24591e-09	1.52538e-08	NAC transcription factor, Drought and cold stress tolerance	NAC95, ONAC095, ONAC95
Os06g0724700	71.4471	1.24975	0.215317	5.80426	6.46522e-09	7.11956e-08	Phosphatidylinositol 3- and 4-kinase, catalytic domain containing protein.
Os06g0722300	1.5191	4.40309	1.54345	2.85275	0.00433426	0.0141653	Similar to Class III homeodomain-leucine zipper protein.
Os06g0721600	49.7203	8.69914	1.04764	8.30358	1.01024e-16	2.93989e-15	Hypothetical conserved gene.
Os06g0720900	11.3718	6.49495	1.08894	5.96445	2.45466e-09	2.89126e-08	Basic leucine zipper (bZIP)-containing transcription factor, Leaf development	BZIP55, OsbZIP55, OsFD2
Os06g0720700	122.55	1.05588	0.176551	5.98061	2.22306e-09	2.63053e-08	Domain of unknown function DUF1618 domain containing protein.
Os06g0719900	54.2141	1.83808	0.294411	6.24327	4.2853e-10	5.62423e-09	Similar to endo/excinuclease amino terminal domain-containing protein.
Os06g0718300	5.62326	2.86607	0.774876	3.69875	0.000216667	0.00101819	Putative UPF0496 protein 2.
Os06g0716700	4808.67	1.02101	0.130094	7.84826	4.21843e-15	1.01103e-13	Similar to Heat shock protein 90.
Os06g0715300	3.10474	4.59471	1.33359	3.44538	0.000570255	0.00241476	Similar to CEL5=CELLULASE 5 (Fragment).
Os06g0712200	136.684	1.03389	0.208941	4.94822	7.48965e-07	5.86897e-06	NUDIX domain containing protein.
Os06g0710800	75.5232	1.25157	0.228761	5.4711	4.47252e-08	4.3001e-07	Pentatricopeptide repeat (PPR) protein, Intron splicing, Early chloroplast development	OsSLC1
Os06g0708000	1134.97	1.44432	0.142727	10.1194	4.52974e-24	2.61752e-22	Mitogen-activated protein kinase	BWMK1, OsBWMK1, MPK12, MAPK1, OsMAPK1, OsMPK12, OsMPK17-1, OsBWMK1L
Os06g0707733	24.4985	2.16961	0.416863	5.20461	1.94404e-07	1.67478e-06	Disease resistance protein domain containing protein.
Os06g0707350	25.9824	4.33977	0.50874	8.53042	1.45812e-17	4.60874e-16	Similar to NBS-LRR disease resistance protein homologue.
Os06g0707300	7.64272	7.06241	1.12969	6.25164	4.06159e-10	5.358e-09	Cyclin-like F-box domain containing protein.
Os06g0697200	59.8132	1.22862	0.211684	5.80402	6.47441e-09	7.1269e-08	DEAD-box protein abstrakt.
Os06g0697000	10.5656	2.20327	0.787589	2.79748	0.00515026	0.0164423	Similar to Xyloglucan endo-transglucosylase/hydrolase 1.
Os06g0696600	193.539	1.41694	0.520817	2.72061	0.00651619	0.020174	Similar to Xyloglucan endo-transglycosylase homolog.
Os06g0683950	10.1206	1.67564	0.64206	2.60978	0.00905995	0.026673	Armadillo-like helical domain containing protein.
Os06g0683200	2289.99	1.28188	0.144393	8.87776	6.82191e-19	2.42779e-17	Similar to 50S ribosomal protein L24, chloroplast precursor (CL24).
Os06g0681200	4.88576	3.93734	1.47755	2.66478	0.00770398	0.0232672	Cupredoxin domain containing protein.
Os06g0681000	22.3413	1.58423	0.41154	3.84952	0.000118351	0.000591272	Conserved hypothetical protein.
Os06g0678500	256.552	1.00285	0.162132	6.18538	6.19542e-10	7.96832e-09	Hypothetical conserved gene.
Os06g0673700	672.825	1.20451	0.197264	6.10607	1.02114e-09	1.27392e-08	Hypothetical protein.
Os06g0672801	97.7875	1.11109	0.190457	5.83382	5.41728e-09	6.04565e-08	Conserved hypothetical protein.
Os06g0670100	118.525	1.1171	0.170699	6.54425	5.97953e-11	8.78189e-10	Conserved hypothetical protein.
Os06g0667000	10.4554	1.63781	0.480055	3.41171	0.000645563	0.00269608	Serine/threonine protein kinase domain containing protein.
Os06g0666100	3.45127	2.70198	1.03597	2.60818	0.0091026	0.0267691	Plant-specific PLATZ (plant AT-rich sequence- and zinc-binding) transcription factor, Regulation of grain length and number, Control of plant height, Regulation of spikelet hull cell division	SG6, GL6
Os06g0662550	5.43869	3.29105	0.928162	3.54578	0.000391457	0.00173078	Conserved hypothetical protein.
Os06g0659400	2.27339	2.60916	1.07111	2.43593	0.0148535	0.0406622	Protein of unknown function DUF231, plant domain containing protein.
Os06g0649000	27.4525	2.09761	0.431012	4.86671	1.13472e-06	8.60544e-06	PAMP (pathogen-associated molecular pattern)-responsive transrepressor, Defense response	WRKY28, WRKY GENE 28
Os06g0637500	29.3893	2.30395	0.582334	3.95641	7.60837e-05	0.00039542	MYB transcription factor, Regulation of leaf senescence	OsMYB102
Os06g0632500	5.7088	1.69083	0.717513	2.35652	0.018447	0.0488978	Putative B3 domain-containing protein Os06g0632500.
Os06g0622000	116.425	1.04087	0.138995	7.48849	6.96714e-14	1.47028e-12	Zinc finger, CW-type domain containing protein.
Os06g0606100	9.54085	1.47794	0.590525	2.50275	0.0123232	0.0347245	Hypothetical conserved gene.
Os06g0605900	996.975	1.04056	0.322007	3.23148	0.00123151	0.00477744	E3 ligase, Resistance to brown planthopper (BPH)	OsEBF1
Os06g0602500	88.924	1.39395	0.303016	4.60025	4.21985e-06	2.86017e-05	S-Domain receptor like kinase-38, Response to drought, chilling and Xanthomonas oryzae pv. oryzae in tolerant rice genotypes, Response to submergence	SDRLK-38
Os06g0592500	26.4757	2.43158	0.75793	3.20818	0.00133577	0.0051263	Similar to Ethylene-responsive transcriptional coactivator.
Os06g0558300	14.8358	1.04853	0.439171	2.38752	0.0169624	0.0454969	Similar to MATE efflux protein-related.
Os06g0557100	546.395	1.10803	0.164119	6.75139	1.46436e-11	2.33776e-10	Serine/threonine protein kinase domain containing protein.
Os06g0552900	48.2591	1.09202	0.432808	2.52309	0.0116328	0.0330294	Similar to SP3D.
Os06g0552700	2.68858	4.51434	1.2849	3.51339	0.000442433	0.00193019	Arbuscular mycorrhizal specific marker 25.
Os06g0551800	23.1663	2.42526	0.373958	6.48539	8.85053e-11	1.27532e-09	Membrane-associated kinase-7	MAK7
Os06g0543601	75.1655	1.52211	0.314679	4.83703	1.31796e-06	9.87841e-06	Protein of unknown function DUF3778 domain containing protein.
Os06g0541600	13.4837	1.68073	0.475245	3.53655	0.000405391	0.00178457	Response to chilling in tolerant rice genotype Volano	OsRLCK206
Os06g0541132	5.55916	5.34441	1.18953	4.49287	7.02687e-06	4.54035e-05	Hypothetical conserved gene.
Os06g0530600	14.1972	1.74756	0.52726	3.31441	0.000918357	0.00369816	VQ domain containing protein.
Os06g0514700	7.3735	2.16025	0.689206	3.1344	0.00172203	0.0063632	Hypothetical conserved gene.
Os06g0510200	7.52566	5.45088	1.11091	4.9067	9.26232e-07	7.15292e-06	Hypothetical protein.
Os06g0509900	3.56694	4.56618	1.21476	3.75892	0.000170647	0.000823001	Similar to Thionin.
Os06g0506600	1600.16	1.57001	0.173327	9.05809	1.32751e-19	5.09145e-18	Similar to Ubiquitin carrier protein.
Os06g0501900	12.0351	1.92401	0.480132	4.00725	6.14294e-05	0.00032518	Cytochrome P450 family protein.
Os06g0487620	3.17858	3.47678	1.35827	2.55972	0.0104757	0.0302021	Conserved hypothetical protein.
Os06g0480500	394.958	1.23638	0.204822	6.03633	1.57654e-09	1.90459e-08	Non-protein coding transcript.
Os06g0478600	1.82992	2.83618	1.17068	2.42267	0.015407	0.0419134	Leucine-rich repeat, N-terminal domain containing protein.
Os06g0471100	24.1936	2.68817	0.371579	7.23445	4.67411e-13	8.99703e-12	Conserved hypothetical protein.
Os06g0470350	20.3383	1.8995	0.574255	3.30777	0.000940429	0.00377521	Hypothetical gene.
Os06g0367100	1077.68	1.48738	0.104421	14.2441	4.87756e-46	1.0521e-43	Glycoside hydrolase, subgroup, catalytic core domain containing protein.
Os06g0355150	6.88427	6.33264	1.10644	5.72345	1.04384e-08	1.10886e-07	Similar to ATSAC1 (suppressor of actin 1); phosphatidylinositol-4, 5-bisphosphate 5-phosphatase.
Os06g0352200	4.82582	2.63494	0.87972	2.9952	0.00274262	0.00953472	Protein of unknown function DUF679 family protein.
Os06g0343200	185.788	1.86511	0.148017	12.6007	2.09263e-36	2.85659e-34	Non-protein coding transcript.
Os06g0340200	426.233	1.47377	0.13863	10.631	2.13857e-26	1.49949e-24	Zinc finger, RING-CH-type domain containing protein.
Os06g0320200	31.1395	2.13066	0.344062	6.19266	5.91587e-10	7.64008e-09	Similar to OSIGBa0135C13.7 protein.
Os06g0318800	283.639	1.32879	0.518167	2.56441	0.0103351	0.0298668	Non-protein coding transcript.
Os06g0316300	620.065	2.71751	0.263861	10.299	7.11847e-25	4.41136e-23	Glycine rich family protein.
Os06g0312900	15.0279	1.57822	0.395797	3.98744	6.67907e-05	0.000351061	Conserved hypothetical protein.
Os06g0297400	239.684	1.34603	0.173119	7.77519	7.53319e-15	1.75198e-13	Conserved hypothetical protein.
Os06g0296750	22.1014	1.24991	0.308196	4.05558	5.00103e-05	0.000270769	Hypothetical protein.
Os06g0288100	482	1.43711	0.20413	7.04019	1.91982e-12	3.39053e-11	Similar to Receptor-like protein kinase.
Os06g0287000	1.4773	3.61111	1.37864	2.61932	0.00881049	0.0260471	Similar to NBS-LRR type R protein, Nbs4-Pi.
Os06g0286700	100.756	3.97407	0.293683	13.5318	1.01445e-41	1.80285e-39	Similar to Piz-t.
Os06g0281300	2.76024	3.47622	1.23713	2.8099	0.00495564	0.0159	Similar to O-methyltransferase ZRP4.
Os06g0278450	12.3217	5.45346	1.06038	5.14292	2.70507e-07	2.27424e-06	Hypothetical gene.
Os06g0255900	205.088	1.22411	0.180597	6.77814	1.21732e-11	1.96111e-10	Conserved hypothetical protein.
Os06g0255100	219.127	1.1038	0.172257	6.40789	1.4755e-10	2.06504e-09	2OG-Fe(II) oxygenase domain containing protein.
Os06g0253600	15.1937	5.74755	1.07869	5.32829	9.91427e-08	8.97334e-07	Similar to secretory protein-like.
Os06g0251100	460.666	1.38875	0.157526	8.81604	1.18583e-18	4.10134e-17	Membrane attack complex component/perforin (MACPF) domain domain containing protein.
Os06g0246500	18.2381	1.3349	0.396091	3.3702	0.000751139	0.00309176	Similar to Pyruvate dehydrogenase E1 alpha subunit (EC 1.2.4.1).
Os06g0246200	96.4192	9.12404	1.04234	8.75339	2.0704e-18	7.07415e-17	Similar to Formin-like protein 14.
Os06g0240001	66.5913	1.01432	0.261042	3.88567	0.00010205	0.000515946	Conserved hypothetical protein.
Os06g0238200	13.6127	1.24773	0.468816	2.66145	0.00778041	0.023475	Similar to ubiquitin-protein ligase.
Os06g0237000	189.355	1.03248	0.137921	7.48603	7.09887e-14	1.49584e-12	Conserved hypothetical protein.
Os06g0236300	28.1368	1.04629	0.366245	2.85681	0.00427924	0.0140114	Conserved hypothetical protein.
Os06g0235900	4.4114	2.33028	0.772552	3.01634	0.00255847	0.00898069	Conserved hypothetical protein.
Os06g0232300	39.1789	2.50967	0.30022	8.35946	6.30084e-17	1.86824e-15	PIN protein, Auxin efflux carrier, Auxin transport and signaling, "Root, shoot and inflorescence development"	OsPIN1a
Os06g0231100	16.0313	1.20961	0.336266	3.59718	0.000321685	0.00145345	Pentatricopeptide repeat domain containing protein.
Os06g0228950	22.6291	1.04696	0.338623	3.09181	0.00198942	0.00723302	Plant regulator RWP-RK domain containing protein.
Os06g0226950	53.0363	1.91366	0.323154	5.92182	3.18391e-09	3.68418e-08	Dihydrosphingosine C4 hydroxylase 1, Fertility and viability of seeds	DSH1
Os06g0219400	97.496	1.20388	0.189563	6.35083	2.14161e-10	2.93622e-09	GDP-fucose protein O-fucosyltransferase domain containing protein.
Os06g0217700	124.889	1.73328	0.186264	9.3055	1.33367e-20	5.62471e-19	Conserved hypothetical protein.
Os06g0216400	11.1819	1.35084	0.501706	2.6925	0.00709191	0.0216621	Tetratricopeptide-like helical domain containing protein.
Os06g0216300	247.414	1.45662	0.410361	3.54961	0.000385801	0.00170791	Similar to 12-oxophytodienoic acid reductase.
Os06g0215900	80.2523	1.24572	0.25213	4.94079	7.78083e-07	6.08196e-06	Similar to Oxo-phytodienoic acid reductase.
Os06g0215100	71.1247	1.62414	0.332779	4.88054	1.05796e-06	8.07534e-06	Protein of unknown function DUF1645 family protein.
Os06g0214300	13.7134	1.36954	0.554431	2.47017	0.013505	0.0375564	Alpha/beta hydrolase fold-3 domain containing protein.
Os06g0213900	14.5466	1.35589	0.419083	3.23538	0.00121481	0.00472134	Conserved hypothetical protein.
Os06g0207200	13.9843	3.19917	0.65629	4.87462	1.09018e-06	8.30328e-06	Conserved hypothetical protein.
Os06g0205600	191.426	1.11285	0.137146	8.11435	4.88387e-16	1.30809e-14	Similar to mechanosensitive ion channel domain-containing protein.
Os06g0204100	339.854	8.62598	0.66172	13.0357	7.66711e-39	1.14629e-36	Similar to Cytochrome P450 family protein, expressed.
Os06g0203600	142.657	1.42376	0.216232	6.5844	4.56728e-11	6.79314e-10	Chalcone isomerase domain containing protein.
Os06g0203000	1.07219	4.27332	1.61019	2.65393	0.00795613	0.0239319	Hypothetical protein.
Os06g0202100	8.8098	1.85869	0.579248	3.2088	0.0013329	0.00511598	Conserved hypothetical protein.
Os06g0200600	14.3285	1.38427	0.549262	2.52024	0.0117274	0.0332577	Non-protein coding transcript.
Os06g0195800	12.4513	3.10934	0.589277	5.27654	1.31648e-07	1.16944e-06	Similar to DNAJ heat shock N-terminal domain-containing protein.
Os06g0188700	85.9489	1.84586	0.210902	8.75222	2.09188e-18	7.13892e-17	Similar to Glutamate receptor.
Os06g0181900	7.21444	1.43723	0.545057	2.63685	0.00836801	0.0249557	Hypothetical protein.
Os06g0181500	15.3871	1.16567	0.421955	2.76255	0.00573522	0.018083	Similar to Plasma membrane H+-ATPase (EC 3.6.1.3).
Os06g0165900	23.7104	1.15122	0.299922	3.83838	0.000123848	0.000615796	Conserved hypothetical protein.
Os06g0158100	22.4972	1.39935	0.382811	3.65546	0.000256726	0.00118806	WRKY protein, Flag leaf senescence, Pathogen defense response, PAMP-triggered immune response	OsWRKY93, OsWRKY113
Os06g0157700	491.528	8.56304	0.427976	20.0082	4.67072e-89	4.71359e-86	Florigen, Heading date	HD3A, Hd3a, FT, qHD3(t)*, FT-L 2, OsFTL2, FT-L2, FTL2
Os06g0157500	160.656	3.55717	0.44913	7.92015	2.37228e-15	5.84935e-14	Florigen, Flowering time, Long-day promotion	RFT1, FT-L 3, OsFTL3, FT-L3, RFT
Os06g0147800	785.429	1.47243	0.134891	10.9156	9.70363e-28	7.70212e-26	Mitogen-activated protein kinase (MAPK) kinase, Regulation of salt stress tolerance	OsMKK1
Os06g0147000	22.9411	1.60649	0.354235	4.53509	5.75778e-06	3.79072e-05	Conserved hypothetical protein.
Os06g0143400	529.285	1.43757	0.33612	4.27695	1.89473e-05	0.000112007	Similar to Acyl-ACP thioesterase (Fragment).
Os06g0140800	474.571	1.09229	0.145536	7.5053	6.12859e-14	1.30207e-12	Protein kinase, core domain containing protein.
Os06g0127800	2.34618	3.47544	1.24846	2.78378	0.00537293	0.0170626	GAI-RGA-SCR (GRAS) family protein, Brassinosteroid signaling	DLT, dlt, OsGRAS32, OsDLT
Os06g0125200	47.5765	2.84333	0.408368	6.96267	3.33891e-12	5.72151e-11	DUF domain containing protein, Flooding tolerance during germination
Os06g0114000	17419	1.04841	0.134591	7.78957	6.72395e-15	1.57414e-13	Chaperonin 60 (Cpn60) protein beta subunit, Chloroplast development	OsCpn6&beta;1
Os06g0111800	339.663	1.00477	0.163398	6.14923	7.78588e-10	9.91016e-09	Similar to CSLD2 (Fragment).
Os06g0105700	24.6141	2.54497	0.532602	4.77837	1.76718e-06	1.29232e-05	Protein of unknown function DUF6, transmembrane domain containing protein.
Os05g0590300	321.315	1.80807	0.192159	9.40922	4.99816e-21	2.19647e-19	Alpha/beta hydrolase fold-1 domain containing protein.
Os05g0589700	161.745	1.04898	0.189566	5.53358	3.13762e-08	3.09566e-07	Similar to cDNA, clone: J090072P03, full insert sequence.
Os05g0588700	124.182	2.13808	0.199103	10.7386	6.7067e-27	4.90962e-25	Paired amphipathic helix domain containing protein.
Os05g0586300	43.7162	1.11027	0.279377	3.97411	7.06429e-05	0.000369112	Basic helix-loop-helix (bHLH) transcription factor, Subsidiary mother cell asymmetric division, Mature stoma differentiation	OsFAMA
Os05g0584950	10.7895	2.33882	0.563963	4.14711	3.36694e-05	0.000188732	Hypothetical gene.
Os05g0584200	1756.43	1.39513	0.178811	7.80227	6.08021e-15	1.42817e-13	Atypical late embryogenesis abundant (LEA) protein, Resistance to multiple abiotic stresses	LEA8, OsLEA5
Os05g0583950	28.0298	1.33897	0.318795	4.2001	2.66802e-05	0.000152458	Hypothetical conserved gene.
Os05g0579700	5.49791	3.93547	1.1401	3.45186	0.000556742	0.00236498	Similar to 10A19I.9.
Os05g0573300	1288.79	1.41003	0.175089	8.05322	8.06454e-16	2.1061e-14	Similar to CTP synthase 1 (EC 6.3.4.2) (UTP--ammonia ligase 1) (CTP synthetase 1).
Os05g0572900	50.354	1.16744	0.251902	4.6345	3.57808e-06	2.46957e-05	Pentatricopeptide repeat domain containing protein.
Os05g0572000	73.8351	2.97083	0.240261	12.365	4.04116e-35	5.0527e-33	AP2/ERF (APETALA 2/ethylene response factor) transcription factor, Negative regulation of plant height, Blue light inhibition of leaf sheath elongation	OsRPH1
Os05g0571600	30.4332	1.45416	0.334698	4.3447	1.39469e-05	8.46063e-05	Conserved hypothetical protein.
Os05g0567600	267.618	1.86071	0.255458	7.2838	3.24555e-13	6.34667e-12	Similar to SANT/MYB protein.
Os05g0566450	7.43002	1.59031	0.587131	2.70861	0.00675665	0.0207796	Non-protein coding transcript.
Os05g0565400	6431.57	1.33618	0.126071	10.5987	3.02271e-26	2.08323e-24	Protein of unknown function DUF561 family protein.
Os05g0564400	196.977	1.27517	0.171693	7.42703	1.1106e-13	2.28567e-12	Similar to GTP-binding protein.
Os05g0563300	61.6848	1.09069	0.337685	3.22992	0.00123826	0.00479966	Conserved hypothetical protein.
Os05g0562300	187.616	1.29198	0.211478	6.10931	1.00065e-09	1.24946e-08	Similar to DnaJ-like protein.
Os05g0560500	15.8072	3.58122	0.495827	7.22272	5.09571e-13	9.74879e-12	Conserved hypothetical protein.
Os05g0555000	10.5196	1.25994	0.503817	2.50079	0.0123916	0.0348963	Conserved hypothetical protein.
Os05g0545300	2.2489	4.59528	1.50334	3.05671	0.00223784	0.00801251	Serine/threonine protein kinase domain containing protein.
Os05g0544600	16.3169	2.74	0.52252	5.24382	1.57289e-07	1.37516e-06	Hypothetical conserved gene.
Os05g0542800	6.80931	3.3851	0.721342	4.69278	2.6952e-06	1.90348e-05	Pectin lyase fold/virulence factor domain containing protein.
Os05g0542500	11.3167	2.50661	1.05756	2.37017	0.0177797	0.0473651	Similar to Isoform 2 of Late embryogenesis abundant protein, group 3.
Os05g0541100	36.1908	1.98565	0.591559	3.35664	0.000788958	0.00323283	IQ calmodulin-binding region domain containing protein.
Os05g0537100	185.102	1.9515	0.240057	8.12929	4.31809e-16	1.16317e-14	WRKY transcription factor 10.
Os05g0535100	24.0578	1.70924	0.386811	4.4188	9.92507e-06	6.21158e-05	Similar to Beta-1, 3-glucanase-like protein.
Os05g0530400	310.539	1.06824	0.297983	3.58489	0.000337218	0.00151539	Heat stress transcription factor, Plant growth and balancing reactive oxygen species (ROS) during biotic and abiotic stress	OsSPL7, SPL7, HSFA-4d
Os05g0527000	21.5966	4.21932	1.55584	2.71192	0.0066894	0.0206064	UDP-glucuronosyl/UDP-glucosyltransferase family protein.
Os05g0519600	902.507	1.09429	0.164434	6.65492	2.83462e-11	4.36977e-10	Similar to 4-methyl-5(B-hydroxyethyl)-thiazol monophosphate biosynthesis enzyme.
Os05g0516700	7.97218	2.55494	0.861031	2.96731	0.00300419	0.0103309	Conserved hypothetical protein.
Os05g0507300	2509.15	1.42102	0.175395	8.10182	5.4143e-16	1.44332e-14	Similar to Calreticulin-3.
Os05g0501200	162.924	1.01209	0.182523	5.54502	2.93917e-08	2.91718e-07	Hypothetical conserved gene.
Os05g0501001	47.1125	3.20856	0.32891	9.75514	1.75357e-22	8.77e-21	Hypothetical gene.
Os05g0499800	634.352	1.20462	0.162512	7.41246	1.23981e-13	2.53681e-12	UDP-glucuronosyl/UDP-glucosyltransferase family protein.
Os05g0498400	3201.95	1.10312	0.126532	8.71816	2.8275e-18	9.5002e-17	Similar to Protein translation factor SUI1.
Os05g0498333	5.66799	1.52374	0.624924	2.43827	0.0147577	0.0404704	Hypothetical conserved gene.
Os05g0497200	19.1912	1.53242	0.516379	2.96762	0.00300113	0.0103217	AP2/ERF (APETALA2/ethylene-responsive factor) protein, Regulation of spikelet meristem determinancy and floral organ identity	ERF130, MFS1, OsERF#130, OsERF130, AP2/EREBP#165, AP2/EREBP165
Os05g0495250	53.456	1.32311	0.331863	3.98692	6.69379e-05	0.000351769	Non-protein coding transcript.
Os05g0493100	7.9191	3.3516	0.889684	3.76718	0.000165103	0.000798172	Similar to KI domain interacting kinase 1.
Os05g0486600	37.0004	1.70334	0.289607	5.88155	4.06436e-09	4.61232e-08	Hypothetical conserved gene.
Os05g0486300	21.3163	1.43397	0.342109	4.19157	2.77025e-05	0.000157852	Similar to CCR4-NOT transcription complex subunit 2.
Os05g0486100	89.5458	2.4842	0.261413	9.50299	2.03949e-21	9.26525e-20	Leucine-rich repeat receptor-like kinase, Mn<sup>2+</sup>/Mg<sup>2+</sup>-dependent serine/threonine (Ser/Thr) kinase, Ca<sup>2+</sup>-independent Ser/Thr kinase, Negative regulation of polar auxin transport, Root development	OsRPK1
Os05g0484800	4.34361	2.14404	0.820702	2.61244	0.0089898	0.0264996	Protein of unknown function DUF567 family protein.
Os05g0474800	30.9787	1.68057	0.363405	4.62451	3.7548e-06	2.57662e-05	WRKY transcription factor, Herbivore resistance, Defense regulation by the volatile indole	OsWRKY70
Os05g0472500	15.3867	4.01951	0.919671	4.3706	1.23906e-05	7.59155e-05	Hypothetical genes.
Os05g0472400	397.814	2.81799	0.766247	3.67765	0.000235392	0.00109615	Influx transporter for Zn and Cd, Zinc/cadmium uptake	OsZIP9
Os05g0469600	1.66486	4.08139	1.36347	2.99339	0.00275898	0.00958333	Similar to Pyruvate decarboxylase (Fragment).
Os05g0468900	30.491	1.77177	0.39831	4.44822	8.65836e-06	5.48686e-05	Zinc finger, RING/FYVE/PHD-type domain containing protein.
Os05g0468800	14.3234	2.85672	0.670942	4.25777	2.06475e-05	0.00012097	Phosphatidylethanolamine-binding protein PEBP domain containing protein.
Os05g0465800	13.464	1.90103	0.581623	3.2685	0.0010812	0.00425806	Similar to RbohAp108.
Os05g0464200	9.73378	2.00964	0.443679	4.5295	5.91238e-06	3.88345e-05	Hypothetical conserved gene.
Os05g0460000	1234.34	2.61211	0.199579	13.0881	3.84887e-39	5.94304e-37	Similar to 70 kDa heat shock cognate protein 1.
Os05g0457800	42.2514	1.33491	0.319187	4.18222	2.88677e-05	0.000163732	Similar to Glycerol-3-phosphate acyltransferase 5 (EC 2.3.1.15) (AtGPAT5).
Os05g0453700	21.749	2.16145	0.504792	4.28186	1.85335e-05	0.000109791	Similar to USP family protein.
Os05g0447800	128.593	1.15169	0.293935	3.91818	8.922e-05	0.000456637	Similar to H0212B02.6 protein.
Os05g0447700	2648.16	2.01981	0.295226	6.84157	7.83324e-12	1.2982e-10	Tetratricopeptide-like helical domain containing protein.
Os05g0442700	16.7971	3.18998	0.712256	4.47869	7.5101e-06	4.82741e-05	No apical meristem (NAM) protein domain containing protein.
Os05g0439300	18.2574	1.30164	0.532512	2.44434	0.0145117	0.0399004	Pentatricopeptide repeat domain containing protein.
Os05g0434800	30.9626	2.54529	0.322505	7.89225	2.96798e-15	7.21739e-14	Protein of unknown function DUF1218 domain containing protein.
Os05g0429700	3.36582	1.91835	0.800649	2.39599	0.0165756	0.0446455	C2 calcium-dependent membrane targeting domain containing protein.
Os05g0426200	4562.96	1.16405	0.093861	12.4018	2.55455e-35	3.26624e-33	NAC transcription factor, Iron homeostasis	IDEF2
Os05g0424000	181.023	1.26605	0.3216	3.93674	8.25968e-05	0.000425668	Amino acid permease, Transport of amino acids	OsAAP11F, AAP11F, OsAAP7, AAP7
Os05g0421600	197.056	1.80541	0.2411	7.4882	6.9826e-14	1.47244e-12	No apical meristem (NAM) protein domain containing protein.
Os05g0411200	759.284	1.23992	0.131525	9.42722	4.21104e-21	1.86799e-19	Similar to electron carrier/ oxidoreductase.	TCD5
Os05g0407100	82.6723	2.28382	0.472766	4.83075	1.36019e-06	1.01652e-05	Four F5 protein family protein.
Os05g0389900	11.6178	1.04407	0.438143	2.38294	0.0171751	0.0459797	Hypothetical gene.
Os05g0375600	558.884	1.60381	0.190283	8.42859	3.49869e-17	1.05848e-15	Similar to Peptide chain release factor 2.
Os05g0374200	35.1886	1.67421	0.523293	3.19938	0.00137722	0.0052561	Cytokinin oxidase, Regulation of cytokinin signaling pathway, "Regulation of tillering, plant height, and panicle size"	OsCKX9
Os05g0367400	41.6123	1.41775	0.312876	4.53135	5.86091e-06	3.85412e-05	Thiamin pyrophosphokinase, eukaryotic domain containing protein.
Os05g0363533	13.9203	1.54642	0.488136	3.16801	0.00153487	0.00577077	Non-protein coding transcript.
Os05g0361500	5.61686	3.59445	1.10635	3.24892	0.00115844	0.00452752	Similar to Pectinesterase.
Os05g0349700	2774.32	1.21666	0.114355	10.6393	1.95524e-26	1.38123e-24	Chl synthase, Chl biosynthesis	YGL1, YGL1, ygl1, CHLG, Ygl1, CS
Os05g0331900	27.6149	1.42913	0.474662	3.01083	0.00260532	0.00912251	Conserved hypothetical protein.
Os05g0324000	20.3758	1.06139	0.360938	2.94064	0.00327534	0.0111373	Conserved hypothetical protein.
Os05g0322900	674.575	1.06681	0.377357	2.82705	0.0046979	0.0151765	WRKY transcription factor, Benzothiadiazole (BTH)-inducible blast resistance	WRKY45, OsWRKY45
Os05g0321900	3.49358	4.48595	1.15805	3.8737	0.000107194	0.00054002	DNA-binding WRKY domain containing protein.
Os05g0319900	10.2732	1.49948	0.527802	2.84099	0.00449736	0.0146189	Similar to Endo-1, 4-beta-xylanase.
Os05g0312600	22.7158	2.29456	0.60471	3.79448	0.000147954	0.000723687	EF-Hand type domain containing protein.
Os05g0310750	37.2713	8.36427	1.03505	8.08103	6.42223e-16	1.6976e-14	UPF0103/Mediator of ErbB2-driven cell motility (Memo-related) domain containing protein.
Os05g0287800	330.425	1.77458	0.22705	7.81582	5.46042e-15	1.29009e-13	Similar to Phosphatidic acid phosphatase-like protein.
Os05g0237200	16.219	1.24144	0.42368	2.93014	0.00338812	0.011467	Cytochrome b561, eukaryote domain containing protein.
Os05g0227600	3290.58	1.70634	0.240959	7.08147	1.42632e-12	2.56547e-11	Proline-rich glycoprotein, ABA-dependent inhibition of root growth	OsRePRP1.2
Os05g0215300	254.115	1.17767	0.140347	8.39113	4.81485e-17	1.44715e-15	UDP-glucuronosyl/UDP-glucosyltransferase family protein.
Os05g0202500	4622.68	1.13361	0.135506	8.36571	5.97531e-17	1.77918e-15	Conserved hypothetical protein.
Os05g0197300	31.9939	1.34939	0.353292	3.81948	0.000133732	0.000660293	IQ calmodulin-binding region domain containing protein.
Os05g0172800	5.53842	2.67034	0.743045	3.59378	0.00032591	0.00147066	Conserved hypothetical protein.
Os05g0170300	21.7291	1.23228	0.311381	3.95748	7.57455e-05	0.000393807	Leucine-rich repeat domain containing protein.
Os05g0166300	7.03919	3.75871	1.23875	3.03429	0.00241106	0.00854109	S-Domain receptor like kinase-35, Response to drought and submergence, Response to short-term cold stress in tolerant genotype Volano, Response to long-term chilling stress in tolerant Li-Jiang-Xin-Tuan-He-Gu (LTH) genotype, Response to Xanthomonas oryzae pv. Oryzae	SDRLK-35
Os05g0156500	642.616	1.03943	0.160534	6.47478	9.49496e-11	1.36054e-09	Similar to Apobec-1 binding protein 2.
Os05g0130100	43.9148	1.75668	0.363801	4.82869	1.37434e-06	1.02683e-05	Hypothetical conserved gene.
Os05g0124600	5.21946	3.21881	0.837732	3.84229	0.00012189	0.000606917	Ankyrin repeat domain containing protein.
Os05g0112900	14.6147	1.20241	0.434414	2.76788	0.00564218	0.0178135	Pentatricopeptide repeat domain containing protein.
Os05g0110300	954.942	1.0759	0.144991	7.42045	1.16725e-13	2.39701e-12	Similar to NAD-dependent epimerase/dehydratase.
Os05g0108600	19.7523	2.74966	0.603349	4.55732	5.18092e-06	3.44545e-05	Similar to Xylem cysteine proteinase 2 precursor (EC 3.4.22.-) (AtXCP2).
Os05g0107000	22.8342	1.31078	0.302236	4.33694	1.4448e-05	8.73837e-05	Hypothetical conserved gene.
Os05g0103800	56.0134	2.13742	0.835959	2.55684	0.0105626	0.0304125	Conserved hypothetical protein.
Os04g0691600	1762.66	1.24306	0.172655	7.19971	6.03421e-13	1.14368e-11	Similar to 30S ribosomal protein S17.
Os04g0688600	28.3355	1.93801	0.775165	2.50012	0.0124151	0.0349485	Peroxidase (EC 1.11.1.7).
Os04g0684900	36.5841	1.60751	0.493495	3.25739	0.00112442	0.00440797	Component of the CCR4-NOTcomplex, Deadenylase, Deadenylation (poly(A) tail shortening), Development and stress response	OsCAF1B, OsCAF1B(S), OsCAF1-5
Os04g0684800	1181.23	1.05523	0.181669	5.80851	6.30297e-09	6.96804e-08	Similar to CROC-1-like protein (Fragment).
Os04g0678400	21.3426	1.22555	0.449583	2.72598	0.00641107	0.0198965	Zinc finger, Dof-type domain containing protein.
Os04g0676400	15.9501	2.64662	0.453997	5.8296	5.55621e-09	6.19336e-08	Similar to H0101F08.4 protein.
Os04g0674400	311.063	1.00803	0.186807	5.39612	6.80967e-08	6.35262e-07	Similar to Anamorsin (Cytokine induced apoptosis inhibitor 1) (CUA001). Splice isoform 2.
Os04g0674000	185.164	1.18308	0.271174	4.36282	1.28396e-05	7.8462e-05	Similar to H0403D02.10 protein.
Os04g0673300	86.1671	1.33192	0.241285	5.52011	3.3878e-08	3.32162e-07	A-type response regulator, Cytokinin signaling	RR6, OsRR6, rr6, Rra6, OsRRA6
Os04g0669300	9.82319	3.23615	0.894401	3.61824	0.000296618	0.00135142	EF hand domain containing protein.
Os04g0650750	6.84953	1.75089	0.671781	2.60634	0.00915156	0.026895	Hypothetical protein.
Os04g0650700	2542.13	2.06856	0.239194	8.64804	5.2391e-18	1.72744e-16	Similar to OSIGBa0113E10.3 protein.
Os04g0648950	6.20594	4.93326	1.12421	4.38819	1.14296e-05	7.05551e-05	Non-protein coding transcript.
Os04g0644700	14.9082	1.05486	0.433233	2.43484	0.0148983	0.0407611	Coatomer, epsilon subunit domain containing protein.
Os04g0644400	1.45063	5.1321	1.84325	2.78426	0.00536494	0.0170391	Similar to Proline-rich-like protein.
Os04g0640200	3.62705	3.53524	1.19772	2.95163	0.003161	0.0108005	Conserved hypothetical protein.
Os04g0636100	217.542	1.12116	0.169946	6.59715	4.19139e-11	6.26978e-10	Glycosyl transferase, family 8 protein.
Os04g0634400	17.1952	1.23045	0.463857	2.65264	0.00798653	0.0239978	S-Domain kinase-10, Response to drought in tolerant rice genotypes	SDK10
Os04g0633800	20.3223	1.72952	0.356867	4.84641	1.25714e-06	9.47534e-06	S-Domain kinase-9	SDK9
Os04g0632600	543.83	1.15818	0.15996	7.24042	4.47305e-13	8.62764e-12	S-Domain receptor like kinase-71, Partial S-domain containing protein, Response to drought and chilling stress in tolerant rice genotypes, Response to Xanthomonas oryzae pv. oryzae in resistant genotype	SDRLK-71
Os04g0632100	251.499	1.08215	0.134735	8.03168	9.61433e-16	2.48329e-14	S-Domain kinase-7, Response to drought stress in tolerant rice genotypes	SDK7
Os04g0628100	4367.43	1.69537	0.159912	10.6019	2.91919e-26	2.02175e-24	Similar to Polyubiquitin.
Os04g0618200	341.302	1.08228	0.17887	6.05064	1.44271e-09	1.74964e-08	Similar to cDNA clone:J013046D23, full insert sequence.
Os04g0617500	3.60732	3.61808	1.12585	3.21365	0.00131059	0.00503882	Similar to H0313F03.4 protein.
Os04g0617200	26.4616	1.02365	0.329441	3.10723	0.0018885	0.00691503	Conserved hypothetical protein.
Os04g0617050	30.8694	1.60549	0.311442	5.15503	2.53591e-07	2.14094e-06	Similar to H0313F03.1 protein.
Os04g0615200	65.054	1.54569	0.393725	3.92581	8.6439e-05	0.000443528	Hypothetical protein.
Os04g0614650	352.564	1.09438	0.142093	7.70183	1.34136e-14	3.06657e-13	Similar to OSIGBa0126B18.8 protein.
Os04g0610900	43.7932	1.01754	0.228047	4.46198	8.1204e-06	5.18316e-05	Similar to EDR1.
Os04g0608100	246.727	1.49245	0.214393	6.96131	3.37125e-12	5.77342e-11	Ribosomal protein S5 domain 2-type fold domain containing protein.
Os04g0604300	3.06927	3.27072	1.25664	2.60276	0.00924774	0.0271353	Similar to Xyloglucan endotransglucosylase/hydrolase protein 24 precursor (EC 2.4.1.207) (At-XTH24) (XTH-24) (Meristem protein 5) (MERI-5 protein) (MERI5 protein) (Endo-xyloglucan transferase) (Xyloglucan endo-1, 4-beta-D-glucanase).
Os04g0602600	287.02	1.05255	0.163574	6.43474	1.23684e-10	1.75009e-09	Pentatricopeptide repeat domain containing protein.
Os04g0600300	105.402	2.26415	0.365798	6.18963	6.03067e-10	7.77767e-09	Homodimeric diiron-carboxylate protein, Cyanide-resistant respiration in mitochondria, Reactive oxygen species (ROS) scavenging	AOX1B, AOX1b, OsAOX1b
Os04g0594400	71.6374	1.32388	0.262805	5.03749	4.71678e-07	3.81678e-06	Aldo/keto reductase domain containing protein.
Os04g0591000	1730.66	1.17085	0.172635	6.78224	1.18323e-11	1.90836e-10	Nucleotide-binding, alpha-beta plait domain containing protein.
Os04g0589400	166.301	1.20978	0.237005	5.10445	3.3176e-07	2.7451e-06	Conserved hypothetical protein.
Os04g0588500	10.0805	1.41475	0.524114	2.69932	0.00694804	0.0212986	Hypothetical gene.
Os04g0586500	107.996	1.09575	0.257604	4.25362	2.10342e-05	0.00012298	Malectin-like carbohydrate-binding domain domain containing protein.
Os04g0584600	1888.01	1.44076	0.146611	9.82707	8.60833e-23	4.43879e-21	Similar to Calcium dependent protein kinase.
Os04g0584300	84.2288	1.62783	0.199616	8.15481	3.49715e-16	9.54774e-15	Similar to Catalytic/ protein phosphatase type 2C.
Os04g0581100	42.2262	4.93799	1.07525	4.59241	4.38152e-06	2.96193e-05	2OG-Fe(II) oxygenase domain containing protein.
Os04g0581000	73.8381	1.68908	0.282603	5.97686	2.27474e-09	2.68717e-08	Similar to Flavanone 3-hydroxylase (Fragment).
Os04g0580866	8.5876	1.66279	0.693027	2.39931	0.016426	0.0442848	Hypothetical conserved gene.
Os04g0573300	19.1009	1.71078	0.407559	4.19763	2.69718e-05	0.000154092	Similar to OSIGBa0147H17.8 protein.
Os04g0572200	6.3045	2.3271	0.847906	2.74453	0.00605974	0.0189471	Similar to OSIGBa0127A14.7 protein.
Os04g0571600	72.2378	2.66023	0.412421	6.45027	1.11653e-10	1.58383e-09	Multi antimicrobial extrusion protein MatE family protein.
Os04g0565200	14.0184	1.91132	0.576703	3.31422	0.000918997	0.00370021	Similar to Cis-zeatin O-glucosyltransferase 1 (EC 2.4.1.215) (cisZOG1).
Os04g0561500	36151.2	1.57623	0.297622	5.29608	1.18318e-07	1.05969e-06	Similar to Prolyl endopeptidase (EC 3.4.21.26) (Post-proline cleaving enzyme) (PE).
Os04g0556500	30.8827	1.44625	0.360012	4.01723	5.88866e-05	0.000313599	cis-Zeatin-O-glucosyltransferase, Catalyze O-glucosylation of cZ and cZ-riboside	CZOGT1, OscZOGT1, cZOGT1
Os04g0556400	74.237	2.5533	0.4869	5.24399	1.5714e-07	1.37428e-06	Similar to UDP-glycosyltransferase UGT93B9.
Os04g0544400	1541.55	1.2084	0.188783	6.40099	1.54369e-10	2.15514e-09	Hypothetical conserved gene.
Os04g0531100	35.3212	1.6543	0.243856	6.78394	1.16945e-11	1.8883e-10	Small C2-domain protein consisting of a single C2 domain, Phloem protein, Signaling pathway involving Ca<sup>2+</sup> ions, Defense response	OsERG3, RPP16
Os04g0529100	28.4215	1.6455	0.285216	5.7693	7.9602e-09	8.6346e-08	Pathogenesis-related transcriptional factor and ERF domain containing protein.
Os04g0527700	112.355	1.25111	0.24347	5.13865	2.76716e-07	2.32022e-06	CHCH domain containing protein.
Os04g0524500	984.306	1.45017	0.17924	8.09066	5.93412e-16	1.57594e-14	Oligopeptide transporter OPT superfamily protein.
Os04g0522500	459.449	1.09067	0.217703	5.00992	5.44535e-07	4.36881e-06	Gibberellin (GA) 2-oxidase, Regulation of plant stature, Abiotic and biotic stress tolerance	GA2ox6, OsGA2ox6
Os04g0514600	109.57	1.22357	0.198123	6.17582	6.5821e-10	8.42348e-09	Similar to NBS-LRR type disease resistance protein O2 (Fragment).
Os04g0512900	51.7868	1.08374	0.23753	4.56254	5.05383e-06	3.36807e-05	NB-ARC domain containing protein.
Os04g0503600	470.697	1.35953	0.152471	8.91664	4.80651e-19	1.74797e-17	Similar to OSIGBa0112M24.5 protein.
Os04g0497000	1058.09	1.23289	0.396063	3.11288	0.00185272	0.00680165	Similar to Allyl alcohol dehydrogenase.
Os04g0493600	1.74643	4.92752	1.5827	3.11337	0.00184964	0.00679386	Similar to Lectin-C precursor (PL-C).
Os04g0493400	195.357	1.8383	0.503603	3.65029	0.000261944	0.00120963	Similar to Chitinase.
Os04g0493100	445.583	2.47023	0.345251	7.15488	8.3747e-13	1.55482e-11	Basic helix-loop-helix transcription factor, Defense response	OsbHLH65
Os04g0491350	30.2046	1.98456	0.319555	6.21037	5.286e-10	6.87375e-09	Similar to OSIGBa0130B08.8 protein.
Os04g0489600	6.64363	2.867	1.0387	2.76019	0.00577677	0.0182039	Hypothetical conserved gene.
Os04g0488400	46.4624	4.62138	0.454962	10.1577	3.06091e-24	1.79817e-22	Similar to FLOWERING LOCUS T protein.
Os04g0481200	73.4011	1.62275	0.287907	5.63635	1.73691e-08	1.79254e-07	Similar to H0510A06.2 protein.
Os04g0481000	23.9295	1.00339	0.32213	3.11484	0.00184044	0.00676448	Similar to H0510A06.1 protein.
Os04g0480200	8.26036	1.19577	0.473086	2.52759	0.0114847	0.0326744	Partner protein for high-affinity nitrate transport, Determination of root growth and development in a nitrate-dependent manner	OsNAR2.2
Os04g0476100	847.916	1.09784	0.165097	6.64966	2.93766e-11	4.51383e-10	Similar to Peroxisomal copper-containing amine oxidase.
Os04g0470901	138.802	1.96067	0.263382	7.44422	9.75219e-14	2.02326e-12	Hypothetical gene.
Os04g0468000	73.7728	2.85077	1.06473	2.67746	0.00741827	0.0225556	Similar to OSIGBa0128P10.7 protein.
Os04g0464100	14.3029	1.43062	0.435614	3.28414	0.00102294	0.00406144	Heavy metal transport/detoxification protein domain containing protein.
Os04g0463500	947.547	1.14881	0.18288	6.2818	3.3468e-10	4.4672e-09	Anthranilate synthase &beta;-subunit, Auxin biosynthesis	TDD1, OASB1
Os04g0462600	39.9679	1.17998	0.295616	3.9916	6.56285e-05	0.000345788	Dynein light chain, type 1 family protein.
Os04g0453500	48.3257	1.63628	0.358025	4.57031	4.87003e-06	3.25479e-05	Conserved hypothetical protein.
Os04g0452000	969.623	1.07829	0.134039	8.04462	8.65131e-16	2.24481e-14	Similar to H0815C01.7 protein.
Os04g0449500	82.123	1.03405	0.275579	3.75228	0.000175236	0.000842072	Similar to H0818E04.12 protein.
Os04g0445050	4.5823	2.00507	0.797631	2.51378	0.0119446	0.0337958	Non-protein coding transcript.
Os04g0442800	1013.63	1.12287	0.0966083	11.6229	3.15164e-31	3.10299e-29	Similar to Phragmoplast-associated kinesin-related protein 1 (Fragment).
Os04g0441800	35.7734	1.16481	0.462061	2.52089	0.0117057	0.0332131	TGF-beta receptor, type I/II extracellular region family protein.
Os04g0435500	252.595	1.29748	0.17665	7.34493	2.05865e-13	4.11394e-12	Glutathione S-transferase, C-terminal-like domain containing protein.
Os04g0434900	65.2815	1.4557	0.202955	7.17254	7.36164e-13	1.37578e-11	Similar to OSIGBa0102D10.5 protein.
Os04g0433300	8.38482	1.45511	0.568046	2.5616	0.0104192	0.0300562	Hypothetical conserved gene.
Os04g0432800	40.9512	1.08803	0.23848	4.56235	5.0585e-06	3.36959e-05	Similar to H0315E07.3 protein.
Os04g0430600	40.9502	1.21547	0.462871	2.62594	0.00864098	0.0256318	Similar to OSIGBa0160I14.1 protein.
Os04g0420600	35.0855	1.48035	0.312031	4.74424	2.09288e-06	1.51175e-05	S-Domain receptor like kinase-27, Response to submergence	SDRLK-27
Os04g0419900	110.66	1.68809	0.331583	5.09101	3.56168e-07	2.93076e-06	S-Domain receptor like kinase-52, Response to drought in tolerant genotype Nagina 22, Response to chilling and submergence, Response to Xanthomonas oryzae pv. oryzae	SDRLK-52
Os04g0418500	214.059	1.14924	0.212968	5.39632	6.80216e-08	6.34981e-07	Similar to photoperiod responsive protein.
Os04g0412800	1.68577	3.7743	1.53636	2.45665	0.0140239	0.038763	Thioredoxin fold domain containing protein.
Os04g0412300	113.588	1.13821	0.209983	5.4205	5.94328e-08	5.59797e-07	Similar to H0717B12.10 protein.
Os04g0412000	63.965	1.52144	0.308331	4.93444	8.03827e-07	6.27625e-06	Hypothetical protein.
Os04g0410600	37.6623	2.5814	0.391635	6.59134	4.35867e-11	6.50279e-10	Similar to Purple acid phosphatase.
Os04g0405700	16.0245	1.09156	0.40721	2.68059	0.00734927	0.0223636	Similar to H0502B11.13 protein.
Os04g0402700	143.349	1.20557	0.170481	7.07156	1.53205e-12	2.74516e-11	Hypothetical protein.
Os04g0402100	4880.98	1.15713	0.127495	9.07585	1.12795e-19	4.3661e-18	Similar to Calnexin (Fragment).
Os04g0395100	6.80586	2.28618	0.533698	4.28365	1.83848e-05	0.000108979	Protein of unknown function DUF26 domain containing protein.
Os04g0394766	22.1458	3.43616	0.914821	3.7561	0.000172582	0.000830915	Non-protein coding transcript.
Os04g0370100	80.8237	1.46237	0.197225	7.4147	1.21898e-13	2.49598e-12	Similar to OSIGBa0107E14.7 protein.
Os04g0369100	8.44989	1.70646	0.694501	2.4571	0.0140063	0.0387255	Similar to H0607F01.9 protein.
Os04g0363700	426.109	1.48362	0.121521	12.2087	2.793e-34	3.2345e-32	Nucleic acid-binding, OB-fold domain containing protein.
Os04g0356600	3.75719	3.95553	1.21309	3.2607	0.00111136	0.00436501	S-Domain receptor like kinase-25, Response to Xanthomonas oryzae pv. oryzae.	SDRLK-25
Os04g0355401	265.879	7.65353	0.566087	13.5201	1.19094e-41	2.09021e-39	Hypothetical protein.
Os04g0350300	50.0894	1.73939	0.382484	4.54762	5.4256e-06	3.58875e-05	Similar to SKIP interacting protein 18 (Fragment).
Os04g0347800	92.1375	1.4464	0.250585	5.77207	7.83014e-09	8.50005e-08	Homologous recombination initiation factor, Meiotic spindle assembly	PRD1
Os04g0340800	2591.42	1.08212	0.115305	9.38484	6.3013e-21	2.73932e-19	Conserved hypothetical protein.
Os04g0337500	69.8891	4.09184	0.345183	11.8541	2.04854e-32	2.20097e-30	Aldo/keto reductase family protein.
Os04g0331650	189.831	7.82512	0.660631	11.8449	2.28655e-32	2.42899e-30	Hypothetical conserved gene.
Os04g0329650	7.12017	1.49969	0.570576	2.62838	0.0085793	0.0254836	Similar to cDNA clone:J033072H16, full insert sequence.
Os04g0314500	170.578	6.1811	0.439072	14.0776	5.21147e-45	1.07489e-42	Hypothetical protein.
Os04g0308100	64.2071	1.62756	0.318609	5.10834	3.25007e-07	2.69397e-06	Similar to Wall-associated kinase 4.
Os04g0295500	9.5602	3.15619	1.21617	2.59519	0.00945393	0.0276485	Conserved hypothetical protein.
Os04g0284600	292.769	2.47223	0.104789	23.5925	4.6038e-123	1.08408e-119	Similar to TAT-binding protein 1 (Fragment).
Os04g0280500	756.64	2.6029	0.479255	5.43113	5.59988e-08	5.29749e-07	Similar to Non-S-locus F-box-like protein 2011 (Fragment).
Os04g0269100	38.4392	1.22403	0.244353	5.00928	5.4633e-07	4.37823e-06	Similar to OSIGBa0135A16.7 protein.
Os04g0257500	23.5946	1.27688	0.380859	3.35263	0.000800471	0.00327383	Similar to Transcription factor TSRF1.
Os04g0231800	20.3018	2.74037	0.606703	4.51682	6.27749e-06	4.10324e-05	Conserved hypothetical protein.
Os04g0206500	17.3076	7.55113	1.21488	6.21551	5.11568e-10	6.66454e-09	UDP-glucuronosyl/UDP-glucosyltransferase family protein.
Os04g0204000	3.18138	4.04677	1.5563	2.60026	0.00931541	0.0273084	Similar to H0825G02.2 protein.
Os04g0202800	73.9053	1.16468	0.243438	4.78432	1.71571e-06	1.25728e-05	S-Domain receptor like kinase-LecRK4, G-type lectin receptor kinase 4	SDRLK-LecRK4, OsLecRK4
Os04g0193950	35.1455	3.97865	1.09223	3.64269	0.000269801	0.00124145	Disease resistance protein domain containing protein.
Os04g0190000	4.63213	4.54388	1.18484	3.83502	0.000125556	0.000623629	Similar to OSIGBa0111E13.1 protein.
Os04g0152000	3.33986	5.47655	1.1844	4.62391	3.76579e-06	2.58339e-05	Similar to OSIGBa0147M20.4 protein.
Os04g0150300	12.1233	2.28519	0.847283	2.69708	0.00699497	0.0214118	Conserved hypothetical protein.
Os04g0149400	146.815	2.85512	0.334627	8.53226	1.43511e-17	4.54108e-16	Conserved hypothetical protein.
Os04g0131850	13.5126	6.97174	1.07168	6.50544	7.74687e-11	1.12431e-09	Similar to UDP-glucose:sterol glucosyltransferase.
Os04g0126800	5.6634	5.4387	1.14436	4.75263	2.00788e-06	1.45479e-05	Conserved hypothetical protein.
Os04g0121100	17.1224	1.0223	0.416998	2.45158	0.0142232	0.0392331	Similar to OSIGBa0115D20.4 protein.
Os04g0120100	54.9874	8.48971	1.03005	8.24203	1.69308e-16	4.80819e-15	Similar to H0716A07.11 protein.
Os04g0118800	32.0698	1.71632	0.314905	5.45028	5.02899e-08	4.79288e-07	NB-ARC domain containing protein.
Os04g0107200	26.3861	2.2373	0.396914	5.63673	1.73307e-08	1.78923e-07	NAD(P)-binding domain containing protein.
Os03g0859550	23.9119	1.411	0.51189	2.75645	0.00584333	0.0183726	Non-protein coding transcript.
Os03g0858700	749.667	1.09654	0.0992509	11.0482	2.23712e-28	1.83762e-26	Protein of unknown function DUF1499 family protein.
Os03g0856500	16067	1.22261	0.170476	7.17176	7.40398e-13	1.38278e-11	Similar to Plastid-specific 30S ribosomal protein 1, chloroplast precursor (CS- S5) (CS5) (S22) (Ribosomal protein 1) (PSRP-1).
Os03g0854100	384.956	1.10358	0.153832	7.1739	7.28924e-13	1.36315e-11	Similar to ARF GAP-like zinc finger-containing protein ZIGA2 (Fragment).
Os03g0854000	296.313	1.1136	0.155493	7.16173	7.96641e-13	1.48292e-11	Butirosin biosynthesis, BtrG-like domain containing protein.
Os03g0853500	15.866	1.81101	0.586441	3.08813	0.00201421	0.00730622	Similar to Protein Brevis radix-like 4.
Os03g0852800	10.0221	2.27815	0.746614	3.0513	0.00227849	0.00814155	Similar to NPC4 (NONSPECIFIC PHOSPHOLIPASE C4); hydrolase, acting on ester bonds / phospholipase C.
Os03g0848200	4.70317	2.35823	0.809086	2.91469	0.00356047	0.0119701	Similar to Phytase.
Os03g0844000	377.723	1.2438	0.148397	8.38152	5.22464e-17	1.56556e-15	Pentatricopeptide repeat domain containing protein.
Os03g0839900	952.721	1.45267	0.205229	7.0783	1.45931e-12	2.62203e-11	Serine/threonine protein kinase-related domain containing protein.
Os03g0837100	132.206	1.39413	0.272769	5.11104	3.20391e-07	2.65726e-06	Similar to Cellulose synthase-6.
Os03g0829200	10.1145	2.15646	0.660051	3.26711	0.00108652	0.00427663	Similar to Soluble epoxide hydrolase.
Os03g0828100	1838.57	1.3021	0.161678	8.05367	8.03453e-16	2.1002e-14	Similar to 50S ribosomal protein L18, chloroplastic.
Os03g0816800	26.2664	1.02337	0.414251	2.47041	0.0134959	0.0375423	Protein of unknown function DUF567 family protein.
Os03g0816600	26.558	1.18362	0.27687	4.275	1.91138e-05	0.000112802	Similar to pentatricopeptide repeat-containing protein.
Os03g0815400	2961.68	1.04726	0.141903	7.3801	1.58173e-13	3.20854e-12	Ribosomal protein L17-like protein.
Os03g0815100	732.577	1.77875	0.219934	8.08767	6.08168e-16	1.6121e-14	Similar to OsNAC6 protein.
Os03g0809100	299.532	1.78253	0.107952	16.5123	2.99238e-61	1.26202e-58	Major facilitator superfamily protein.
Os03g0806600	385.962	1.50279	0.351491	4.27548	1.90728e-05	0.000112608	Conserved hypothetical protein.
Os03g0805400	154.256	1.10629	0.213492	5.18189	2.19646e-07	1.87777e-06	Phosphatidic acid phosphatase type 2/haloperoxidase domain containing protein.
Os03g0801900	67.1469	1.63323	0.313864	5.20361	1.95452e-07	1.6833e-06	Protein of unknown function DUF569 family protein.
Os03g0800200	16.0254	2.82082	0.573624	4.91754	8.76389e-07	6.79586e-06	ARGONAUTE (AGO) family protein, Development of pre-meiotic germ cells, Progression of meiosis	MEL1, mel1, OsMEL1, MEAL1, OsMEAL1
Os03g0792800	110.43	3.81375	0.376728	10.1233	4.35343e-24	2.52598e-22	Beta-1, 3-glucanase-like protein.
Os03g0790700	183.874	1.07707	0.215489	4.99824	5.78572e-07	4.61958e-06	Aldehyde oxidase-2.
Os03g0785900	44.9875	2.28921	0.314771	7.27261	3.5262e-13	6.86698e-12	Similar to Glutathione-S-transferase.
Os03g0778000	309.149	1.06216	0.144662	7.34235	2.09882e-13	4.19126e-12	Calmodulin binding protein-like family protein.
Os03g0773600	64.2235	2.66513	0.279557	9.53342	1.52187e-21	7.01524e-20	Kinesin, motor region domain containing protein.
Os03g0773300	325.377	2.19324	0.268567	8.16645	3.17609e-16	8.72176e-15	Protein kinase, core domain containing protein.
Os03g0773000	135.132	1.36093	0.22983	5.92145	3.19116e-09	3.69107e-08	Protein of unknown function DUF1005 family protein.
Os03g0770800	12.1859	2.34016	0.485746	4.81766	1.4525e-06	1.08009e-05	CSLC9.
Os03g0769800	162.229	1.20444	0.197054	6.11227	9.82238e-10	1.23082e-08	Similar to Homeodomain-leucine zipper protein interfascicular fiberless 1 (Revoluta).
Os03g0769025	2.95178	2.51165	0.967408	2.59626	0.00942437	0.0275792	Non-protein coding transcript.
Os03g0769000	32.3956	2.57225	0.322062	7.9868	1.38484e-15	3.52218e-14	Similar to ternary complex factor MIP1.
Os03g0767700	55.8834	1.61237	0.267505	6.02743	1.66587e-09	2.00818e-08	Conserved hypothetical protein.
Os03g0767000	51.1287	1.10228	0.296444	3.71834	0.000200539	0.000950935	Allene oxide synthase (CYP74A1), Biosynthesis of jasmonic acid (JA)	AOS1, OsAOS, OsAOS1, CYP74A1
Os03g0762000	558.272	2.611	0.100695	25.9298	3.07672e-148	2.17347e-144	Similar to Protein kinase CK2, alpha subunit.
Os03g0761300	38.1372	1.03647	0.214226	4.83822	1.31008e-06	9.8298e-06	Pentatricopeptide repeat domain containing protein.
Os03g0757900	967.674	1.61415	0.209978	7.68724	1.50342e-14	3.42322e-13	Similar to UDP-glucose 6-dehydrogenase (EC 1.1.1.22) (UDP-Glc dehydrogenase) (UDP-GlcDH) (UDPGDH).
Os03g0753100	2.82979	3.7106	1.29178	2.87246	0.00407285	0.0134321	MADS-box transcription factor, Inflorescence and spikelet development	PAP2, MADS34, OsMADS34, RMADS212/RMADS217/RMADS221, OsPAP2/MADS34, MADS34/PAP2
Os03g0752800	647.898	6.10704	0.203913	29.9493	4.49986e-197	1.27152e-192	Similar to Isoform 2 of MADS-box transcription factor 14.
Os03g0743500	249.107	1.25138	0.197607	6.33266	2.40966e-10	3.28144e-09	Calcium-binding EF-hand domain containing protein.
Os03g0741100	584.406	2.06292	0.205651	10.0312	1.11169e-23	6.1417e-22	Basic helix-loop-helix transcription factor, Drought tolerance	OsbHLH148
Os03g0741050	509.095	2.24482	0.194104	11.5651	6.19368e-31	6.01426e-29	Non-protein coding transcript.
Os03g0740900	66.4282	1.95414	0.302312	6.46398	1.01987e-10	1.45255e-09	Non-protein coding transcript.
Os03g0737300	49.1844	1.62258	0.387704	4.18509	2.85059e-05	0.00016194	HAD-superfamily phosphatase, subfamily IIIC domain containing protein.
Os03g0736400	2196.02	1.19452	0.135414	8.82125	1.1319e-18	3.91961e-17	Protein of unknown function methylase putative domain containing protein.
Os03g0724500	176.808	1.06218	0.237281	4.47647	7.58876e-06	4.87354e-05	Conserved hypothetical protein.
Os03g0723000	18.5624	1.7582	0.586507	2.99775	0.00271978	0.009466	Transcription factor, GRAS protein, Regulation of grain shape	OsGRAS19, D26, Os-SCL7
Os03g0722100	801.283	1.38573	0.106575	13.0024	1.18496e-38	1.74392e-36	SANT, eukarya domain containing protein.
Os03g0722000	3.0174	6.2314	1.48325	4.20117	2.65537e-05	0.00015198	Hyccin domain containing protein.
Os03g0721900	54.1446	1.16712	0.323483	3.60799	0.000308578	0.00140162	Similar to Histone H2A.
Os03g0717000	125.557	2.34328	0.263353	8.89786	5.69348e-19	2.04683e-17	Similar to TMK protein precursor.
Os03g0716900	20.2577	1.76627	0.393846	4.48466	7.303e-06	4.70284e-05	Hypothetical gene.
Os03g0712200	41.7501	1.06575	0.248046	4.29658	1.73454e-05	0.000103316	Zinc finger, RanBP2-type domain containing protein.
Os03g0710700	129.656	1.47001	0.211797	6.94064	3.9032e-12	6.63215e-11	Similar to predicted protein.
Os03g0710550	5.51427	2.06521	0.72071	2.86553	0.00416316	0.0136805	Conserved hypothetical protein.
Os03g0708000	3.48078	4.09622	1.09926	3.72635	0.000194274	0.000924174	Phospholipase A2 family protein.
Os03g0704000	3262.74	1.1154	0.119553	9.32974	1.06132e-20	4.50296e-19	Similar to 30S ribosomal protein S13.
Os03g0701300	254.784	2.02026	0.143533	14.0752	5.39198e-45	1.09612e-42	Similar to predicted protein.
Os03g0701100	42.5409	1.86756	0.351687	5.3103	1.09444e-07	9.85207e-07	Similar to Prp18 domain containing protein, expressed.
Os03g0700700	193.022	1.90422	0.321985	5.914	3.33901e-09	3.84319e-08	Lipoxygenase, Tolerance to wounding and BPH attack	OsLOX1
Os03g0699300	764.688	1.2317	0.121153	10.1665	2.79678e-24	1.65332e-22	Similar to Adenylosuccinate synthetase, chloroplast precursor (EC 6.3.4.4) (IMP-- aspartate ligase) (AdSS) (AMPSase).
Os03g0687900	22.4052	1.39274	0.355433	3.91843	8.91288e-05	0.000456252	Conserved hypothetical protein.
Os03g0684700	337.264	1.02849	0.166195	6.18845	6.07584e-10	7.8252e-09	HPP family protein.
Os03g0679700	32718.4	1.18317	0.105272	11.2391	2.61996e-29	2.25022e-27	Similar to Thiamine biosynthesis protein thiC.
Os03g0676300	41.4227	1.95535	0.272995	7.16259	7.91664e-13	1.47462e-11	Similar to cold shock protein-1.
Os03g0667100	725.941	1.71106	0.223966	7.63981	2.17548e-14	4.89042e-13	Rice NPR1 paralog 3, Disease resistance	OsNPR3.1, OsNPR3, OsNH3
Os03g0664800	32.4635	1.815	0.372388	4.87394	1.09396e-06	8.32539e-06	Acyl-CoA N-acyltransferase domain containing protein.
Os03g0657400	29.1519	3.87508	0.539843	7.17816	7.06584e-13	1.32488e-11	Hypothetical conserved gene.
Os03g0645900	91.4029	1.71787	0.307049	5.59478	2.20901e-08	2.23888e-07	Carotenoid oxygenase family protein.
Os03g0642900	2.93861	3.61659	1.33974	2.69948	0.00694485	0.0212912	Similar to Hydrolase-like protein.
Os03g0626500	78.2268	1.32088	0.296008	4.46231	8.10822e-06	5.17812e-05	Similar to predicted protein.
Os03g0619800	55.7759	1.31384	0.246484	5.33034	9.8029e-08	8.88676e-07	Transcriptional factor B3 domain containing protein.
Os03g0615300	110.243	1.03242	0.182168	5.66742	1.44964e-08	1.51097e-07	Protein of unknown function DUF1618 domain containing protein.
Os03g0607200	13.8837	1.95915	0.537964	3.64179	0.000270749	0.00124521	Gibberellin regulated protein family protein.
Os03g0606100	43.8154	1.42367	0.265717	5.35783	8.42252e-08	7.73716e-07	Similar to predicted protein.
Os03g0604200	10.007	3.66911	0.758909	4.83472	1.33335e-06	9.98521e-06	Similar to UDP-glucose dehydrogenase.
Os03g0599800	2387.28	1.35896	0.169121	8.03541	9.32628e-16	2.4133e-14	Reversibly glycosylated polypeptide.
Os03g0589300	77.1582	1.66086	0.220838	7.52072	5.44756e-14	1.16703e-12	Ovarian tumour, otubain domain containing protein.
Os03g0580200	158.583	1.40642	0.242926	5.78951	7.05938e-09	7.72567e-08	Lipase, GDSL domain containing protein.
Os03g0577350	2.01456	3.49652	1.28956	2.7114	0.00670001	0.0206323	Conserved hypothetical protein.
Os03g0575200	497.722	1.70362	0.158934	10.719	8.28717e-27	6.05092e-25	High-affinity potassium transporter, Maintenance of potassium homeostasis, Salt tolerance	OsHAK16
Os03g0574900	2181.87	1.30569	0.171049	7.63343	2.28597e-14	5.12249e-13	Similar to Potassium transporter 1 (OsHAK1). Splice isoform 2.
Os03g0564200	78.3281	2.54821	0.334109	7.62688	2.40501e-14	5.37644e-13	Protein of unknown function DUF952 family protein.
Os03g0563100	46.4881	1.31955	0.208518	6.32825	2.47965e-10	3.37349e-09	D-arabinono-1, 4-lactone oxidase domain containing protein.
Os03g0561283	49.7631	3.46108	0.363823	9.51309	1.85077e-21	8.42145e-20	Conserved hypothetical protein.
Os03g0440200	88.9225	6.28297	0.566694	11.087	1.45e-28	1.20684e-26	Similar to OSIGBa0076I14.10 protein.
Os03g0429000	271.637	1.11567	0.275857	4.0444	5.2458e-05	0.000283261	Proteinase inhibitor I25, cystatin domain containing protein.
Os03g0412400	94.0191	1.82621	0.346827	5.26548	1.39826e-07	1.23548e-06	Conserved hypothetical protein.
Os03g0411900	459.376	1.05484	0.148008	7.12693	1.02633e-12	1.88319e-11	Conserved hypothetical protein.
Os03g0407100	13.4984	1.20815	0.41531	2.90902	0.00362559	0.0121629	Protein of unknown function DUF1677, plant family protein.
Os03g0402800	1003.43	1.80785	0.253868	7.12122	1.06975e-12	1.95904e-11	Tify domain containing protein.
Os03g0386000	184.628	2.71236	0.200312	13.5407	8.99142e-42	1.61828e-39	Similar to Salt-responsive WD40 protein 5.
Os03g0381500	14.9	1.22385	0.426543	2.86923	0.00411474	0.0135497	Conserved hypothetical protein.
Os03g0373500	7.22487	1.87757	0.617942	3.03842	0.00237825	0.00843507	Hypothetical protein.
Os03g0370400	79.766	3.03693	0.389005	7.80692	5.86036e-15	1.37997e-13	Protein of unknown function DUF679 family protein.
Os03g0369700	24.8249	1.26102	0.333908	3.77654	0.00015902	0.000771776	Similar to Pentatricopeptide repeat protein PPR868-14.
Os03g0364400	1676.19	1.18783	0.124121	9.56991	1.07001e-21	4.99758e-20	Receptor-like cytoplasmic kinase, Leaf senescence, Salt stress response	OsBBS1, OsRLCK109
Os03g0363500	1137.1	1.0762	0.0953111	11.2915	1.44621e-29	1.27705e-27	Similar to Vacuolar monosaccharide symporter 1.
Os03g0360800	14.177	1.15642	0.470725	2.45668	0.0140227	0.038763	Similar to Endonuclease/Exonuclease/phosphatase family protein, expressed.
Os03g0356300	1870.93	1.3043	0.141896	9.19196	3.85749e-20	1.55494e-18	Ribosomal protein L6 family protein.
Os03g0335200	25.7704	1.43817	0.491435	2.92647	0.00342836	0.0115852	Similar to WRKY1 (WRKY transcription factor 17).
Os03g0334300	2.56232	3.04013	0.961712	3.16117	0.00157138	0.00588268	Similar to predicted protein.
Os03g0327100	600.82	1.13699	0.229226	4.9601	7.0458e-07	5.55351e-06	Similar to CUC1.
Os03g0324600	54.7702	1.89263	0.292939	6.46081	1.04143e-10	1.4825e-09	NB-ARC domain containing protein.
Os03g0320600	34.9406	1.44397	0.351268	4.11074	3.94389e-05	0.00021813	VQ domain containing protein.
Os03g0320100	87.0609	1.24843	0.289017	4.31959	1.5632e-05	9.39617e-05	Alpha-L-arabinofuranosidase, C-terminal domain containing protein.
Os03g0315800	6191.52	1.09284	0.119496	9.14539	5.9416e-20	2.34814e-18	Similar to 30S ribosomal protein S1, chloroplast precursor (CS1).
Os03g0310600	7.54008	2.13667	0.674451	3.16802	0.00153481	0.00577077	Protein of unknown function DUF247, plant family protein.
Os03g0305200	17.9533	3.28602	0.538898	6.09765	1.07636e-09	1.3375e-08	Conserved hypothetical protein.
Os03g0304500	16.4198	1.32487	0.535568	2.47377	0.0133695	0.0372383	Tetratricopeptide-like helical domain containing protein.
Os03g0303100	15.6106	1.06873	0.380771	2.80675	0.00500434	0.0160399	Protein of unknown function DUF1645 family protein.
Os03g0300900	84.0443	1.43195	0.222725	6.42924	1.2824e-10	1.80642e-09	Glycosyl transferase, family 8 protein.
Os03g0285800	143.127	1.42038	0.207518	6.84461	7.66845e-12	1.27388e-10	MAP Kinase.
Os03g0285200	27.4996	1.52271	0.46105	3.30271	0.00095756	0.00383526	Conserved hypothetical protein.
Os03g0283500	58.1447	1.08634	0.197474	5.50119	3.77229e-08	3.66932e-07	Pentatricopeptide repeat domain containing protein.
Os03g0283000	43.7963	2.22081	0.590647	3.75996	0.000169937	0.00082	Similar to In2-1 protein.
Os03g0279950	1400.98	1.19446	0.219155	5.45028	5.02916e-08	4.79288e-07	Similar to Kinase binding protein (Fragment).
Os03g0276500	4824.04	2.51326	0.220001	11.4238	3.17895e-30	2.93554e-28	Similar to Heat shock protein 70.
Os03g0271300	19.2733	1.13299	0.330529	3.4278	0.000608495	0.00256134	Similar to Pentatricopeptide repeat protein PPR868-14.
Os03g0270500	165.321	1.61547	0.19286	8.3764	5.45724e-17	1.6318e-15	Protein of unknown function DUF668 family protein.
Os03g0267000	22.1733	2.42115	0.548372	4.41516	1.00937e-05	6.30397e-05	Small heat shock protein, Heavy metal resistance, Regulation of Cu tolerance, Regulation of bacterial leaf streak (BLS) and bacterial blight (BB) resistance	OsMSR3, OsHsp18.0-CI
Os03g0265400	2975.24	1.04479	0.167315	6.24445	4.25293e-10	5.58435e-09	Similar to 50S ribosomal protein L4, chloroplast precursor (R-protein L4).
Os03g0264400	1115.85	1.13083	0.132262	8.54993	1.23159e-17	3.92789e-16	&alpha;-subunit of anthranilate synthase, Tryptophan biosynthesis	OASA2
Os03g0259600	19.8902	4.35434	0.601742	7.23622	4.61346e-13	8.88634e-12	Ubiquitin domain containing protein.
Os03g0258200	30.4462	2.47341	0.292899	8.44458	3.05139e-17	9.26134e-16	Alpha/beta hydrolase fold-3 domain containing protein.
Os03g0250400	83.7084	1.56823	0.444931	3.52466	0.000424022	0.00185905	Plant lipid transfer protein/seed storage/trypsin-alpha amylase inhibitor domain containing protein.
Os03g0247900	233.204	1.13755	0.216666	5.25024	1.51898e-07	1.33215e-06	ACT domain repeat protein 9	OsACR9
Os03g0244700	4.3611	2.24619	0.869659	2.58284	0.00979897	0.0284895	Armadillo-like helical domain containing protein.
Os03g0242900	32.7325	1.28772	0.287362	4.48119	7.42267e-06	4.77447e-05	Similar to SBT2 protein (Subtilisin-like protease).
Os03g0235200	26.4255	1.09502	0.296986	3.68711	0.000226814	0.0010604	Pentatricopeptide repeat domain containing protein.
Os03g0233000	120.608	1.36286	0.245745	5.54583	2.9257e-08	2.90483e-07	Protein of unknown function DUF607 family protein.
Os03g0232400	1282.33	1.35103	0.0715275	18.8882	1.42574e-79	1.15106e-76	Phytosulfokine family protein.
Os03g0225900	33.7815	2.00251	0.833504	2.40252	0.0162826	0.0439277	Allene oxide synthase (CYP74A2), Biosynthesis of jasmonic acid (JA)	AOS2, OsAOS2, CYP74A2, OsAOS, OsAOS1
Os03g0223301	561.754	8.30813	0.516183	16.0953	2.75103e-58	1.09487e-55	Hypothetical gene.
Os03g0219900	2001.99	1.11207	0.128367	8.6632	4.58713e-18	1.52313e-16	Similar to 50S ribosomal protein L15, chloroplast precursor (CL15) (Fragment).
Os03g0216400	7.10052	1.91655	0.557543	3.4375	0.000587117	0.00247873	Pentatricopeptide repeat domain containing protein.
Os03g0215400	101.89	5.13906	0.365084	14.0764	5.30472e-45	1.0862e-42	MADS-domain-containing protein, Sexual reproduction	LHS1, OsMADS1, LHS, lhs1, lhs, lhs2, op, nsr, MADS1, LHS1/OsMADS1, Lhs1, AFO
Os03g0213600	21.4214	1.30435	0.357754	3.64595	0.000266409	0.00122805	Conserved hypothetical protein.
Os03g0213100	1336.86	1.71213	0.189874	9.01717	1.93015e-19	7.2527e-18	Similar to Sec61p.
Os03g0212400	187.247	1.00905	0.143167	7.04805	1.81444e-12	3.22457e-11	Similar to SNAP25 homologous protein SNAP29.
Os03g0210500	51.1333	2.04937	0.28394	7.21762	5.29064e-13	1.01012e-11	Protein of unknown function DUF538 family protein.
Os03g0210200	19.2433	1.28009	0.416002	3.07712	0.00209012	0.00753997	Similar to cystatin6.
Os03g0209700	28.4988	2.37938	0.415026	5.73307	9.86277e-09	1.05485e-07	Conserved hypothetical protein.
Os03g0203700	130.282	2.1252	0.47771	4.44872	8.6382e-06	5.47532e-05	Similar to Calcium-transporting ATPase 2, plasma membrane-type (EC 3.6.3.8) (Ca(2+)-ATPase isoform 2).
Os03g0199300	18.3375	1.03642	0.343115	3.02063	0.0025225	0.00887649	Conserved hypothetical protein.
Os03g0199100	35.0304	1.76893	0.31723	5.57617	2.45865e-08	2.4715e-07	Protein of unknown function DUF677 family protein.
Os03g0197900	1.37003	3.9988	1.37487	2.90849	0.00363184	0.0121796	Protein of unknown function DUF623, plant domain containing protein.
Os03g0194600	86.9785	1.03948	0.322907	3.21913	0.00128579	0.00496144	Protein of unknown function DUF568, DOMON-like domain containing protein.
Os03g0191900	9.71212	2.15018	0.624297	3.44416	0.000572834	0.00242496	Pathogenesis-related transcriptional factor and ERF domain containing protein.
Os03g0190300	58.5881	1.04365	0.208503	5.00546	5.57282e-07	4.4622e-06	Similar to protein binding protein.
Os03g0188500	25.0667	1.54623	0.523669	2.95269	0.00315022	0.0107722	Glutelin family protein.
Os03g0187400	44.6712	1.14903	0.348236	3.29956	0.000968364	0.0038725	Zinc finger, FYVE/PHD-type domain containing protein.
Os03g0181400	10.2485	1.71653	0.542775	3.16251	0.00156415	0.00586072	Similar to ubiquitin thiolesterase.
Os03g0171900	596.017	1.05942	0.163614	6.47512	9.47384e-11	1.35821e-09	Similar to Alanine:glyoxylate aminotransferase-like protein (Fragment).
Os03g0167400	7.72981	1.88207	0.578875	3.25126	0.00114896	0.00449236	Protein of unknown function DUF620 family protein.
Os03g0162000	120.744	1.08956	0.155107	7.02454	2.14778e-12	3.76721e-11	Flavin-containing monooxygenase (FMO), Auxin biosynthesis	COW1, OsCOW1, oscow1, OsYUC8, NAL7, OsYUCCA8, FMO, OsFMO(t)
Os03g0154100	84.1861	1.913	0.276898	6.90869	4.89164e-12	8.262e-11	Aromatic-ring hydroxylase family protein.
Os03g0150600	762.77	1.71412	0.210457	8.14477	3.79999e-16	1.03445e-14	Pi transporter, Pi homeostasis	PT1, OsPT1, PHT1-1, OsPht1;1, Pht1;1
Os03g0149300	174.169	1.74792	0.250087	6.98926	2.76339e-12	4.79344e-11	Protein of unknown function DUF6, transmembrane domain containing protein.
Os03g0149200	46.7601	1.84655	0.268665	6.87305	6.28438e-12	1.05325e-10	HR-like lesion-inducer family protein.
Os03g0148700	494.708	1.0813	0.183021	5.90805	3.46183e-09	3.97e-08	Similar to Calcium/calmodulin-regulated receptor-like kinase.
Os03g0148400	26.1074	1.68068	0.428382	3.92332	8.73384e-05	0.000447898	Protein of unknown function DUF740 family protein.
Os03g0140900	67.059	2.47455	0.575578	4.29924	1.71382e-05	0.000102254	Conserved hypothetical protein.
Os03g0140700	1232.95	1.0117	0.167223	6.05002	1.44826e-09	1.75562e-08	Tetratricopeptide-like helical domain containing protein.
Os03g0140200	385.265	1.21004	0.250274	4.83485	1.33246e-06	9.98183e-06	Similar to Cytochrome P450 86A1 (EC 1.14.-.-) (CYPLXXXVI) (P450-dependent fatty acid omega-hydroxylase).
Os03g0138000	270.52	1.03212	0.124897	8.26377	1.41138e-16	4.04477e-15	Conserved hypothetical protein.
Os03g0135300	1211.14	1.01546	0.119883	8.47047	2.44412e-17	7.48249e-16	Similar to Glutathione S-transferase GST 10 (EC 2.5.1.18).
Os03g0125100	106.034	1.31118	0.243491	5.38492	7.24766e-08	6.72347e-07	Beta-carotene hydroxylase, Drought and oxidative stress resistance	DSM2, OsBCH1, OsHYD3
Os03g0122500	46.1644	3.17004	0.345382	9.17837	4.37662e-20	1.75419e-18	Long noncoding RNA (lncRNA), Shortening of maturity duration with no yield penalty	Ef-cd
Os03g0119300	146.274	1.63413	0.463759	3.52365	0.000425638	0.00186536	Peptidase S8, subtilisin-related domain containing protein.
Os03g0116400	18.9225	1.7649	0.368113	4.79445	1.63124e-06	1.20224e-05	Similar to Membrane protein.
Os03g0115800	4.46122	5.04504	1.28269	3.93317	8.38341e-05	0.000431179	Conserved hypothetical protein.
Os03g0115350	20.4485	1.70573	0.380245	4.48586	7.26196e-06	4.67961e-05	Hypothetical gene.
Os03g0111400	117.05	1.34027	0.214083	6.2605	3.83738e-10	5.08917e-09	Heavy metal transport/detoxification protein domain containing protein.
Os03g0111200	47.9138	1.8379	0.282798	6.49897	8.08695e-11	1.17126e-09	Similar to Remorin.
Os03g0109300	52.1322	1.25071	0.27732	4.50998	6.48325e-06	4.22308e-05	Similar to Lysine decarboxylase-like protein.
Os03g0103400	61.5525	1.03478	0.246977	4.1898	2.792e-05	0.000158931	GRAS transcription factor domain containing protein.
Os03g0100010	9.16549	1.15051	0.423906	2.71406	0.00664641	0.0204918	Conserved hypothetical protein.
Os02g0831800	295.322	1.12687	0.138431	8.1403	3.94309e-16	1.06929e-14	Similar to 3-hydroxy-3-methylglutaryl-coenzyme A reductase 2.
Os02g0830000	24.0759	1.28366	0.316368	4.05751	4.9599e-05	0.000268748	Pentatricopeptide repeat domain containing protein.
Os02g0822600	2409.81	1.08111	0.121378	8.907	5.24338e-19	1.89708e-17	Similar to 50S ribosomal protein L9.
Os02g0814000	648.042	1.25413	0.235925	5.31581	1.06186e-07	9.57709e-07	Protein of unknown function DUF862, eukaryotic domain containing protein.
Os02g0810900	9.25515	1.31479	0.487173	2.69881	0.00695877	0.0213223	Similar to NAC-domain containing protein 21/22 (ANAC021) (ANAC022). Splice isoform 2.
Os02g0793800	46.8545	1.38107	0.280075	4.93107	8.17805e-07	6.37834e-06	Conserved hypothetical protein.
Os02g0792000	9.8691	3.14449	0.736211	4.27119	1.94437e-05	0.000114544	Hypothetical protein.
Os02g0791700	264.979	1.67095	0.148379	11.2614	2.03446e-29	1.7798e-27	Similar to STE20/SPS1-related proline-alanine-rich protein kinase.
Os02g0791500	121.155	1.25632	0.319255	3.93516	8.31409e-05	0.000428082	Similar to Nucleotide sugar epimerase-like protein (UDP-D-glucuronate 4- epimerase) (EC 5.1.3.6).
Os02g0787800	714.307	1.06658	0.173542	6.14596	7.94835e-10	1.00942e-08	Diacylglycerol kinase accessory region domain containing protein.
Os02g0787300	402.358	2.34948	0.375213	6.26172	3.80758e-10	5.05358e-09	Mitogen-activated protein kinase kinase 4, Defense response, Cell proliferation, Grain growth	SMG1, OsMKK4, MKK4, OsMKK4/SMG1
Os02g0783700	71.2761	1.04365	0.378185	2.75964	0.00578654	0.0182292	Similar to Lysine ketoglutarate reductase/saccharopine dehydrogenase.
Os02g0781400	12.4221	1.32769	0.548777	2.41936	0.0155478	0.0422397	Similar to 20 kDa chaperonin, chloroplast precursor (Protein Cpn21) (Chloroplast protein Cpn10) (Chloroplast chaperonin 10) (Ch-CPN10).
Os02g0772100	2.83405	4.46238	1.71907	2.59581	0.0094369	0.0276101	Conserved hypothetical protein.
Os02g0771700	9.51715	1.51014	0.594658	2.53951	0.0111008	0.0317484	Glycoside hydrolase, family 17 protein.
Os02g0771400	5.68778	2.78328	0.991588	2.80689	0.00500225	0.016035	Protein-tyrosine phosphatase, SIW14-like domain containing protein.
Os02g0769200	13.3557	1.5342	0.439992	3.48689	0.000488674	0.00210719	Similar to erwinia induced protein 1.
Os02g0762100	770.027	1.34487	0.144269	9.32195	1.14221e-20	4.83891e-19	Similar to Regulator of ribonuclease-like protein 2.
Os02g0761300	6.27504	5.95029	1.53497	3.87648	0.000105979	0.000534375	Protein of unknown function DUF1645 family protein.
Os02g0759400	51.5244	3.42876	0.547911	6.25787	3.90268e-10	5.17009e-09	Zinc finger, RING/FYVE/PHD-type domain containing protein.
Os02g0758000	275.604	2.87354	0.612265	4.69329	2.68845e-06	1.89919e-05	Similar to Low molecular weight heat shock protein precursor (Mitochondrial small heat shock protein 22).
Os02g0756100	8.54425	2.10766	0.560096	3.76304	0.00016786	0.000810389	Conserved hypothetical protein.
Os02g0755500	61.7034	2.35754	0.334705	7.04363	1.87299e-12	3.32028e-11	Similar to UDP-glycosyltransferase 85A8.
Os02g0755400	13.1603	2.30717	0.68069	3.38945	0.000700323	0.0029046	Similar to RNA recognition motif-containing protein SEB-4.
Os02g0754700	573.476	1.08362	0.117535	9.21958	2.98266e-20	1.21618e-18	Similar to Histidyl-tRNA synthetase (EC 6.1.1.21).
Os02g0754300	1543.68	1.29579	0.128222	10.1059	5.20386e-24	2.98873e-22	Ribosomal protein L29 family protein.
Os02g0751600	2420.11	1.2154	0.172762	7.03508	1.99144e-12	3.51262e-11	Peptidyl-prolyl cis-trans isomerase, FKBP-type domain containing protein.
Os02g0750800	4.04233	4.4666	1.17242	3.80973	0.000139119	0.000684621	Protein of unknown function DUF3049 domain containing protein.
Os02g0748300	373.156	2.28622	0.36675	6.23372	4.55492e-10	5.96148e-09	Similar to VMP3 protein.
Os02g0741800	25.9168	1.49959	0.346539	4.32732	1.50931e-05	9.09548e-05	Similar to Permease 1.
Os02g0740600	23.2412	1.76163	0.527384	3.34032	0.000836817	0.00340818	Conserved hypothetical protein.
Os02g0740500	22.6985	1.02725	0.43261	2.37454	0.0175709	0.0468972	Conserved hypothetical protein.
Os02g0739400	104.479	1.67921	0.365556	4.59357	4.35734e-06	2.94628e-05	Similar to Avr9/Cf-9 rapidly elicited protein 231 precursor.
Os02g0738300	42.5302	1.33634	0.409834	3.26068	0.00111145	0.00436501	Conserved hypothetical protein.
Os02g0737401	5.26827	3.12927	0.884231	3.53898	0.000401684	0.00177041	Hypothetical conserved gene.
Os02g0736900	5.24181	4.5212	1.06055	4.26307	2.01638e-05	0.000118406	Conserved hypothetical protein.
Os02g0736700	8.64685	2.15795	0.547571	3.94095	8.11601e-05	0.000419105	Conserved hypothetical protein.
Os02g0736200	142.304	2.222	0.216141	10.2804	8.64132e-25	5.30821e-23	RNA-dependent RNA polymerase, Regulation of endogenous genes through smRNA-mediated pathways involving DNA methylation	RDR1, OsRDR1
Os02g0733900	6.91934	3.11407	1.00596	3.09564	0.00196392	0.0071541	Regulation of style length	OsSYL2
Os02g0733500	7.44495	2.14852	0.907605	2.36724	0.0179215	0.0477056	EF-Hand type domain containing protein.
Os02g0731400	36.0287	1.60667	0.498828	3.22088	0.00127796	0.00493728	Similar to Chemocyanin precursor (Basic blue protein) (Plantacyanin).
Os02g0730900	84.5681	1.11083	0.19445	5.71268	1.11212e-08	1.17785e-07	Pentatricopeptide repeat domain containing protein.
Os02g0729200	6.55254	1.6235	0.666	2.43769	0.0147814	0.0405159	Hypothetical conserved gene.
Os02g0728300	308.183	1.08028	0.122452	8.82211	1.12325e-18	3.89445e-17	Similar to ASC1-like protein 2.
Os02g0727966	88.7605	2.09711	0.217613	9.6369	5.58488e-22	2.66574e-20	Conserved hypothetical protein.
Os02g0727100	294.13	3.448	0.187281	18.4109	1.07517e-75	7.59527e-73	Amino acid transporter, transmembrane domain containing protein.
Os02g0721700	175.454	1.22675	0.246477	4.97714	6.45296e-07	5.11476e-06	Similar to Gpi-anchored protein (Fragment).
Os02g0720900	197.168	1.2973	0.172768	7.50892	5.96191e-14	1.26952e-12	Peptidase A1 domain containing protein.
Os02g0719700	10.4722	1.1275	0.409101	2.75604	0.00585057	0.0183913	IQ calmodulin-binding region domain containing protein.
Os02g0718600	44.8216	1.11333	0.455531	2.44402	0.0145246	0.0399319	Conserved hypothetical protein.
Os02g0716800	9.54607	2.26968	0.712194	3.18689	0.00143813	0.00546128	TGF-beta receptor, type I/II extracellular region family protein.
Os02g0716600	14.0214	1.57876	0.525365	3.00507	0.00265522	0.00927308	Non-protein coding transcript.
Os02g0716500	1156.19	1.22474	0.185589	6.5992	4.13389e-11	6.18851e-10	Delta12-fatty acid desaturase	OsFAD2, OsFAD2-1
Os02g0712800	19.8668	1.11548	0.316814	3.52093	0.00043004	0.00188223	Conserved hypothetical protein.
Os02g0712500	23.9895	1.77328	0.536024	3.30822	0.000938911	0.00376965	Protein of unknown function DUF23 family protein.
Os02g0709600	65.1176	1.04116	0.252086	4.13016	3.62503e-05	0.000201997	Protein of unknown function DUF617, plant family protein.
Os02g0709000	69.009	2.5166	0.360983	6.97151	3.13566e-12	5.40271e-11	Exonuclease domain containing protein.
Os02g0705550	7.68949	1.48903	0.614192	2.42437	0.0153349	0.0417536	Non-protein coding transcript.
Os02g0705400	165.449	1.04305	0.286151	3.64509	0.000267297	0.00123134	Similar to Pathogen induced protein 2-4.
Os02g0703600	205.924	4.02961	0.606871	6.63998	3.13723e-11	4.80221e-10	Similar to Abscisic acid 8'-hydroxylase 1.
Os02g0702100	4.598	3.55032	1.44206	2.46197	0.0138176	0.0382787	Similar to transcription factor GT-3b.
Os02g0696900	48.4505	1.34917	0.253128	5.33001	9.82073e-08	8.89722e-07	Myb-like DNA-binding domain, SHAQKYF class domain containing protein.
Os02g0693400	135.698	1.57066	0.316329	4.96529	6.8599e-07	5.41756e-06	Peptidase C19, ubiquitin carboxyl-terminal hydrolase 2 family protein.
Os02g0692000	189.321	2.59582	0.181899	14.2706	3.33461e-46	7.24816e-44	Similar to RING finger family protein.
Os02g0686700	5.40463	1.64569	0.605955	2.71586	0.00661045	0.0204055	Protein of unknown function DUF581 family protein.
Os02g0686100	29.5994	1.42723	0.284269	5.0207	5.14828e-07	4.14694e-06	Similar to RING-H2 finger protein ATL1B.
Os02g0683800	25.5668	1.30058	0.438015	2.96926	0.00298522	0.010272	Conserved hypothetical protein.
Os02g0681900	72.84	1.00151	0.231312	4.32971	1.49303e-05	8.99929e-05	GRAS transcription factor domain containing protein.
Os02g0677300	5.10637	5.34346	1.40411	3.80559	0.000141468	0.000695454	Similar to CRT/DRE binding factor 1.
Os02g0676800	2.4515	4.02638	1.32307	3.04321	0.0023407	0.00832486	Similar to Dehydration responsive element binding protein 1E (DREB1E protein).
Os02g0674050	4.09139	2.29434	0.841898	2.72521	0.00642614	0.0199389	Non-protein coding transcript.
Os02g0671800	23.8715	1.50796	0.529293	2.84902	0.00438546	0.0142996	Integrase, catalytic core domain containing protein.
Os02g0669100	415.741	2.64637	0.219684	12.0462	2.03033e-33	2.28569e-31	Dehydrin family protein.
Os02g0667500	93.2649	1.02119	0.298395	3.42229	0.00062096	0.00260798	Similar to tetracycline transporter protein.
Os02g0666700	26.2503	1.12029	0.27875	4.01898	5.84502e-05	0.000311451	Permease for cytosine/purines, uracil, thiamine, allantoin family protein.
Os02g0663900	53.0438	1.23114	0.246888	4.98664	6.14374e-07	4.88612e-06	Similar to Phosphoribosyltransferase (Fragment).
Os02g0654700	27.8796	1.25959	0.38468	3.27438	0.00105892	0.00418314	AP2/ERF family protein, Abiotic stress response	ERF91, OsERF#091, OsERF091, OsERF91, AP59, OsAP59, AP2/EREBP#147, AP2/EREBP147, OsBIERF3, BIERF3
Os02g0652600	2185.5	1.03431	0.156899	6.59224	4.33237e-11	6.46696e-10	Ribosomal protein L19 family protein.
Os02g0649900	43.7315	2.12019	0.435227	4.87146	1.10778e-06	8.41689e-06	Metal-nicotianamine (NA) transporter, Fe and Mn transport to the endosperm	YSL2, OsYSL2, Os-YSL2, OsYs6
Os02g0643800	50.0569	1.73113	0.337373	5.13121	2.87893e-07	2.40751e-06	Auxin responsive SAUR protein family protein.
Os02g0641300	23.2318	1.10084	0.460347	2.39134	0.0167871	0.0450993	Hypothetical conserved gene.
Os02g0640300	11.9943	2.11182	0.529392	3.98914	6.63136e-05	0.000348813	Similar to Membrane steroid binding protein 1 (AtMP1).
Os02g0633066	52.3373	1.6477	0.338169	4.87242	1.10239e-06	8.38044e-06	Protein kinase, catalytic domain domain containing protein.
Os02g0633000	2.74326	1.94812	0.808235	2.41034	0.0159375	0.0431243	Lipase, class 3 domain containing protein.
Os02g0632900	60.1345	1.7259	0.291554	5.91967	3.22582e-09	3.72658e-08	Conserved hypothetical protein.
Os02g0632800	64.0585	2.0189	0.273298	7.38716	1.49997e-13	3.04707e-12	Wall-associated kinase, Positive regulation of rice blast resistance	WAK14, OsWAK14
Os02g0629332	2.14329	4.15123	1.38344	3.00066	0.00269396	0.00938724	Conserved hypothetical protein.
Os02g0628100	62.4812	1.06747	0.212709	5.01847	5.20844e-07	4.19063e-06	Hypothetical gene.
Os02g0625300	388.862	1.55374	0.199581	7.78501	6.97089e-15	1.62925e-13	Similar to PEPC kinase.
Os02g0625100	43.8152	1.25128	0.225284	5.55427	2.78779e-08	2.77571e-07	Hypothetical conserved gene.
Os02g0622100	588.649	1.72077	0.0971217	17.7177	3.06233e-70	1.76596e-67	Casein kinase I, Low temperature tolerance, Root development, Hormone sensitivity	HBD2, OsCKI1, CKI, hbd2, CKI1, LTG1, OsCKI1/LTRPK1
Os02g0621850	25.0197	2.59601	0.474602	5.46985	4.50405e-08	4.32894e-07	Hypothetical gene.
Os02g0621800	348.51	2.4491	0.24095	10.1643	2.86083e-24	1.68765e-22	Glucose-methanol-choline (GMC) oxidoreductase family protein, Hybrid breakdown (HB)	HWH1, hwh1
Os02g0621300	238.991	1.68108	0.252798	6.64989	2.93313e-11	4.50932e-10	Homologous protein of CER1, Very-long-chain (VLC) alkane biosynthesis, Regulation of anther development and plastids differentiation	OsCER1
Os02g0620600	28.9216	1.12098	0.317812	3.5272	0.000419985	0.00184465	Ammonium transporter, Ammonium uptake	AMT1;2, OsAMT1;2, AMT1-2, Osamt1-3, "OsAMT1, 3", OsAMT1;3, OsAMT1.3, OsAMT1.2
Os02g0617500	5.47016	2.22964	0.691544	3.22415	0.00126347	0.00488799	ZMM protein, Required for meiotic crossover formation	MER3, OsMER3
Os02g0611200	8066.22	1.81952	0.11427	15.9231	4.3831e-57	1.65138e-54	S-adenosylmethionine decarboxylase, Polyamine biosynthesis, Abiotic stress	SAMDC2, SamDC2, AdoMetDC2, OsSAMDC2
Os02g0601000	12.7525	1.93528	0.511887	3.78067	0.000156408	0.000760039	Conserved hypothetical protein.
Os02g0596000	877.195	1.07802	0.196406	5.48872	4.04864e-08	3.91521e-07	Rhodanese-like domain containing protein.
Os02g0588500	36.5041	2.62939	0.473983	5.54743	2.89907e-08	2.8794e-07	Hypothetical conserved gene.
Os02g0585200	139.953	1.45695	0.187271	7.77988	7.25921e-15	1.69244e-13	Heavy metal transport/detoxification protein domain containing protein.
Os02g0572400	1031.36	2.03551	0.117581	17.3115	3.85019e-67	2.09221e-64	Similar to Riboflavin biosynthesis protein ribA, chloroplast precursor [Includes: GTP cyclohydrolase II (EC 3.5.4.25); 3, 4-dihydroxy-2-butanone 4- phosphate synthase (DHBP synthase)].
Os02g0569900	37.267	1.15251	0.418649	2.75293	0.00590638	0.0185399	Cytochrome P450 family protein.
Os02g0568600	91.5751	1.7151	0.23845	7.1927	6.35231e-13	1.20065e-11	Hypothetical conserved gene.
Os02g0568200	2.80586	3.03878	1.25725	2.41702	0.0156483	0.0424636	NPH3 domain containing protein.
Os02g0561900	8.16174	3.31328	0.854692	3.87658	0.000105935	0.000534253	Similar to E3 ubiquitin-protein ligase EL5.
Os02g0555100	61.8011	1.22474	0.211783	5.78297	7.33919e-09	8.004e-08	Pentatricopeptide repeat domain containing protein.
Os02g0543900	18.6856	1.79496	0.376188	4.77145	1.82908e-06	1.33379e-05	Similar to OSIGBa0159H11-OSIGBa0137A07.4 protein.
Os02g0540700	56.637	1.7764	0.460821	3.85485	0.000115802	0.000579563	Similar to Arm repeat-containing protein.
Os02g0533800	917.857	1.09876	0.264435	4.15511	3.25136e-05	0.000183015	Similar to ATPase inhibitor.
Os02g0526400	1976.67	2.72221	0.320975	8.48105	2.23164e-17	6.87671e-16	Caseinolytic protease regulatory ATPase module, Intrinsic chaperone, Tolerance to salt and desiccation stresses	OsClpD1, OsClpD1.3
Os02g0521300	990.011	1.0405	0.108433	9.59578	8.32862e-22	3.93548e-20	Copine protein, Negative regulation of disease resistance, Positive regulation of plant growth and development	OsBON1
Os02g0520100	1.27435	3.98546	1.53562	2.59535	0.00944947	0.0276395	NUDIX hydrolase domain containing protein.
Os02g0503900	78.7771	1.72869	0.296045	5.83928	5.24262e-09	5.86464e-08	Cytochrome P450 family protein.
Os02g0501350	16.7189	1.58941	0.48213	3.29664	0.000978497	0.00390583	Conserved hypothetical protein.
Os02g0495400	412.406	1.07653	0.0874303	12.313	7.70687e-35	9.34648e-33	Armadillo-like helical domain containing protein.
Os02g0493100	3.82814	2.40317	0.857695	2.80189	0.00508043	0.0162451	F-box domain, cyclin-like domain containing protein.
Os02g0490000	18.1002	1.27506	0.363879	3.50409	0.000458172	0.00198967	U-box domain-containing protein 73, Regulation of male reproductive development	OsPUB73
Os02g0484200	24.8788	2.62767	0.689295	3.81211	0.000137785	0.000678411	Transferase family protein.
Os02g0483500	33.2692	1.48212	0.39052	3.79526	0.000147488	0.000721904	Transferase family protein.
Os02g0462800	4.54954	2.45494	0.967728	2.53681	0.0111869	0.0319559	WRKY transcription factor 42, Transcriptional repressor, Promotion of leaf senescence	WRKY42, OsWRKY42
Os02g0327500	14.6681	1.7314	0.454637	3.80832	0.000139915	0.000688295	Protein of unknown function DUF266, plant family protein.
Os02g0318500	71.6234	1.33208	0.176625	7.54181	4.63478e-14	9.99732e-13	ABC transporter-like domain containing protein.
Os02g0306401	16212.2	1.35031	0.2127	6.34843	2.1753e-10	2.97807e-09	Nicotianamine aminotransferase, Response to iron deficiency, Biosynthesis of mugineic acid family phytosiderophores	OsNAAT1
Os02g0306100	97.0342	1.07462	0.163713	6.56405	5.23666e-11	7.72298e-10	Similar to cation cation antiporter.
Os02g0305700	304.488	1.33398	0.10234	13.0348	7.75206e-39	1.15289e-36	Armadillo-type fold domain containing protein.
Os02g0288600	24.4489	7.47977	1.05071	7.11876	1.089e-12	1.99171e-11	Similar to BURP domain-containing protein 4.
Os02g0288400	18.9883	1.9975	0.49845	4.00743	6.13843e-05	0.000325002	Similar to MRP-like ABC transporter.
Os02g0287900	77.6888	1.17186	0.236044	4.9646	6.88442e-07	5.4354e-06	Cyclin-like F-box domain containing protein.
Os02g0281200	163.784	1.21925	0.137284	8.88121	6.61373e-19	2.35965e-17	Similar to NBS-LRR protein (Fragment).
Os02g0278400	329.142	1.82491	0.172946	10.552	4.9751e-26	3.34717e-24	Cytochrome P450 family protein.
Os02g0277700	191.18	1.23551	0.163147	7.573	3.64693e-14	7.9823e-13	Leucine-rich repeat domain containing protein.
Os02g0259900	37.9995	3.07336	0.357508	8.59662	8.20971e-18	2.6634e-16	Conserved hypothetical protein.
Os02g0259850	7.16272	2.24549	0.576108	3.89769	9.71146e-05	0.000492581	Hypothetical gene.
Os02g0256200	5.32195	4.71864	1.12321	4.20104	2.65689e-05	0.000152006	Histidine- and alanine-rich protein, Leaf sheath elongation	OsHARP
Os02g0254600	246.853	1.76876	0.27734	6.37757	1.79916e-10	2.4921e-09	Conserved hypothetical protein.
Os02g0254550	341.61	1.51138	0.163911	9.22072	2.95117e-20	1.20508e-18	Zinc finger, BED-type predicted domain containing protein.
Os02g0253150	5.86039	6.7761	1.1538	5.87283	4.28407e-09	4.84996e-08	Glycosyl transferase, family 20 domain containing protein.
Os02g0251900	10.9182	2.05038	0.59234	3.4615	0.000537179	0.00229118	Similar to Tobacco rattle virus-induced protein variant 2.
Os02g0251800	75.474	2.78811	0.272477	10.2325	1.4183e-24	8.61866e-23	VQ domain containing protein.
Os02g0234450	8.33849	1.86272	0.692557	2.68962	0.00715331	0.0218284	Hypothetical conserved gene.
Os02g0226801	3.10631	2.85279	1.00638	2.83471	0.0045868	0.0148549	Similar to bet v I allergen family protein.
Os02g0221900	661.111	1.80344	0.17046	10.5798	3.69713e-26	2.51129e-24	Cytochrome P450 family member, Homolog of Arabidopsis MORE AXILLARY GROWTH 1 (MAX1)	Os1900, CYP711A5
Os02g0216100	10.0493	1.29952	0.553033	2.34981	0.0187832	0.0496082	Conserved hypothetical protein.
Os02g0215950	39.1275	1.11754	0.255163	4.37972	1.18829e-05	7.30901e-05	Hypothetical gene.
Os02g0209300	63.1166	2.46752	0.34354	7.18263	6.83839e-13	1.28394e-11	Hypothetical conserved gene.
Os02g0208300	77.8426	1.54288	0.308529	5.00077	5.71026e-07	4.56694e-06	ABC-2 type transporter domain containing protein.
Os02g0201300	22.9743	1.12223	0.471184	2.38171	0.0172323	0.0461112	Conserved hypothetical protein.
Os02g0199300	128.651	1.03534	0.165699	6.24829	4.14961e-10	5.46391e-09	Peptidyl-prolyl cis-trans isomerase, FKBP-type domain containing protein.
Os02g0198333	2.2719	4.63258	1.56972	2.95123	0.00316515	0.0108134	Hypothetical gene.
Os02g0188500	10.7508	2.37791	0.538255	4.41781	9.97073e-06	6.23706e-05	Ubiquitin domain containing protein.
Os02g0188400	3.97008	2.8902	0.957731	3.01776	0.00254654	0.00894771	Hypothetical protein.
Os02g0187700	38.661	2.90924	0.537365	5.41391	6.16646e-08	5.79467e-07	Similar to Myb-related protein B (B-Myb) (Myb-related protein 1) (XMYB1).
Os02g0185350	1.64179	3.3876	1.3513	2.50693	0.0121786	0.0343717	Hypothetical protein.
Os02g0185300	256.997	1.69598	0.236055	7.18467	6.73689e-13	1.26741e-11	Cytochrome P450 family protein.
Os02g0181300	113.87	1.96686	0.298238	6.59495	4.25403e-11	6.35674e-10	WRKY transcription factor, Defense response	WRKY71, OsWRKY71
Os02g0180700	201.13	1.46184	0.225996	6.46842	9.90347e-11	1.41467e-09	Similar to Cinnamoyl-CoA reductase (EC 1.2.1.44).
Os02g0167200	56.1561	1.22589	0.210041	5.83642	5.3333e-09	5.95664e-08	Pentatricopeptide repeat domain containing protein.
Os02g0166501	5.62526	2.98895	0.757658	3.94499	7.98048e-05	0.000412939	Hypothetical conserved gene.
Os02g0165100	72.6106	1.47499	0.236394	6.23954	4.38849e-10	5.75432e-09	Protein kinase, core domain containing protein.
Os02g0163533	12.5822	1.80519	0.607481	2.97161	0.00296246	0.0102061	Conserved hypothetical protein.
Os02g0163500	46.2561	1.3893	0.416682	3.3342	0.000855455	0.00347158	Conserved hypothetical protein.
Os02g0162600	280.598	1.89274	0.390635	4.8453	1.26422e-06	9.52106e-06	Conserved hypothetical protein.
Os02g0161900	10313.1	1.16217	0.114163	10.1799	2.43776e-24	1.45018e-22	Similar to polyubiquitin containing 7 ubiquitin monomers.
Os02g0159200	213.949	1.31087	0.206442	6.34983	2.1555e-10	2.95383e-09	Protein of unknown function DUF292, eukaryotic domain containing protein.
Os02g0154200	112.513	1.04592	0.244112	4.2846	1.83072e-05	0.000108586	Leucine-rich repeat receptor kinase, Regulation of grain yield	LRK1
Os02g0153100	76.5368	1.36831	0.225371	6.07135	1.26836e-09	1.55017e-08	Leucine-rich repeat receptor-like kinase	LRK8
Os02g0139100	241.739	1.23289	0.199512	6.17951	6.43005e-10	8.24009e-09	Activator of Hsp90 ATPase, N-terminal domain containing protein.
Os02g0126400	610.987	1.55237	0.138203	11.2326	2.82211e-29	2.4092e-27	Calcium-dependent protein kinase, Positive regulator of the salt and drought stress responses	CDPK4, OsCDPK4, OsCPK4, CDPK1
Os02g0122900	458.19	1.00075	0.1433	6.98361	2.87695e-12	4.98124e-11	Similar to Dimethyladenosine transferase.
Os02g0122100	78.626	1.21238	0.166639	7.27551	3.45121e-13	6.72558e-12	Similar to JHL05D22.13 protein.
Os02g0120300	45.1155	1.0804	0.220204	4.90637	9.27781e-07	7.16293e-06	Nicotinamide N-methyltransferase, putative domain containing protein.
Os02g0115900	4527.94	1.31915	0.169564	7.77968	7.27102e-15	1.69379e-13	ER-localized chaperone HSP70, ER quality control for seed storage proteins during seed maturation, Regulation of XA21 protein stability and processing, Resistance to Xoo,	BiP1, BiP3, OsBiP3
Os02g0111600	162.092	1.20186	0.272737	4.40667	1.04973e-05	6.535e-05	Serine/threonine protein kinase-related domain containing protein.
Os02g0108700	125.829	1.17465	0.151937	7.73112	1.06603e-14	2.45101e-13	Similar to predicted protein.
Os02g0106300	68.8382	1.06784	0.172676	6.18406	6.24732e-10	8.02777e-09	Pentatricopeptide repeat domain containing protein.
Os02g0101600	52.1104	4.34175	0.449083	9.66805	4.12159e-22	2.0011e-20	Similar to SKP1-like protein 1A.
Os01g0975300	207.101	1.18408	0.302255	3.9175	8.94725e-05	0.00045768	MYB-related transcription factor, Drought and salinity tolerance	OsMYB48, OsMYB48-1, OsMYB48-2
Os01g0975000	18.4276	1.40522	0.423596	3.31735	0.000908745	0.00366572	Protein of unknown function DUF966 family protein.
Os01g0974600	4.44884	5.26605	1.13848	4.62549	3.73715e-06	2.56749e-05	Similar to Histone H2A.
Os01g0973200	59.8255	1.13634	0.251363	4.5207	6.16347e-06	4.03618e-05	Hypothetical conserved gene.
Os01g0973100	1278.54	1.38141	0.200933	6.87499	6.19925e-12	1.0396e-10	Hypothetical conserved gene.
Os01g0973000	43.27	2.57631	0.291522	8.83745	9.79246e-19	3.4119e-17	HAD-superfamily hydrolase, subfamily IA, variant 3 domain containing protein.
Os01g0972900	5.61622	1.72576	0.569331	3.03122	0.0024357	0.00861935	Similar to Clone ZZD405 mRNA sequence. (Fragment).
Os01g0960300	1345.61	1.02224	0.104171	9.81311	9.88697e-23	5.07035e-21	Similar to Glucose inhibited division protein A.
Os01g0959200	43.7074	2.61643	0.59416	4.40358	1.06478e-05	6.62281e-05	Similar to Ci21A protein.
Os01g0959100	31.1391	4.96711	0.754378	6.58439	4.5677e-11	6.79314e-10	Similar to Abscisic stress ripening protein 1.
Os01g0956200	174.226	1.09245	0.253081	4.31658	1.58468e-05	9.50507e-05	Glycosyltransferase AER61, uncharacterized domain containing protein.
Os01g0953100	413.411	1.5715	0.176183	8.91969	4.67613e-19	1.70495e-17	Protein of unknown function DUF594 family protein.
Os01g0952900	6.81724	4.40361	0.925114	4.76007	1.93527e-06	1.40614e-05	Conserved hypothetical protein.
Os01g0947767	16.4541	2.55747	0.567217	4.50881	6.51914e-06	4.24254e-05	Hypothetical gene.
Os01g0946200	64.6168	1.00436	0.311768	3.22149	0.00127526	0.00492886	No apical meristem (NAM) protein domain containing protein.
Os01g0944700	283.64	2.5487	0.4529	5.62752	1.82819e-08	1.87783e-07	Similar to Beta-1, 3-glucanase precursor.
Os01g0944100	226.18	2.45043	0.236696	10.3527	4.06995e-25	2.56707e-23	Conserved hypothetical protein.
Os01g0940000	372.352	1.01337	0.16642	6.0892	1.13478e-09	1.39963e-08	Cytokinin oxidase/dehydrogenase, Crown root formation	CKX4, OsCKX4, ckx4, OsSCRM, OsSCRM2, SCRM, SCRM2
Os01g0939600	31.2878	1.06805	0.26873	3.97443	7.05493e-05	0.000368759	Similar to Glycerol-3-phosphate dehydrogenase-like protein (Fragment).
Os01g0925700	1021.59	1.09938	0.207501	5.29821	1.1694e-07	1.04801e-06	Similar to predicted protein.
Os01g0924800	350.313	1.45513	0.13188	11.0338	2.62595e-28	2.14455e-26	Similar to 60S ribosomal protein l7a (Fragment).
Os01g0915900	123.424	1.14493	0.373128	3.06846	0.00215166	0.00773627	Conserved hypothetical protein.
Os01g0914600	15.7719	1.37991	0.416256	3.31506	0.000916236	0.0036922	Pentatricopeptide repeat domain containing protein.
Os01g0910800	15.3975	2.45534	1.01649	2.41551	0.0157131	0.0426068	Conserved hypothetical protein.
Os01g0908700	327.788	1.48962	0.186598	7.98307	1.42744e-15	3.61425e-14	Similar to Hnrpa2b1-prov protein.
Os01g0902100	709.744	2.18962	0.468094	4.67773	2.90069e-06	2.0369e-05	Similar to MRP-like ABC transporter.
Os01g0901900	2406.45	1.13283	0.11973	9.46154	3.03452e-21	1.36757e-19	S1, RNA binding domain containing protein.
Os01g0901600	52.7918	2.22896	0.440089	5.0648	4.08825e-07	3.33396e-06	Similar to 4-coumarate--CoA ligase-like 6.
Os01g0900800	366.133	1.96726	0.408817	4.81208	1.4937e-06	1.10926e-05	Helix-loop-helix DNA-binding domain containing protein.
Os01g0892800	67.4127	2.2415	0.402585	5.56776	2.58035e-08	2.5855e-07	Similar to Ankyrin-kinase.
Os01g0892500	50.2558	1.626	0.354831	4.58247	4.59515e-06	3.09376e-05	Similar to carboxylic ester hydrolase.
Os01g0891700	8.63277	3.02274	0.808543	3.7385	0.000185125	0.000883777	Leucine-rich repeat, N-terminal domain containing protein.
Os01g0891033	3.11491	3.06064	1.23759	2.47307	0.0133957	0.0373077	Hypothetical protein.
Os01g0890900	9.86131	3.15029	0.653391	4.82145	1.4252e-06	1.06202e-05	Rice ZIP4 homolog, ZMM protein, Required for homologous chromosome synapsis and crossover formation	ZIP4, SPO22
Os01g0884400	94.8273	1.53138	0.2719	5.63215	1.77976e-08	1.83341e-07	Armadillo domain containing protein.
Os01g0883100	17.7177	1.38461	0.372821	3.71388	0.000204102	0.000965077	Rice PISTILLATA ortholog, MADS-box protein, Lodicule and stamen development	OsMADS2
Os01g0882800	37.6666	2.40556	0.321964	7.47154	7.92626e-14	1.66152e-12	Similar to Amino acid carrier (Fragment).
Os01g0880200	168.443	1.8301	0.265176	6.90145	5.14745e-12	8.67849e-11	Xylan glucuronosyltransferase, Accumulation of cellulose and hemicellulose in the cell wall deposition	OsGUX1
Os01g0877900	6.09825	1.55113	0.632899	2.45084	0.0142525	0.0392948	Conserved hypothetical protein.
Os01g0876400	323.124	1.33263	0.224852	5.92671	3.09057e-09	3.58205e-08	Sad1/UNC-like, C-terminal domain containing protein.
Os01g0876300	4.99763	3.12772	0.983403	3.18051	0.00147017	0.00556275	F-box associated type 1 domain containing protein.
Os01g0872900	21.6194	1.78167	0.408479	4.36172	1.29047e-05	7.88086e-05	Protein of unknown function DUF635 family protein.
Os01g0867400	31.2896	1.10791	0.273149	4.05606	4.99078e-05	0.000270266	Non-protein coding transcript.
Os01g0866100	1026.47	1.21783	0.111687	10.904	1.10349e-27	8.68558e-26	Similar to Actin 4.
Os01g0865400	39.6054	1.10228	0.342614	3.21725	0.00129425	0.00498929	UDP-glucuronosyl/UDP-glucosyltransferase family protein.
Os01g0864200	108.782	1.42075	0.262361	5.41526	6.12002e-08	5.75294e-07	Conserved hypothetical protein.
Os01g0862800	37.7481	3.67698	0.503005	7.31003	2.67079e-13	5.27015e-12	NAC (NAM ATAF1/2 CUC2) transcription factor, Early and transient regulator of abiotic stress responses	ENAC1, NAC59
Os01g0860500	63.108	2.3229	0.277432	8.37286	5.62388e-17	1.67985e-15	Similar to Hevamine A precursor [Includes: Chitinase (EC 3.2.1.14); Lysozyme (EC 3.2.1.17)].
Os01g0858350	37.0425	2.21921	0.443779	5.00072	5.71171e-07	4.56694e-06	Similar to cytochrome P450.
Os01g0851000	363.734	1.2267	0.173561	7.06783	1.57372e-12	2.81447e-11	Carbohydrate/purine kinase domain containing protein.
Os01g0850400	15.8937	1.36639	0.479125	2.85185	0.00434654	0.0141989	Similar to MYBY1 protein (Fragment).
Os01g0850100	336.068	1.59842	0.282346	5.66121	1.50306e-08	1.56377e-07	Similar to Phosphatidic acid phosphatase-like protein.
Os01g0848700	43.9449	2.66776	0.402073	6.63503	3.24446e-11	4.95025e-10	Similar to Ras-related protein Rab11C.
Os01g0847700	877.903	1.4364	0.200901	7.14979	8.6911e-13	1.61145e-11	Aldo-keto reductase, Detoxification of reactive aldehydes, Abiotic stress tolerance	AKR2, AKR4C14, OsAKR2
Os01g0845100	29.26	1.45724	0.432542	3.36902	0.000754359	0.00310321	Protein of unknown function DUF668 family protein.
Os01g0844900	11.7049	1.5724	0.559512	2.8103	0.00494958	0.0158824	Homeodomain-like containing protein.
Os01g0844300	88.6847	2.41772	0.262663	9.20463	3.42836e-20	1.39389e-18	FK506-binding protein, Immunophilin family protein, Mediation of RNA processing, Post-transcriptional regulation of abiotic stress response	OsFKBP20-1b
Os01g0842200	4043.36	1.04914	0.114489	9.1637	5.01496e-20	2.00152e-18	Similar to Scarecrow-like 9 (Fragment).
Os01g0841700	54.6989	2.08193	0.361904	5.75272	8.7819e-09	9.45694e-08	Similar to Isoform ERG1b of Elicitor-responsive protein 1.
Os01g0840100	607.418	1.44105	0.273134	5.27599	1.32044e-07	1.17258e-06	Heat shock protein Hsp70 family protein.
Os01g0837000	191.687	1.95484	0.190913	10.2394	1.32001e-24	8.07352e-23	Ankyrin repeat containing protein.
Os01g0836600	9.4729	5.00207	1.03275	4.84346	1.27599e-06	9.60719e-06	ATP-binding cassette (ABC) transporter, Half-size ABC transporter of the G family, Pollen wall formation	OsABCG3
Os01g0831300	11.6781	1.96855	0.725008	2.71522	0.00662323	0.0204356	Similar to Ammonium transporter.
Os01g0829000	935.013	1.00907	0.116847	8.63583	5.83003e-18	1.91557e-16	Thioredoxin-like fold domain containing protein.
Os01g0827400	105.9	1.80924	0.2167	8.34905	6.88121e-17	2.03605e-15	Prenylated rab acceptor PRA1 family protein.
Os01g0826400	101.67	1.43027	0.263153	5.43515	5.47504e-08	5.19329e-07	WRKY transcription factor, Negative regulation of abscisic acid and gibberellin signaling in aleurone cells	OsWRKY24
Os01g0824700	191.974	4.69421	0.212734	22.0661	6.68797e-108	9.44909e-105	Cyclin-like F-box domain containing protein.
Os01g0822501	5.66041	4.65381	1.09136	4.26423	2.00593e-05	0.00011789	Conserved hypothetical protein.
Os01g0821600	8.53096	2.01307	0.759709	2.64979	0.00805421	0.0241754	WRKY transcription factor, Promotion of phosphate accumulation under Pi-replete conditions	OsWRKY21
Os01g0821300	3.9171	5.00428	1.35598	3.69052	0.000223793	0.00104784	WRKY transcription factor, Promotion of phosphate accumulation under Pi-replete conditions	OsWRKY108
Os01g0819800	31.5044	1.24821	0.33139	3.7666	0.000165486	0.000799886	Pentatricopeptide repeat domain containing protein.
Os01g0819700	78.9635	1.41213	0.383409	3.68308	0.000230433	0.00107572	Hypothetical conserved gene.
Os01g0816700	3.47123	3.64181	1.04733	3.47722	0.000506636	0.00217635	Similar to L-ascorbate oxidase homolog precursor (EC 1.10.3.3) (Ascorbase).
Os01g0816100	52.3836	1.29796	0.391658	3.31402	0.000919635	0.00370225	Plant-specific transcription factor, Regulation of hypersensitive response (HR) cell death	OsNAC4
Os01g0816000	44.2067	1.15974	0.232567	4.98669	6.14223e-07	4.88612e-06	Protein prenyltransferase domain containing protein.
Os01g0806200	44.9166	2.55916	0.286892	8.92028	4.6512e-19	1.69805e-17	Cyclin-like F-box domain containing protein.
Os01g0805500	46.2961	1.02468	0.276317	3.70835	0.000208613	0.00098443	Similar to indole-3-acetate beta-glucosyltransferase.
Os01g0800400	52.7102	1.1394	0.246243	4.62713	3.70772e-06	2.54975e-05	Pentatricopeptide repeat domain containing protein.
Os01g0796000	33.4337	2.82025	0.404727	6.96829	3.20807e-12	5.51737e-11	Conserved hypothetical protein.
Os01g0795600	21.2269	1.95457	0.410624	4.75999	1.93606e-06	1.40636e-05	Conserved hypothetical protein.
Os01g0788200	88.6501	1.71409	0.258823	6.62263	3.52853e-11	5.35188e-10	Nuclear transport factor 2 domain containing protein.
Os01g0787000	48.3002	1.65149	0.331634	4.97985	6.36325e-07	5.05216e-06	Similar to Peroxidase (EC 1.11.1.7).
Os01g0786700	11.1	1.20145	0.466492	2.5755	0.0100094	0.029022	Protein of unknown function DUF81 domain containing protein.
Os01g0783700	3.972	4.52107	1.18254	3.82319	0.000131738	0.000651244	Similar to EF-hand Ca2+-binding protein CCD1.
Os01g0781700	10.4042	1.25399	0.504154	2.48731	0.0128713	0.0360575	Nucleotide binding site-leucine-rich repeat (NBS-LRR) protein, Blast resistance (Nipponbare: susceptible)	Pi37
Os01g0773800	3.94794	4.448	1.40403	3.16801	0.00153486	0.00577077	Hypothetical conserved gene.
Os01g0769900	2425.96	1.21778	0.125642	9.69249	3.24508e-22	1.59195e-20	Similar to PTAC12 (PLASTID TRANSCRIPTIONALLY ACTIVE12).
Os01g0763750	463.974	1.2246	0.154075	7.94808	1.8942e-15	4.72414e-14	Exo70 exocyst complex subunit family protein.
Os01g0759900	97.6022	1.42731	0.180081	7.92594	2.26432e-15	5.59779e-14	Similar to Permease 1.
Os01g0757600	10.9766	2.71429	0.51843	5.2356	1.64448e-07	1.43347e-06	Similar to Myosin heavy chain-like protein (Fragment).
Os01g0757200	34.2368	1.59887	0.544101	2.93855	0.00329749	0.0112019	GA 2-oxidase3, GA metabolism	GA2OX3, OsGA2ox3, ga2ox 3, OsGA2ox-3, GA2ox3, GA2ox-3
Os01g0754700	52.4944	1.05557	0.231093	4.56775	4.92986e-06	3.29088e-05	Pentatricopeptide repeat domain containing protein.
Os01g0748800	78.014	3.66766	0.296645	12.3638	4.10379e-35	5.1084e-33	Similar to ZCN12.
Os01g0742400	211.456	2.56145	0.227483	11.26	2.06809e-29	1.80364e-27	Hypothetical conserved gene.
Os01g0742300	434.025	1.08475	0.154317	7.02934	2.07515e-12	3.65115e-11	3-hydroxyacid dehydrogenase/reductase domain containing protein.
Os01g0742200	33.0668	1.06526	0.250715	4.24889	2.14834e-05	0.000125477	Similar to Elongation factor EF-2 (Fragment).
Os01g0742000	345.02	1.21294	0.132768	9.13575	6.49562e-20	2.54926e-18	tRNA/rRNA methyltransferase, SpoU domain containing protein.
Os01g0740300	140.545	1.2951	0.216165	5.99125	2.08229e-09	2.47954e-08	Hypothetical protein.
Os01g0734501	7.84097	1.03493	0.415668	2.48981	0.0127811	0.0358433	Conserved hypothetical protein.
Os01g0732200	1446.42	1.08025	0.137181	7.87467	3.41636e-15	8.258e-14	GTP-binding protein, HSR1-related domain containing protein.
Os01g0728900	92.9091	1.14198	0.154939	7.37049	1.70002e-13	3.43616e-12	Hypothetical protein.
Os01g0727500	5.78245	2.7465	0.91165	3.01266	0.00258965	0.00907664	A member of S40 gene family, Leaf senescence	OsS40-7
Os01g0722700	20.7619	1.31111	0.359377	3.6483	0.000263984	0.00121786	Similar to Hexokinase.
Os01g0719100	7066.46	1.27209	0.164826	7.71781	1.1835e-14	2.71667e-13	Similar to RING finger and CHY zinc finger domain-containing protein 1.
Os01g0715900	34.6953	1.01319	0.284991	3.55517	0.000377728	0.00167532	Pentatricopeptide repeat domain containing protein.
Os01g0711800	12.5735	4.47899	1.05975	4.22648	2.37378e-05	0.000137254	Nucleosome assembly protein (NAP) family protein.
Os01g0702000	10013.7	1.20516	0.0889034	13.5558	7.31916e-42	1.32575e-39	Protein of unknown function DUF151 domain containing protein.
Os01g0696100	77.3561	1.63579	0.228174	7.16906	7.5516e-13	1.40849e-11	Similar to outward rectifying potassium channel.
Os01g0695800	333.818	1.56756	0.284087	5.51789	3.43099e-08	3.3593e-07	Similar to MDR-like ABC transporter.
Os01g0694100	103.444	3.02573	0.28382	10.6607	1.55406e-26	1.10058e-24	Leucine-rich repeat domain containing protein.
Os01g0694000	44.5621	1.22289	0.249644	4.89853	9.65575e-07	7.42833e-06	Protein kinase, core domain containing protein.
Os01g0692400	8.72084	4.6751	1.02174	4.57564	4.74763e-06	3.18201e-05	Conserved hypothetical protein.
Os01g0690800	166.44	1.43891	0.228022	6.31038	2.78347e-10	3.7525e-09	Protein kinase, core domain containing protein.
Os01g0690600	34.298	2.17228	0.362626	5.99042	2.09301e-09	2.49019e-08	Conserved hypothetical protein.
Os01g0687500	404.91	1.06007	0.111338	9.52119	1.71214e-21	7.81582e-20	Methionine tRNA Formyltransferase-like domain containing protein.
Os01g0687400	109.892	1.19249	0.364045	3.27567	0.00105411	0.00416702	Similar to Chitinase (EC 3.2.1.14).
Os01g0681800	51.3407	1.95497	0.288897	6.76702	1.31462e-11	2.10705e-10	Conserved hypothetical protein.
Os01g0678000	170.589	2.46203	0.326063	7.55077	4.32707e-14	9.39094e-13	Protein of unknown function DUF2921 domain containing protein.
Os01g0677900	164.507	1.64125	0.174037	9.43049	4.08192e-21	1.81642e-19	Protein of unknown function DUF2921 domain containing protein.
Os01g0674700	2297.26	1.13315	0.122621	9.2411	2.43986e-20	1.00794e-18	Similar to EMB2279 (EMBRYO DEFECTIVE 2279).
Os01g0672100	19.4463	1.77729	0.409108	4.34431	1.39717e-05	8.47208e-05	No apical meristem (NAM) protein domain containing protein.
Os01g0666000	17.8061	1.91147	0.664652	2.87589	0.00402888	0.0133112	Similar to Lipid phosphate phosphatase 2 (EC 3.1.3.-) (AtLPP2) (Phosphatidic acid phosphatase 2) (AtPAP2) (Prenyl diphosphate phosphatase).
Os01g0665750	48.014	1.00142	0.281039	3.56329	0.000366229	0.001632	Similar to WRKY transcription factor 16.
Os01g0663300	33.8555	1.47427	0.399604	3.68933	0.000224847	0.00105208	Similar to (1-4)-beta-mannan endohydrolase-like protein.
Os01g0663051	528.953	2.02791	0.431369	4.70109	2.58771e-06	1.83353e-05	Similar to SANT/MYB protein.
Os01g0662700	1164.12	1.08367	0.151575	7.14939	8.71674e-13	1.61514e-11	Similar to Naphthoate synthase (EC 4.1.3.36).
Os01g0660700	7.15155	2.78359	0.873538	3.18657	0.00143971	0.00546507	Protein of unknown function DUF295 family protein.
Os01g0643300	13.7187	2.63162	0.51532	5.10677	3.27715e-07	2.71323e-06	Auxin efflux carrier protein, Auxin transport, Drought tolerance	PIN10A, PIN3A, OsPIN3a, OsPIN3t, OsPIN10a
Os01g0638000	73.2071	2.34014	0.958481	2.44151	0.0146258	0.0401596	UDP-glucuronosyl/UDP-glucosyltransferase family protein.
Os01g0637800	5.79837	2.87926	0.813554	3.53911	0.000401472	0.0017698	MYB transcription factor, Nitrogen uptake and assimilation, Low-nitrogen adaptation	OsMYB305
Os01g0631700	11.2119	2.018	0.512895	3.93453	8.3358e-05	0.000429121	Similar to Ser Thr specific protein kinase-like protein.
Os01g0631200	135.934	1.63072	0.254405	6.40992	1.45595e-10	2.03869e-09	Similar to siroheme uroporphyrinogen methyltransferase1.
Os01g0626400	27.7223	1.11047	0.399792	2.77763	0.00547574	0.0173501	WRKY transcription factor, Control of flowering time and plant height	WRKY11, OsWRKY11, Dlf1, OsWRKY11.1
Os01g0624500	1411.27	1.06831	0.180028	5.93414	2.95383e-09	3.43766e-08	A subunit of the SCF ubiquitin ligase complex, Molecular chaperone, Regulation of responses to salt stress and bacterial blight	OsSGT1
Os01g0623500	380.29	1.20866	0.188801	6.40174	1.53612e-10	2.14564e-09	ATPase, AAA-type, core domain containing protein.
Os01g0621200	8.47836	1.71825	0.536329	3.20372	0.00135664	0.00519018	Similar to proline transporter.
Os01g0618400	5178.06	1.08481	0.12875	8.42571	3.58569e-17	1.08364e-15	Similar to RNA helicase (Fragment).
Os01g0618000	6.95623	1.6296	0.649723	2.50815	0.0121366	0.0342703	Exonuclease domain containing protein.
Os01g0613800	88.2438	1.48027	0.337335	4.38812	1.14333e-05	7.05551e-05	Peptidase C1A, papain family protein.
Os01g0610050	101.951	2.80116	0.330889	8.46556	2.54919e-17	7.7873e-16	Non-protein coding transcript.
Os01g0607200	66.1453	1.2225	0.307143	3.98024	6.88465e-05	0.000360726	Amino acid permease subfamily protein.
Os01g0606000	10.1584	3.12178	0.601857	5.18691	2.13815e-07	1.83148e-06	MtN3 and saliva related transmembrane protein family protein.
Os01g0605300	19.519	1.14956	0.366349	3.13787	0.00170181	0.00630251	Similar to Likely ubiquitin-conjugating enzyme e2.
Os01g0601700	40.048	1.13117	0.280523	4.03236	5.52201e-05	0.00029597	Leucine-rich repeat domain containing protein.
Os01g0597800	32.2467	3.078	0.762977	4.0342	5.4789e-05	0.000293994	UDP-glucuronosyl/UDP-glucosyltransferase family protein.
Os01g0595600	325.295	2.25552	0.190167	11.8607	1.89302e-32	2.04165e-30	Alpha/beta hydrolase fold-1 domain containing protein.
Os01g0589400	35.1743	1.27937	0.259567	4.92887	8.27085e-07	6.4436e-06	Pentatricopeptide repeat domain containing protein.
Os01g0575200	49.8494	2.07573	0.289121	7.17945	6.99942e-13	1.3133e-11	Helix-loop-helix DNA-binding domain containing protein.
Os01g0564300	143.461	1.65089	0.233962	7.05622	1.71092e-12	3.04634e-11	Peptidyl-prolyl cis-trans isomerase, FKBP-type domain containing protein.
Os01g0559500	932.105	1.02329	0.0988255	10.3545	3.99385e-25	2.5247e-23	Pentatricopeptide repeat (PPR) protein, Splicing of chloroplast mRNA, Chloroplast development, Abiotic stress response	WSL
Os01g0555800	83.7907	1.0576	0.189009	5.5955	2.19989e-08	2.23044e-07	Peptide deformylase 1A	OsPDF1A
Os01g0539400	5085.94	1.08661	0.0759517	14.3065	1.99165e-46	4.43135e-44	Hypothetical protein.
Os01g0537250	74.3145	1.06137	0.308965	3.43524	0.000592033	0.00249762	Protein of unknown function DUF3778 domain containing protein.
Os01g0524251	13.0044	1.18082	0.494802	2.38644	0.0170122	0.0455998	Conserved hypothetical protein.
Os01g0514450	9.75191	1.9048	0.598339	3.18348	0.00145514	0.005514	Pentatricopeptide repeat domain containing protein.
Os01g0507900	1304.15	1.07317	0.0942348	11.3883	4.78216e-30	4.35902e-28	Similar to NClpP3 (ATP-dependent Clp protease proteolytic subunit ClpP3).
Os01g0393400	2.86641	3.97488	1.43101	2.77768	0.0054749	0.0173494	Similar to MDR-like ABC transporter.
Os01g0385400	7.93003	1.63462	0.618945	2.64098	0.00826668	0.024703	C4-dicarboxylate transporter/malic acid transport protein family protein.
Os01g0372400	29.5071	1.2799	0.286676	4.46461	8.0216e-06	5.12704e-05	Glutathione S-transferase, C-terminal-like domain containing protein.
Os01g0349800	58.6346	1.0294	0.247202	4.16418	3.12468e-05	0.000176517	Similar to Cytochrome P450.
Os01g0314800	566.997	1.72239	0.427259	4.03124	5.54826e-05	0.000297208	Late embryogenesis abundant protein 3 family protein.
Os01g0307686	34.8757	2.23796	0.512301	4.36845	1.25132e-05	7.66163e-05	Similar to embryonic abundant protein-like.
Os01g0306800	2673.94	1.28946	0.142602	9.04237	1.53305e-19	5.8225e-18	Conserved hypothetical protein.
Os01g0305900	85.0455	1.22737	0.205209	5.98108	2.21656e-09	2.62608e-08	Similar to R2R3 Myb transcription factor MYB-IF35.
Os01g0299200	30.966	1.14394	0.271982	4.20596	2.5998e-05	0.000149037	Pentatricopeptide repeat domain containing protein.
Os01g0296200	119.622	1.22576	0.25029	4.89735	9.71386e-07	7.46287e-06	Polygalacturonase, Pectin degrading enzyme, Modification of cell wall biosynthesis, Drought tolerance	PSL1
Os01g0294500	11.1737	1.76023	0.562606	3.12872	0.00175572	0.00647329	Similar to Class III peroxidase 9.
Os01g0291500	14.0271	1.63168	0.564847	2.8887	0.00386834	0.0128529	Transferase family protein.
Os01g0286600	1260.84	1.17034	0.131672	8.88827	6.20666e-19	2.21721e-17	Similar to Plastidal protoporphyrinogen oxidase.
Os01g0286100	1708.63	1.19969	0.181117	6.62386	3.49944e-11	5.31347e-10	Phytochrome-interacting factor-like protein, Basic helix-loop-helix factor, Repression of seedling growth in the dark	PIL15, OsPIL15, OsbHLH105
Os01g0283300	1691.1	2.02039	0.173268	11.6605	2.02919e-31	2.0333e-29	Conserved hypothetical protein.
Os01g0280500	7.04135	3.57115	1.35602	2.63356	0.00844952	0.0251589	Eukaryotic translation initiation factor 6	Os-eIF6;2
Os01g0278900	2613.64	1.01838	0.126339	8.06075	7.58256e-16	1.99312e-14	Similar to 50S ribosomal protein L40.
Os01g0268600	25.4939	1.32513	0.538724	2.45975	0.0139035	0.0384866	Glycoside hydrolase, family 31 protein.
Os01g0263400	73.8387	1.0011	0.179299	5.58339	2.35881e-08	2.37792e-07	Pentatricopeptide repeat domain containing protein.
Os01g0260000	30.1605	1.44426	0.290061	4.97917	6.38581e-07	5.06722e-06	Protein prenyltransferase domain containing protein.
Os01g0256500	883.738	1.01024	0.400011	2.52552	0.0115526	0.0328347	Similar to ZnI.
Os01g0254850	5.74882	1.46521	0.584573	2.50647	0.0121944	0.0344074	Hypothetical conserved gene.
Os01g0248701	2.6446	3.15041	1.24029	2.54006	0.0110832	0.0317144	Terpenoid synthase domain containing protein.
Os01g0248500	255.079	1.61004	0.189947	8.47624	2.32579e-17	7.15124e-16	Similar to Pathogen-related protein.
Os01g0247500	178.12	1.51429	0.179573	8.43272	3.37726e-17	1.02284e-15	Protein kinase, core domain containing protein.
Os01g0246700	785.767	1.47972	0.207867	7.11858	1.09044e-12	1.99306e-11	Similar to WRKY transcription factor 1.
Os01g0243800	32.8906	1.09203	0.357771	3.05232	0.00227081	0.00811822	Hypothetical conserved gene.
Os01g0243700	9.58247	2.79917	0.671871	4.16623	3.09683e-05	0.000174979	Similar to Beta-1, 3-glucanase-like protein.
Os01g0243100	260.978	1.03223	0.240851	4.28576	1.82115e-05	0.000108065	Similar to Kinesin.
Os01g0241000	22.773	1.01192	0.366813	2.75868	0.00580361	0.0182742	Conserved hypothetical protein.
Os01g0234001	2.38716	3.15932	1.09184	2.89358	0.00380883	0.0126809	Hypothetical conserved gene.
Os01g0225000	58.146	1.94808	0.35255	5.52568	3.28205e-08	3.22848e-07	Mitochondrial carrier protein domain containing protein.
Os01g0224700	64.2799	1.00053	0.208665	4.79488	1.62768e-06	1.19993e-05	Flavin monooxygenase-like enzyme, Auxin biosynthesis	YUCCA4, OsYUCCA4, OsYUC4, YUC4
Os01g0222900	14.137	1.03461	0.41156	2.51387	0.0119413	0.0337899	Curculin-like (mannose-binding) lectin domain containing protein.
Os01g0221800	318.312	1.08884	0.186211	5.84733	4.99529e-09	5.60349e-08	Non-protein coding transcript.
Os01g0221700	620.771	1.11338	0.148317	7.50676	6.061e-14	1.28868e-12	Similar to GDT1-like protein 1, chloroplastic.
Os01g0221400	182.486	1.2028	0.201467	5.97019	2.36974e-09	2.79707e-08	Conserved hypothetical protein.
Os01g0218500	65.0228	5.28196	0.467819	11.2906	1.46013e-29	1.28532e-27	Similar to ZCN14 protein.
Os01g0211800	3.45334	1.83861	0.712029	2.58222	0.00981684	0.0285356	Similar to VirE2-interacting protein VIP1.
Os01g0209800	405.139	1.43498	0.199017	7.21035	5.58072e-13	1.06263e-11	Similar to Cationic amino acid transporter (Fragment).
Os01g0209700	6.9932	4.93492	1.33426	3.69861	0.000216784	0.00101857	Similar to GA 2-oxidase 5.
Os01g0201100	27.9563	3.73207	0.609063	6.12757	8.92338e-10	1.12616e-08	Similar to xylosyltransferase oxt.
Os01g0197450	11.7913	1.32102	0.456975	2.8908	0.00384267	0.0127792	Pentatricopeptide repeat domain containing protein.
Os01g0197100	68.9272	1.00672	0.255468	3.94069	8.12479e-05	0.000419405	Cytochrome P450, Brassinosteroids biosynthesis, Regulation of plant architecture	D2, D2a, CYP90D2/D2, d2, dwf2, CYP90D2, D2/CYP90D2, OsD2
Os01g0194300	219.277	1.57774	0.149543	10.5504	5.05548e-26	3.39317e-24	Ankyrin-repeat protein, Herbivore-induced defense response, Blast disease resistance	NH1, OsNH1, OsNPR1, OsNPR1/NH1, NPR1, OsPR2, PR2
Os01g0194200	15.6218	1.14445	0.434886	2.63161	0.00849821	0.0252799	IQ calmodulin-binding region domain containing protein.
Os01g0191400	2.72071	2.81703	1.17651	2.39439	0.0166481	0.0448043	Hypothetical protein.
Os01g0189700	315.486	2.01047	0.205345	9.79068	1.23464e-22	6.26344e-21	Similar to cDNA clone:001-031-C06, full insert sequence.
Os01g0189100	135.84	3.852	0.210449	18.3037	7.73525e-75	5.3311e-72	Ankyrin domain containing protein.
Os01g0188900	600.368	1.61041	0.121721	13.2303	5.86203e-40	9.46534e-38	Similar to Ankyrin-like protein-like protein.
Os01g0185300	224.177	1.32875	0.238375	5.57422	2.48642e-08	2.49764e-07	Transferase family protein.
Os01g0176300	71.0924	1.10363	0.183428	6.01668	1.78029e-09	2.13702e-08	Pentatricopeptide repeat domain containing protein.
Os01g0176150	9.93852	1.44797	0.487088	2.9727	0.00295193	0.0101772	Hypothetical protein.
Os01g0175400	11.6102	2.07401	0.446362	4.64648	3.37652e-06	2.34136e-05	Ankyrin repeat containing protein.
Os01g0170300	6.78529	2.45957	0.942301	2.61018	0.00904955	0.0266507	Serine/threonine protein kinase-related domain containing protein.
Os01g0166400	44.7953	2.23155	0.364614	6.1203	9.34003e-10	1.17507e-08	Similar to phosphatidylinositolglycan-related.
Os01g0165000	183.455	1.24695	0.184998	6.74033	1.58026e-11	2.51003e-10	Transcription factor, Dehydration and salt stress tolerance	DREB2A, OsDREB2A
Os01g0163000	95.7433	2.76527	0.258355	10.7034	9.81624e-27	7.13053e-25	Leucine-rich repeat, N-terminal domain containing protein.
Os01g0162900	39.9396	2.06899	0.285167	7.25537	4.00551e-13	7.76294e-12	Hypothetical protein.
Os01g0162300	87.8342	3.88004	0.428139	9.06257	1.27418e-19	4.91863e-18	Leucine-rich repeat, plant specific containing protein.
Os01g0162200	33.4199	3.96592	0.498477	7.95607	1.77589e-15	4.44476e-14	Leucine-rich repeat domain containing protein.
Os01g0161300	542.478	2.3852	0.108164	22.0517	9.20101e-108	1.23806e-104	Hypothetical conserved gene.
Os01g0161000	312.697	9.9838	1.05234	9.48723	2.37246e-21	1.07434e-19	Hypothetical conserved gene.
Os01g0160800	59.4691	3.22218	0.445541	7.23208	4.75668e-13	9.12489e-12	Ribosome-inactivating protein, Defense against herbivorous insects	OsRIP1
Os01g0160200	12.9471	5.55323	1.09191	5.08578	3.66123e-07	3.00743e-06	Leucine-rich repeat, N-terminal domain containing protein.
Os01g0158566	20.4051	1.05079	0.327859	3.20501	0.00135058	0.00517048	Hypothetical conserved gene.
Os01g0158500	131.219	1.80199	0.229171	7.86307	3.74817e-15	9.02917e-14	Similar to arginyl-tRNA synthetase.
Os01g0154000	14.405	6.84407	1.0625	6.44148	1.18316e-10	1.67498e-09	Conserved hypothetical protein.
Os01g0153050	33.1102	5.98694	1.02248	5.85533	4.76075e-09	5.35101e-08	Hypothetical protein.
Os01g0153000	4.63104	4.97654	1.16076	4.28731	1.80848e-05	0.000107358	Protein kinase, catalytic domain domain containing protein.
Os01g0151900	65.819	1.01492	0.194241	5.22505	1.74105e-07	1.51003e-06	Pentatricopeptide repeat domain containing protein.
Os01g0149600	458.975	2.55284	0.172173	14.8271	9.78305e-50	2.55963e-47	Histon H2B	H2B
Os01g0149500	57.7014	1.89875	0.302166	6.2838	3.30405e-10	4.41431e-09	NBS-LRR domain-containing protein, Rice blast disease resistance	PIT, Pit, Pit(K59), Pit(Npb), Pi-t, PitNpb, PitK59
Os01g0149200	299.544	8.02291	0.528388	15.1837	4.53237e-52	1.39208e-49	Hypothetical gene.
Os01g0138500	163.115	1.70584	0.206362	8.26625	1.38242e-16	3.96983e-15	Protein of unknown function DUF789 family protein.
Os01g0138300	357.469	6.30288	0.289339	21.7837	3.31179e-105	4.2537e-102	Conserved hypothetical protein.
Os01g0137950	58.2805	4.12914	0.411589	10.0322	1.10055e-23	6.09769e-22	Similar to predicted protein.
Os01g0137700	31.2082	5.24136	0.592172	8.85108	8.6676e-19	3.04627e-17	Conserved hypothetical protein.
Os01g0137550	4.51092	2.60327	0.897723	2.89986	0.00373325	0.0124723	Similar to H0215A08.3 protein.
Os01g0137400	18.0957	1.24769	0.434639	2.87063	0.0040965	0.0134991	Protein kinase, catalytic domain domain containing protein.
Os01g0137250	26.7218	2.59379	0.414866	6.25213	4.04901e-10	5.3439e-09	Similar to Stress-induced receptor-like kinase 2.
[truncated: 30 more rows]

## Sheet: Log2 fold change < -1
ID	Basemean	log2foldchange	lfcse	stat	pvalue	padj	Description	Gene.Symbol
[truncated: 2,465 more rows]
